# Supplementary material for: Sea level regulated tetrapod diversity dynamics through the Jurassic/Cretaceous interval
Source: Nat Commun. 2016 Sep 2;7:12737. doi: 10.1038/ncomms12737 (PMC5025807; doi:10.1038/ncomms12737)
Supplement: Supplementary Data 1 — Raw occurrences data [file ncomms12737-s2.xlsx]

## Sheet: Aves
collection_no	source_database	collection.authorizer	occurrence.genus_name	collection.reference_no	pubyr	collection_name	country	Continent	state	county	plate	latdec	lngdec	latlng_basis	paleolatdec	Lat Bin	paleolngdec	geogscale	geogcomments	period	epoch	subepoch	stage	10_my_bin	FR2_bin	max_interval	min_interval	interval_base	interval_top	interval_midpoint	interpolated_base	interpolated_top	interpolated_mid	ma_max	ma_min	ma_mid	formation	lithology1
85284	Fossilworks	J. Alroy	Hesperornis	34551	1872	Goblin Hollow	United States	North America	Kansas	Logan	101	38.9167	-101.183	based on nearby landmark	42.3	N2	-67.69	small collection		Cretaceous	Late/Upper Cretaceous		Santonian	Cretaceous 6	Santonian			85.8	84.9	85.35		85.8	84.9	85.35	84.267	83.5	83.8835	85.8	84.9	85.35	Niobrara	"shale"
85287	Fossilworks	J. Alroy	Ambiortus	18352	2000	Khurilt Ulaan Bulag	Mongolia	Asia	Bayankhongor		401	45.5	99.5	based on political unit	46.72	N2	100.32	small collection	"Khurilt Ulaan Bulag locality, Central Mongolian Altai Mountains, Bayankhongor Aimag" (coordinate based on Bayankhongor Aymag)	Cretaceous	Early/Lower Cretaceous			Cretaceous 2		Hauterivian	Barremian	136.4	125.45	130.925			0	136.4	125.45	130.925	Andaikhudag	"shale"
13937	PaleoDB	W. Clyde	Dalingheornis	6171	2002	Dawangzhangzi	China	Asia	Liaoning	Lingyuan	604	41.3667	121.417	based on political unit	44.01	N2	123.46	outcrop	Lat/Long taken for Dawangzhangzi township	Cretaceous	Early/Lower Cretaceous		Barremian	Cretaceous 2	Barremian	Barremian		130	125.45	127.725			0	130	125.45	127.725	Yixian	"shale"
85261	Fossilworks	J. Alroy	Eoconfuciusornis	28705	2008	Sichakou	China	Asia	Hebei	Fengning	604	41.6639	116.398	based on nearby landmark	43.61	N2	118.47	small collection	coordinate based on Sichakou	Cretaceous	Early/Lower Cretaceous			Cretaceous 2		Hauterivian	Barremian	136.4	125.45	130.925			0	136.4	125.45	130.925	Dabeigou	not reported
163268		P. Mannion	Eopengornis	53151	2014	Luozigou Village, Fengning	China	Asia	Hebei	Fengning	604	41	117.485	based on nearby landmark	42.88	N2	119.82	small collection		Cretaceous	Early/Lower Cretaceous		Hauterivian	Cretaceous 2	Hauterivian	Hauterivian		136.4	130	133.2			0	136.4	130	133.2	Huajiying	not reported
13937	PaleoDB	W. Clyde	Grabauornis	6171	2002	Dawangzhangzi	China	Asia	Liaoning	Lingyuan	604	41.3667	121.417	based on political unit	44.01	N2	123.46	outcrop	Lat/Long taken for Dawangzhangzi township	Cretaceous	Early/Lower Cretaceous		Barremian	Cretaceous 2	Barremian	Barremian		130	125.45	127.725			0	130	125.45	127.725	Yixian	"shale"
13937	PaleoDB	W. Clyde	Hongshanornis	6171	2002	Dawangzhangzi	China	Asia	Liaoning	Lingyuan	604	41.3667	121.417	based on political unit	44.01	N2	123.46	outcrop	Lat/Long taken for Dawangzhangzi township	Cretaceous	Early/Lower Cretaceous		Barremian	Cretaceous 2	Barremian	Barremian		130	125.45	127.725			0	130	125.45	127.725	Yixian	"shale"
156414		R. Benson	Jibeinia	51266	2005	Longfengshan Hill (Jinfengopteryx type locality)	China	Asia	Hebei	Fengning	604	40.3739	116.363	estimated from map	42.48	N2	118.47	small collection		Cretaceous	Early/Lower Cretaceous		Barremian	Cretaceous 2	Barremian	Barremian		130	125.45	127.725			0	130	125.45	127.725	Huajiying	mudstone
13937	PaleoDB	W. Clyde	Liaoxiornis	6171	2002	Dawangzhangzi	China	Asia	Liaoning	Lingyuan	604	41.3667	121.417	based on political unit	44.01	N2	123.46	outcrop	Lat/Long taken for Dawangzhangzi township	Cretaceous	Early/Lower Cretaceous		Barremian	Cretaceous 2	Barremian	Barremian		130	125.45	127.725			0	130	125.45	127.725	Yixian	"shale"
13937	PaleoDB	W. Clyde	Liaoxiornis	6171	2002	Dawangzhangzi	China	Asia	Liaoning	Lingyuan	604	41.3667	121.417	based on political unit	44.01	N2	123.46	outcrop	Lat/Long taken for Dawangzhangzi township	Cretaceous	Early/Lower Cretaceous		Barremian	Cretaceous 2	Barremian	Barremian		130	125.45	127.725			0	130	125.45	127.725	Yixian	"shale"
13937	PaleoDB	W. Clyde	Longicrusavis	6171	2002	Dawangzhangzi	China	Asia	Liaoning	Lingyuan	604	41.3667	121.417	based on political unit	44.01	N2	123.46	outcrop	Lat/Long taken for Dawangzhangzi township	Cretaceous	Early/Lower Cretaceous		Barremian	Cretaceous 2	Barremian	Barremian		130	125.45	127.725			0	130	125.45	127.725	Yixian	"shale"
156414		R. Benson	Protopteryx	51266	2005	Longfengshan Hill (Jinfengopteryx type locality)	China	Asia	Hebei	Fengning	604	40.3739	116.363	estimated from map	42.48	N2	118.47	small collection		Cretaceous	Early/Lower Cretaceous		Barremian	Cretaceous 2	Barremian	Barremian		130	125.45	127.725			0	130	125.45	127.725	Huajiying	mudstone
122078	PaleoDB	R. Benson	Archaeopteryx	38868	2001	Pié Pajarón	Spain	Europe	Cuenca		304	40.2242	1.85861	estimated from map	29.35	N1	11.09	small collection	'This is the name of a forester's house about 10 miles east of Uña at the entrance to a side valley of the river Júcar, something about the road from there to CU 921 forest road branching off Las Majadas' (translated from Hahn & Hahn 2001, p. 587)	Cretaceous	Early/Lower Cretaceous		Barremian	Cretaceous 2	Barremian	Late/Upper Barremian		130	125.45	127.725	127.5	125	126.25	130	125.45	127.725	Camarillas	not reported
28006	Fossilworks	J. Alroy	Concornis	7671	1988	Las Hoyas Unit 3	Spain	Europe	Cuenca		304	40.6452	-1.88085	estimated from map	30.52	N2	8.08	outcrop	La Cierva township, 20 km E of Cuenca, in the Castellana Branch of the Iberian Range	Cretaceous	Early/Lower Cretaceous		Barremian	Cretaceous 2	Barremian	Late/Upper Barremian		130	125.45	127.725	127.5	125	126.25	130	125.45	127.725	La Huérguina	"limestone"
28006	Fossilworks	J. Alroy	Concornis	7671	1988	Las Hoyas Unit 3	Spain	Europe	Cuenca		304	40.6452	-1.88085	estimated from map	30.52	N2	8.08	outcrop	La Cierva township, 20 km E of Cuenca, in the Castellana Branch of the Iberian Range	Cretaceous	Early/Lower Cretaceous		Barremian	Cretaceous 2	Barremian	Late/Upper Barremian		130	125.45	127.725	127.5	125	126.25	130	125.45	127.725	La Huérguina	"limestone"
28006	Fossilworks	J. Alroy	Eoalulavis	7671	1988	Las Hoyas Unit 3	Spain	Europe	Cuenca		304	40.6452	-1.88085	estimated from map	30.52	N2	8.08	outcrop	La Cierva township, 20 km E of Cuenca, in the Castellana Branch of the Iberian Range	Cretaceous	Early/Lower Cretaceous		Barremian	Cretaceous 2	Barremian	Late/Upper Barremian		130	125.45	127.725	127.5	125	126.25	130	125.45	127.725	La Huérguina	"limestone"
28006	Fossilworks	J. Alroy	Iberomesornis	7671	1988	Las Hoyas Unit 3	Spain	Europe	Cuenca		304	40.6452	-1.88085	estimated from map	30.52	N2	8.08	outcrop	La Cierva township, 20 km E of Cuenca, in the Castellana Branch of the Iberian Range	Cretaceous	Early/Lower Cretaceous		Barremian	Cretaceous 2	Barremian	Late/Upper Barremian		130	125.45	127.725	127.5	125	126.25	130	125.45	127.725	La Huérguina	"limestone"
28006	Fossilworks	J. Alroy	Iberomesornis	7671	1988	Las Hoyas Unit 3	Spain	Europe	Cuenca		304	40.6452	-1.88085	estimated from map	30.52	N2	8.08	outcrop	La Cierva township, 20 km E of Cuenca, in the Castellana Branch of the Iberian Range	Cretaceous	Early/Lower Cretaceous		Barremian	Cretaceous 2	Barremian	Late/Upper Barremian		130	125.45	127.725	127.5	125	126.25	130	125.45	127.725	La Huérguina	"limestone"
85293	Fossilworks	J. Alroy	Noguerornis	28742	1989	La Pedrera de Meià, El Montsec	Spain	Europe	Cataluña	Lleida	304	42.0333	0.833333	based on nearby landmark	31.24	N2	11.33	outcrop	"in the Spanish Serra de El Montsec (south-central Pyrenees, in the province of Lleida" (coordinate based on El Monsech). Noguerornis locality described as "La Pedrera de Meià" - it is unclear whether this is the same for everything in the list. Quarry near Rubies, Sta. Maria de Meià, Sierra del Mont&#8722;sec, Lleida Province, Spain	Cretaceous	Early/Lower Cretaceous		Barremian	Cretaceous 2	Barremian	Barremian		130	125.45	127.725			0	130	125.45	127.725	La Pedrera de Rúbies	"limestone"
79518	ETE	M. Carrano	Aberratiodontus	26671	2002	Shangheshou	China	Asia	Liaoning	Chaoyang	604	43.6361	120.427	based on nearby landmark	46.86	N2	119.79	outcrop	Shangheshou, near Chaoyang City, Liaoning	Cretaceous	Early/Lower Cretaceous		Aptian	Cretaceous 3	Aptian	Aptian		125.45	112.6	119.025			0	125.45	112.6	119.025	Jiufotang	not reported
79941	ETE	M. Carrano	Alethoalaornis	26863	2007	Yuanjiawa, Dapingfang	China	Asia	Liaoning	Chaoyang	604	41.5722	120.158	stated in text	44.8	N2	120.18	small collection	on a hill near Yuanjiawa village, near Dapingfang, 40 km SW of Chaoyang; Wang et al. 2008 (Zootaxa 1813) note that the Liaoxipterus holotype comes from this locality, although this is not mentioned in the original paper	Cretaceous	Early/Lower Cretaceous		Aptian	Cretaceous 3	Aptian	Aptian		125.45	112.6	119.025			0	125.45	112.6	119.025	Jiufotang	mudstone
118207	PaleoDB	R. Benson	Archaeorhynchus	38070	2011	Jianchang	China	Asia	Liaoning	Jianchang County	604	40.8075	119.796	estimated from map	43.55	N2	121.44			Cretaceous	Early/Lower Cretaceous		Aptian	Cretaceous 3	Aptian	Early/Lower Aptian		125.45	122.46	123.955	125	118.5	121.75	125.45	122.46	123.955	Jiufotang	not reported
123753	PaleoDB	P. Mannion	Archaeorhynchus	26683	2004	Liaoning, Yixian (general)	China	Asia	Liaoning	Yixian	604	41.5336	121.248	based on nearby landmark	44.46	N2	122.76	small collection		Cretaceous	Early/Lower Cretaceous		Aptian	Cretaceous 3	Aptian	Early/Lower Aptian		125.45	122.46	123.955	125	118.5	121.75	125.45	122.46	123.955	Yixian	not reported
55708	ETE	M. Carrano	Archaeovolans	14919	2000	Xiasanjiazi	China	Asia	Liaoning	Chaoyang	604	41.495	120.226	based on nearby landmark	44.74	N2	120.28	small collection		Cretaceous	Early/Lower Cretaceous		Aptian	Cretaceous 3	Aptian	Aptian		125.45	112.6	119.025			0	125.45	112.6	119.025	Jiufotang	not reported
105772	ETE	M. Carrano	Bohaiornis	35309	2011	Lamadong, Jianchang	China	Asia	Liaoning	Jianchang	604	40.65	119.683	based on nearby landmark	43.82	N2	119.98	small collection	Lamadong town, Jianchang county	Cretaceous	Early/Lower Cretaceous		Aptian	Cretaceous 3	Aptian	Aptian		125.45	112.6	119.025			0	125.45	112.6	119.025	Jiufotang	not reported
153809		P. Mannion	Bohaiornis	49836	2014	Near Lamadong Village	China	Asia	Liaoning	Jianchang	604	40.65	119.683	based on nearby landmark	43.82	N2	119.98	small collection		Cretaceous	Early/Lower Cretaceous		Aptian	Cretaceous 3	Aptian	Aptian		125.45	112.6	119.025			0	125.45	112.6	119.025	Jiufotang	not reported
79517	ETE	M. Carrano	Boluochia	38272	1992	Beishan Quarry, Boluochi	China	Asia	Liaoning	Chaoyang	604	41.4	119.983	based on nearby landmark	44.61	N2	120.06	outcrop	Beishan Quarry, Boluochi, Chaoyang County, Liaoning, NE China	Cretaceous	Early/Lower Cretaceous		Aptian	Cretaceous 3	Aptian	Aptian		125.45	112.6	119.025			0	125.45	112.6	119.025	Jiufotang	mudstone
109245	ETE	M. Carrano	Camptodontus	36151	2010	Hujiayingzigouli, Chaoyang	China	Asia	Liaoning	Chaoyang	604	41.4239	120.175	based on nearby landmark	44.66	N2	120.25	small collection	Hujiayingzigouli, Chaoyang County (coordinates for Chaoyang)	Cretaceous	Early/Lower Cretaceous		Aptian	Cretaceous 3	Aptian	Aptian		125.45	112.6	119.025			0	125.45	112.6	119.025	Jiufotang	mudstone
79517	ETE	M. Carrano	Cathayornis	38272	1992	Beishan Quarry, Boluochi	China	Asia	Liaoning	Chaoyang	604	41.4	119.983	based on nearby landmark	44.61	N2	120.06	outcrop	Beishan Quarry, Boluochi, Chaoyang County, Liaoning, NE China	Cretaceous	Early/Lower Cretaceous		Aptian	Cretaceous 3	Aptian	Aptian		125.45	112.6	119.025			0	125.45	112.6	119.025	Jiufotang	mudstone
79517	ETE	M. Carrano	Cathayornis	38272	1992	Beishan Quarry, Boluochi	China	Asia	Liaoning	Chaoyang	604	41.4	119.983	based on nearby landmark	44.61	N2	120.06	outcrop	Beishan Quarry, Boluochi, Chaoyang County, Liaoning, NE China	Cretaceous	Early/Lower Cretaceous		Aptian	Cretaceous 3	Aptian	Aptian		125.45	112.6	119.025			0	125.45	112.6	119.025	Jiufotang	mudstone
62293	PaleoDB	M. Uhen	Changmaornis	41009	1984	Changma, Yumen	China	Asia	Gansu		604	39.8667	96.7667	estimated from map	39.13	N2	97.45	outcrop	Changma, Jiuquan area	Cretaceous	Early/Lower Cretaceous		Aptian	Cretaceous 3	Aptian	Aptian		125.45	112.6	119.025			0	125.45	112.6	119.025	Xiagou	mudstone
79517	ETE	M. Carrano	Chaoyangia	38272	1992	Beishan Quarry, Boluochi	China	Asia	Liaoning	Chaoyang	604	41.4	119.983	based on nearby landmark	44.61	N2	120.06	outcrop	Beishan Quarry, Boluochi, Chaoyang County, Liaoning, NE China	Cretaceous	Early/Lower Cretaceous		Aptian	Cretaceous 3	Aptian	Aptian		125.45	112.6	119.025			0	125.45	112.6	119.025	Jiufotang	mudstone
98449	ETE	M. Carrano	Confuciusornis	33997	2010	Toudaoyingzi, Jianchang (=Toudaoyingzi, Jinzhou)	China	Asia	Liaoning		604	40.5883	119.576	based on nearby landmark	43.75	N2	119.89	small collection	Toudaoyingzi, Jianchang	Cretaceous	Early/Lower Cretaceous		Aptian	Cretaceous 3	Aptian	Aptian		125.45	112.6	119.025			0	125.45	112.6	119.025	Jiufotang	not reported
52888	ETE	M. Carrano	Confuciusornis	14889	1999	Sihetun, lower Yixian (general)	China	Asia	Liaoning	Beipiao	604	41.6014	120.872	based on nearby landmark	44.29	N2	122.71	local area	Sihetun site, Beipiao city	Cretaceous	Early/Lower Cretaceous		Aptian	Cretaceous 3	Aptian	Late/Upper Barremian	Early/Lower Aptian	130	122.46	126.23	125	118.5	121.75	125	125	125	Yixian	"shale"
55536	ETE	M. Carrano	Confuciusornis	26670	2002	Dapingfang	China	Asia	Liaoning	Chaoyang	604	41.4239	120.175	based on nearby landmark	44.66	N2	120.25	outcrop	Dapingfang, Chaoyang County, western Liaoning (30 km southwest of Chaoyang City), different from Shangheshou (but listed as same site in ref 26670	Cretaceous	Early/Lower Cretaceous		Aptian	Cretaceous 3	Aptian	Aptian		125.45	112.6	119.025			0	125.45	112.6	119.025	Jiufotang	mudstone
79941	ETE	M. Carrano	Confuciusornis	26863	2007	Yuanjiawa, Dapingfang	China	Asia	Liaoning	Chaoyang	604	41.5722	120.158	stated in text	44.8	N2	120.18	small collection	on a hill near Yuanjiawa village, near Dapingfang, 40 km SW of Chaoyang; Wang et al. 2008 (Zootaxa 1813) note that the Liaoxipterus holotype comes from this locality, although this is not mentioned in the original paper	Cretaceous	Early/Lower Cretaceous		Aptian	Cretaceous 3	Aptian	Aptian		125.45	112.6	119.025			0	125.45	112.6	119.025	Jiufotang	mudstone
79518	ETE	M. Carrano	Confuciusornis	26671	2002	Shangheshou	China	Asia	Liaoning	Chaoyang	604	43.6361	120.427	based on nearby landmark	46.86	N2	119.79	outcrop	Shangheshou, near Chaoyang City, Liaoning	Cretaceous	Early/Lower Cretaceous		Aptian	Cretaceous 3	Aptian	Aptian		125.45	112.6	119.025			0	125.45	112.6	119.025	Jiufotang	not reported
55536	ETE	M. Carrano	Dapingfangornis	26670	2002	Dapingfang	China	Asia	Liaoning	Chaoyang	604	41.4239	120.175	based on nearby landmark	44.66	N2	120.25	outcrop	Dapingfang, Chaoyang County, western Liaoning (30 km southwest of Chaoyang City), different from Shangheshou (but listed as same site in ref 26670	Cretaceous	Early/Lower Cretaceous		Aptian	Cretaceous 3	Aptian	Aptian		125.45	112.6	119.025			0	125.45	112.6	119.025	Jiufotang	mudstone
79941	ETE	M. Carrano	Dapingfangornis	26863	2007	Yuanjiawa, Dapingfang	China	Asia	Liaoning	Chaoyang	604	41.5722	120.158	stated in text	44.8	N2	120.18	small collection	on a hill near Yuanjiawa village, near Dapingfang, 40 km SW of Chaoyang; Wang et al. 2008 (Zootaxa 1813) note that the Liaoxipterus holotype comes from this locality, although this is not mentioned in the original paper	Cretaceous	Early/Lower Cretaceous		Aptian	Cretaceous 3	Aptian	Aptian		125.45	112.6	119.025			0	125.45	112.6	119.025	Jiufotang	mudstone
151878	PaleoDB	P. Mannion	Dunhuangia	48528	2013	Changma Township	China	Asia	Gansu	Jiuqan	604	39.8667	96.7667	estimated from map	39.49	N2	98.58	outcrop	In the vicinity of the Changma Township, Yumen City, Jiuquan area, northwestern Gansu Province, China	Cretaceous	Early/Lower Cretaceous		Aptian	Cretaceous 3	Aptian	Early/Lower Aptian		125.45	122.46	123.955	125	118.5	121.75	125.45	122.46	123.955	Xiagou	not reported
85255	Fossilworks	J. Alroy	Eocathayornis	28698	2002	Beishan Quarry (Upper Shale Layer)	China	Asia	Liaoning	Chaoyang	604	41.4	119.983	based on nearby landmark	44.61	N2	120.06	small collection	coordinate based on Boluochi	Cretaceous	Early/Lower Cretaceous		Aptian	Cretaceous 3	Aptian	Aptian		125.45	112.6	119.025			0	125.45	112.6	119.025	Jiufotang	"shale"
129475	ETE	R. Benson	Fortunguavis	42121	2011	Xiao-tai-zi (=Xiaotaizi), La-ma-dong (=Lamadong), Jianchang	China	Asia	Liaoning	Jianchang	604	40.65	119.683	based on nearby landmark	43.82	N2	119.98	small collection		Cretaceous	Early/Lower Cretaceous		Aptian	Cretaceous 3	Aptian	Aptian		125.45	112.6	119.025			0	125.45	112.6	119.025	Jiufotang	siltstone
62293	PaleoDB	M. Uhen	Gansus	41009	1984	Changma, Yumen	China	Asia	Gansu		604	39.8667	96.7667	estimated from map	39.13	N2	97.45	outcrop	Changma, Jiuquan area	Cretaceous	Early/Lower Cretaceous		Aptian	Cretaceous 3	Aptian	Aptian		125.45	112.6	119.025			0	125.45	112.6	119.025	Xiagou	mudstone
55536	ETE	M. Carrano	Huoshanornis	26670	2002	Dapingfang	China	Asia	Liaoning	Chaoyang	604	41.4239	120.175	based on nearby landmark	44.66	N2	120.25	outcrop	Dapingfang, Chaoyang County, western Liaoning (30 km southwest of Chaoyang City), different from Shangheshou (but listed as same site in ref 26670	Cretaceous	Early/Lower Cretaceous		Aptian	Cretaceous 3	Aptian	Aptian		125.45	112.6	119.025			0	125.45	112.6	119.025	Jiufotang	mudstone
135798	PaleoDB	R. Butler	Iteravis	43449	2012	Sihedang, Lingyuan	China	Asia	Liaoning		604	41.2333	119.4	based on nearby landmark	44.35	N2	119.51	small collection		Cretaceous	Early/Lower Cretaceous		Aptian	Cretaceous 3	Aptian	Aptian		125.45	112.6	119.025			0	125.45	112.6	119.025	Jiufotang	not reported
118207	PaleoDB	R. Benson	Jeholornis	38070	2011	Jianchang	China	Asia	Liaoning	Jianchang County	604	40.8075	119.796	estimated from map	43.55	N2	121.44			Cretaceous	Early/Lower Cretaceous		Aptian	Cretaceous 3	Aptian	Early/Lower Aptian		125.45	122.46	123.955	125	118.5	121.75	125.45	122.46	123.955	Jiufotang	not reported
163269		P. Mannion	Jeholornis	53152	2014	Yizhou Fossil and Geology Park	China	Asia	Liaoning		604	41.5331	121.239		44.45	N2	122.75			Cretaceous	Early/Lower Cretaceous		Aptian	Cretaceous 3	Aptian	Early/Lower Aptian		125.45	122.46	123.955	125	118.5	121.75	125.45	122.46	123.955	Yixian	not reported
55536	ETE	M. Carrano	Jeholornis	26670	2002	Dapingfang	China	Asia	Liaoning	Chaoyang	604	41.4239	120.175	based on nearby landmark	44.66	N2	120.25	outcrop	Dapingfang, Chaoyang County, western Liaoning (30 km southwest of Chaoyang City), different from Shangheshou (but listed as same site in ref 26670	Cretaceous	Early/Lower Cretaceous		Aptian	Cretaceous 3	Aptian	Aptian		125.45	112.6	119.025			0	125.45	112.6	119.025	Jiufotang	mudstone
79941	ETE	M. Carrano	Jeholornis	26863	2007	Yuanjiawa, Dapingfang	China	Asia	Liaoning	Chaoyang	604	41.5722	120.158	stated in text	44.8	N2	120.18	small collection	on a hill near Yuanjiawa village, near Dapingfang, 40 km SW of Chaoyang; Wang et al. 2008 (Zootaxa 1813) note that the Liaoxipterus holotype comes from this locality, although this is not mentioned in the original paper	Cretaceous	Early/Lower Cretaceous		Aptian	Cretaceous 3	Aptian	Aptian		125.45	112.6	119.025			0	125.45	112.6	119.025	Jiufotang	mudstone
118207	PaleoDB	R. Benson	Jianchangornis	38070	2011	Jianchang	China	Asia	Liaoning	Jianchang County	604	40.8075	119.796	estimated from map	43.55	N2	121.44			Cretaceous	Early/Lower Cretaceous		Aptian	Cretaceous 3	Aptian	Early/Lower Aptian		125.45	122.46	123.955	125	118.5	121.75	125.45	122.46	123.955	Jiufotang	not reported
62293	PaleoDB	M. Uhen	Jiuquanornis	41009	1984	Changma, Yumen	China	Asia	Gansu		604	39.8667	96.7667	estimated from map	39.13	N2	97.45	outcrop	Changma, Jiuquan area	Cretaceous	Early/Lower Cretaceous		Aptian	Cretaceous 3	Aptian	Aptian		125.45	112.6	119.025			0	125.45	112.6	119.025	Xiagou	mudstone
67611	ETE	M. Carrano	Jixiangornis	19265	2001	Baicaigou, Toutai	China	Asia	Liaoning	Yixian	604	41.134	121.138	based on nearby landmark	44.05	N2	122.74	small collection	Baicaigou (= Baitaigou), Toutai, approx. 11 km N of Yizhou, Jinzhou region, western Liaoning; Jinzhou city, Yixian county	Cretaceous	Early/Lower Cretaceous		Aptian	Cretaceous 3	Aptian	Early/Lower Aptian		125.45	122.46	123.955	125	118.5	121.75	125.45	122.46	123.955	Jiufotang	"shale"
85288	Fossilworks	J. Alroy	Liaoningornis	28733	1997	southwest of Beipiao City	China	Asia	Liaoning		604	41.8	120.783	based on nearby landmark	44.66	N2	122.22		"about 3 km southwest of [the locality] of Confuciusorins [sic]... Beipaio City" (coordinate based on Beipiao)	Cretaceous	Early/Lower Cretaceous		Aptian	Cretaceous 3	Aptian	Early/Lower Aptian		125.45	122.46	123.955	125	118.5	121.75	125.45	122.46	123.955	Yixian	not reported
79517	ETE	M. Carrano	Longchengornis	38272	1992	Beishan Quarry, Boluochi	China	Asia	Liaoning	Chaoyang	604	41.4	119.983	based on nearby landmark	44.61	N2	120.06	outcrop	Beishan Quarry, Boluochi, Chaoyang County, Liaoning, NE China	Cretaceous	Early/Lower Cretaceous		Aptian	Cretaceous 3	Aptian	Aptian		125.45	112.6	119.025			0	125.45	112.6	119.025	Jiufotang	mudstone
79941	ETE	M. Carrano	Longipteryx	26863	2007	Yuanjiawa, Dapingfang	China	Asia	Liaoning	Chaoyang	604	41.5722	120.158	stated in text	44.8	N2	120.18	small collection	on a hill near Yuanjiawa village, near Dapingfang, 40 km SW of Chaoyang; Wang et al. 2008 (Zootaxa 1813) note that the Liaoxipterus holotype comes from this locality, although this is not mentioned in the original paper	Cretaceous	Early/Lower Cretaceous		Aptian	Cretaceous 3	Aptian	Aptian		125.45	112.6	119.025			0	125.45	112.6	119.025	Jiufotang	mudstone
85262	Fossilworks	J. Alroy	Longipteryx	26687	2001	Qidaoquanzi	China	Asia	Liaoning		604	41.6033	120.419	based on nearby landmark	44.88	N2	120.44	small collection	coordinate based on Qidaoquanzi	Cretaceous	Early/Lower Cretaceous		Aptian	Cretaceous 3	Aptian	Aptian		125.45	112.6	119.025			0	125.45	112.6	119.025	Jiufotang	not reported
79518	ETE	M. Carrano	Longipteryx	26671	2002	Shangheshou	China	Asia	Liaoning	Chaoyang	604	43.6361	120.427	based on nearby landmark	46.86	N2	119.79	outcrop	Shangheshou, near Chaoyang City, Liaoning	Cretaceous	Early/Lower Cretaceous		Aptian	Cretaceous 3	Aptian	Aptian		125.45	112.6	119.025			0	125.45	112.6	119.025	Jiufotang	not reported
123753	PaleoDB	P. Mannion	Longirostravis	26683	2004	Liaoning, Yixian (general)	China	Asia	Liaoning	Yixian	604	41.5336	121.248	based on nearby landmark	44.46	N2	122.76	small collection		Cretaceous	Early/Lower Cretaceous		Aptian	Cretaceous 3	Aptian	Early/Lower Aptian		125.45	122.46	123.955	125	118.5	121.75	125.45	122.46	123.955	Yixian	not reported
153809		P. Mannion	Longusunguis	49836	2014	Near Lamadong Village	China	Asia	Liaoning	Jianchang	604	40.65	119.683	based on nearby landmark	43.82	N2	119.98	small collection		Cretaceous	Early/Lower Cretaceous		Aptian	Cretaceous 3	Aptian	Aptian		125.45	112.6	119.025			0	125.45	112.6	119.025	Jiufotang	not reported
79518	ETE	M. Carrano	Omnivoropteryx	26671	2002	Shangheshou	China	Asia	Liaoning	Chaoyang	604	43.6361	120.427	based on nearby landmark	46.86	N2	119.79	outcrop	Shangheshou, near Chaoyang City, Liaoning	Cretaceous	Early/Lower Cretaceous		Aptian	Cretaceous 3	Aptian	Aptian		125.45	112.6	119.025			0	125.45	112.6	119.025	Jiufotang	not reported
153809		P. Mannion	Parabohaiornis	49836	2014	Near Lamadong Village	China	Asia	Liaoning	Jianchang	604	40.65	119.683	based on nearby landmark	43.82	N2	119.98	small collection		Cretaceous	Early/Lower Cretaceous		Aptian	Cretaceous 3	Aptian	Aptian		125.45	112.6	119.025			0	125.45	112.6	119.025	Jiufotang	not reported
79941	ETE	M. Carrano	Parahongshanornis	26863	2007	Yuanjiawa, Dapingfang	China	Asia	Liaoning	Chaoyang	604	41.5722	120.158	stated in text	44.8	N2	120.18	small collection	on a hill near Yuanjiawa village, near Dapingfang, 40 km SW of Chaoyang; Wang et al. 2008 (Zootaxa 1813) note that the Liaoxipterus holotype comes from this locality, although this is not mentioned in the original paper	Cretaceous	Early/Lower Cretaceous		Aptian	Cretaceous 3	Aptian	Aptian		125.45	112.6	119.025			0	125.45	112.6	119.025	Jiufotang	mudstone
82783	ETE	M. Carrano	Pengornis	27835	2008	Lingyuan City	China	Asia	Liaoning	Lingyuan	604	41.2397	119.398	based on nearby landmark	43.92	N2	120.93	small collection	Lingyuan City	Cretaceous	Early/Lower Cretaceous		Aptian	Cretaceous 3	Aptian	Early/Lower Aptian		125.45	122.46	123.955	125	118.5	121.75	125.45	122.46	123.955	Yixian	not reported
55536	ETE	M. Carrano	Pengornis	26670	2002	Dapingfang	China	Asia	Liaoning	Chaoyang	604	41.4239	120.175	based on nearby landmark	44.66	N2	120.25	outcrop	Dapingfang, Chaoyang County, western Liaoning (30 km southwest of Chaoyang City), different from Shangheshou (but listed as same site in ref 26670	Cretaceous	Early/Lower Cretaceous		Aptian	Cretaceous 3	Aptian	Aptian		125.45	112.6	119.025			0	125.45	112.6	119.025	Jiufotang	mudstone
137591	PaleoDB	P. Mannion	Piscivoravis	44001	2012	Xiaotaizi Village	China	Asia	Liaoning	Jianting	604	40.4	119.43	estimated from map	43.54	N2	119.8	small collection	Lamatong Town	Cretaceous	Early/Lower Cretaceous		Aptian	Cretaceous 3	Aptian	Aptian		125.45	112.6	119.025			0	125.45	112.6	119.025	Jiufotung	not reported
62293	PaleoDB	M. Uhen	Qiliania	41009	1984	Changma, Yumen	China	Asia	Gansu		604	39.8667	96.7667	estimated from map	39.13	N2	97.45	outcrop	Changma, Jiuquan area	Cretaceous	Early/Lower Cretaceous		Aptian	Cretaceous 3	Aptian	Aptian		125.45	112.6	119.025			0	125.45	112.6	119.025	Xiagou	mudstone
90046	ETE	M. Carrano	Rapaxavis	30177	2009	Xiaioyugou, Lianhe	China	Asia	Liaoning	Chaoyang	604	41.5333	120.183	based on nearby landmark	44.77	N2	120.22		Xiaioyugou, Lianhe town, Chaoyang city, Liaoxi region in Liaoning province	Cretaceous	Early/Lower Cretaceous		Aptian	Cretaceous 3	Aptian	Aptian		125.45	112.6	119.025			0	125.45	112.6	119.025	Jiufotang	"shale"
67611	ETE	M. Carrano	Sapeornis	19265	2001	Baicaigou, Toutai	China	Asia	Liaoning	Yixian	604	41.134	121.138	based on nearby landmark	44.05	N2	122.74	small collection	Baicaigou (= Baitaigou), Toutai, approx. 11 km N of Yizhou, Jinzhou region, western Liaoning; Jinzhou city, Yixian county	Cretaceous	Early/Lower Cretaceous		Aptian	Cretaceous 3	Aptian	Early/Lower Aptian		125.45	122.46	123.955	125	118.5	121.75	125.45	122.46	123.955	Jiufotang	"shale"
55536	ETE	M. Carrano	Sapeornis	26670	2002	Dapingfang	China	Asia	Liaoning	Chaoyang	604	41.4239	120.175	based on nearby landmark	44.66	N2	120.25	outcrop	Dapingfang, Chaoyang County, western Liaoning (30 km southwest of Chaoyang City), different from Shangheshou (but listed as same site in ref 26670	Cretaceous	Early/Lower Cretaceous		Aptian	Cretaceous 3	Aptian	Aptian		125.45	112.6	119.025			0	125.45	112.6	119.025	Jiufotang	mudstone
55536	ETE	M. Carrano	Sapeornis	26670	2002	Dapingfang	China	Asia	Liaoning	Chaoyang	604	41.4239	120.175	based on nearby landmark	44.66	N2	120.25	outcrop	Dapingfang, Chaoyang County, western Liaoning (30 km southwest of Chaoyang City), different from Shangheshou (but listed as same site in ref 26670	Cretaceous	Early/Lower Cretaceous		Aptian	Cretaceous 3	Aptian	Aptian		125.45	112.6	119.025			0	125.45	112.6	119.025	Jiufotang	mudstone
132934	PaleoDB	R. Benson	Sapeornis	42794	2012	Huludao City (Jianshangou Unit of the Yixian Formation)	China	Asia	Liaoning	Jianchang	604	40.75	120.833	based on nearby landmark	43.63	N2	122.52	small collection	Jianchang County (Huludao City, Liaoning Province, China)	Cretaceous	Early/Lower Cretaceous		Aptian	Cretaceous 3	Aptian	Early/Lower Aptian		125.45	122.46	123.955	125	118.5	121.75	125.45	122.46	123.955	Yixian	not reported
55536	ETE	M. Carrano	Sapeornis	26670	2002	Dapingfang	China	Asia	Liaoning	Chaoyang	604	41.4239	120.175	based on nearby landmark	44.66	N2	120.25	outcrop	Dapingfang, Chaoyang County, western Liaoning (30 km southwest of Chaoyang City), different from Shangheshou (but listed as same site in ref 26670	Cretaceous	Early/Lower Cretaceous		Aptian	Cretaceous 3	Aptian	Aptian		125.45	112.6	119.025			0	125.45	112.6	119.025	Jiufotang	mudstone
79518	ETE	M. Carrano	Sapeornis	26671	2002	Shangheshou	China	Asia	Liaoning	Chaoyang	604	43.6361	120.427	based on nearby landmark	46.86	N2	119.79	outcrop	Shangheshou, near Chaoyang City, Liaoning	Cretaceous	Early/Lower Cretaceous		Aptian	Cretaceous 3	Aptian	Aptian		125.45	112.6	119.025			0	125.45	112.6	119.025	Jiufotang	not reported
118207	PaleoDB	R. Benson	Schizooura	38070	2011	Jianchang	China	Asia	Liaoning	Jianchang County	604	40.8075	119.796	estimated from map	43.55	N2	121.44			Cretaceous	Early/Lower Cretaceous		Aptian	Cretaceous 3	Aptian	Early/Lower Aptian		125.45	122.46	123.955	125	118.5	121.75	125.45	122.46	123.955	Jiufotang	not reported
82783	ETE	M. Carrano	Shanweiniao	27835	2008	Lingyuan City	China	Asia	Liaoning	Lingyuan	604	41.2397	119.398	based on nearby landmark	43.92	N2	120.93	small collection	Lingyuan City	Cretaceous	Early/Lower Cretaceous		Aptian	Cretaceous 3	Aptian	Early/Lower Aptian		125.45	122.46	123.955	125	118.5	121.75	125.45	122.46	123.955	Yixian	not reported
98449	ETE	M. Carrano	Shengjingornis	33997	2010	Toudaoyingzi, Jianchang (=Toudaoyingzi, Jinzhou)	China	Asia	Liaoning		604	40.5883	119.576	based on nearby landmark	43.75	N2	119.89	small collection	Toudaoyingzi, Jianchang	Cretaceous	Early/Lower Cretaceous		Aptian	Cretaceous 3	Aptian	Aptian		125.45	112.6	119.025			0	125.45	112.6	119.025	Jiufotang	not reported
67611	ETE	M. Carrano	Shenzhouraptor	19265	2001	Baicaigou, Toutai	China	Asia	Liaoning	Yixian	604	41.134	121.138	based on nearby landmark	44.05	N2	122.74	small collection	Baicaigou (= Baitaigou), Toutai, approx. 11 km N of Yizhou, Jinzhou region, western Liaoning; Jinzhou city, Yixian county	Cretaceous	Early/Lower Cretaceous		Aptian	Cretaceous 3	Aptian	Early/Lower Aptian		125.45	122.46	123.955	125	118.5	121.75	125.45	122.46	123.955	Jiufotang	"shale"
85285	Fossilworks	J. Alroy	Sinornis	28732	1992	Sinornis type locality	China	Asia	Liaoning	Chaoyang	604	41.25	120.033	based on nearby landmark	44.47	N2	120.16	small collection	coordinate based on Meileyingzi	Cretaceous	Early/Lower Cretaceous		Aptian	Cretaceous 3	Aptian	Aptian		125.45	112.6	119.025			0	125.45	112.6	119.025	Jiufotang	not reported
79517	ETE	M. Carrano	Songlingornis	38272	1992	Beishan Quarry, Boluochi	China	Asia	Liaoning	Chaoyang	604	41.4	119.983	based on nearby landmark	44.61	N2	120.06	outcrop	Beishan Quarry, Boluochi, Chaoyang County, Liaoning, NE China	Cretaceous	Early/Lower Cretaceous		Aptian	Cretaceous 3	Aptian	Aptian		125.45	112.6	119.025			0	125.45	112.6	119.025	Jiufotang	mudstone
105772	ETE	M. Carrano	Sulcavis	35309	2011	Lamadong, Jianchang	China	Asia	Liaoning	Jianchang	604	40.65	119.683	based on nearby landmark	43.82	N2	119.98	small collection	Lamadong town, Jianchang county	Cretaceous	Early/Lower Cretaceous		Aptian	Cretaceous 3	Aptian	Aptian		125.45	112.6	119.025			0	125.45	112.6	119.025	Jiufotang	not reported
106346	PaleoDB	M. Clapham	Tianyuornis	35481	2008	Xisanjia	China	Asia	Nei Mongol	Ningcheng	604	41.3325	119.128	stated in text	43.98	N2	120.63	outcrop	Xisanjia Village, Ningcheng County, Chifeng City, Inner Mongolia, China	Cretaceous	Early/Lower Cretaceous		Aptian	Cretaceous 3	Aptian	Early/Lower Aptian		125.45	122.46	123.955	125	118.5	121.75	125.45	122.46	123.955	Yixian	siltstone
55536	ETE	M. Carrano	Xiangornis	26670	2002	Dapingfang	China	Asia	Liaoning	Chaoyang	604	41.4239	120.175	based on nearby landmark	44.66	N2	120.25	outcrop	Dapingfang, Chaoyang County, western Liaoning (30 km southwest of Chaoyang City), different from Shangheshou (but listed as same site in ref 26670	Cretaceous	Early/Lower Cretaceous		Aptian	Cretaceous 3	Aptian	Aptian		125.45	112.6	119.025			0	125.45	112.6	119.025	Jiufotang	mudstone
147071	PaleoDB	P. Mannion	Xinghaiornis	47489	2013	Sihetun, Shangyuan Town	China	Asia	Liaoning	Beipiao	604	41.6014	120.979	based on nearby landmark	44.49	N2	122.47	small collection	at Shangyuan, near Beipiao	Cretaceous	Early/Lower Cretaceous		Aptian	Cretaceous 3	Aptian	Early/Lower Aptian		125.45	122.46	123.955	125	118.5	121.75	125.45	122.46	123.955	Yixian	tuff
55536	ETE	M. Carrano	Yanornis	26670	2002	Dapingfang	China	Asia	Liaoning	Chaoyang	604	41.4239	120.175	based on nearby landmark	44.66	N2	120.25	outcrop	Dapingfang, Chaoyang County, western Liaoning (30 km southwest of Chaoyang City), different from Shangheshou (but listed as same site in ref 26670	Cretaceous	Early/Lower Cretaceous		Aptian	Cretaceous 3	Aptian	Aptian		125.45	112.6	119.025			0	125.45	112.6	119.025	Jiufotang	mudstone
85258	Fossilworks	J. Alroy	Yanornis	26687	2001	Chaoyang City Yanornis type locality	China	Asia	Liaoning		604	41.5667	120.467	based on nearby landmark	44.85	N2	120.5		coordinate based on Chaoyang	Cretaceous	Early/Lower Cretaceous		Aptian	Cretaceous 3	Aptian	Aptian		125.45	112.6	119.025			0	125.45	112.6	119.025	Jiufotang	not reported
55426	ETE	M. Carrano	Yixianornis	26687	2001	Qianyang, Yixian	China	Asia	Liaoning		604	41.4978	121.223	based on nearby landmark	44.91	N2	121.3	outcrop	Qiangang is a small village approx. 10 km southwest of the city of Yixian in Liaoning Province.	Cretaceous	Early/Lower Cretaceous		Aptian	Cretaceous 3	Aptian	Aptian		125.45	112.6	119.025			0	125.45	112.6	119.025	Jiufotang	not reported
79941	ETE	M. Carrano	Yuanjiawaornis	26863	2007	Yuanjiawa, Dapingfang	China	Asia	Liaoning	Chaoyang	604	41.5722	120.158	stated in text	44.8	N2	120.18	small collection	on a hill near Yuanjiawa village, near Dapingfang, 40 km SW of Chaoyang; Wang et al. 2008 (Zootaxa 1813) note that the Liaoxipterus holotype comes from this locality, although this is not mentioned in the original paper	Cretaceous	Early/Lower Cretaceous		Aptian	Cretaceous 3	Aptian	Aptian		125.45	112.6	119.025			0	125.45	112.6	119.025	Jiufotang	mudstone
62293	PaleoDB	M. Uhen	Yumenornis	41009	1984	Changma, Yumen	China	Asia	Gansu		604	39.8667	96.7667	estimated from map	39.13	N2	97.45	outcrop	Changma, Jiuquan area	Cretaceous	Early/Lower Cretaceous		Aptian	Cretaceous 3	Aptian	Aptian		125.45	112.6	119.025			0	125.45	112.6	119.025	Xiagou	mudstone
118207	PaleoDB	R. Benson	Zhongjianornis	38070	2011	Jianchang	China	Asia	Liaoning	Jianchang County	604	40.8075	119.796	estimated from map	43.55	N2	121.44			Cretaceous	Early/Lower Cretaceous		Aptian	Cretaceous 3	Aptian	Early/Lower Aptian		125.45	122.46	123.955	125	118.5	121.75	125.45	122.46	123.955	Jiufotang	not reported
90046	ETE	M. Carrano	Zhouornis	30177	2009	Xiaioyugou, Lianhe	China	Asia	Liaoning	Chaoyang	604	41.5333	120.183	based on nearby landmark	44.77	N2	120.22		Xiaioyugou, Lianhe town, Chaoyang city, Liaoxi region in Liaoning province	Cretaceous	Early/Lower Cretaceous		Aptian	Cretaceous 3	Aptian	Aptian		125.45	112.6	119.025			0	125.45	112.6	119.025	Jiufotang	"shale"
150275	PaleoDB	R. Benson	Zhouornis	48071	2013	Chaoyang County Zhouornis type locality	China	Asia	Liaoning		604	41.5667	120.467	based on nearby landmark	44.85	N2	120.5	local area	Chaoyang County, Liaoning Province, northeastern China; Jehol Group. The specimen was collected by local farmers and, therefore, its precise geographic and stratigraphic location remains unclear.	Cretaceous	Early/Lower Cretaceous		Aptian	Cretaceous 3	Aptian	Aptian		125.45	112.6	119.025			0	125.45	112.6	119.025	Jiufotang	not reported
60596	Fossilworks	J. Alroy	Koreanaornis	17415	1992	Silbawi section, middle bird track horizon	South Korea	Asia	Gyeongsangnam-do	Goseong-gun	611	34.8867	128.132	estimated from map	44.21	N2	122.94	small collection	Coastal exposers of the Jingdong Formation, Silbawi section, middle bird track horizon, near Dukmyeongri, Koseong-gun (Goseong), Kyeongsangnam Province, Korea	Cretaceous	Early/Lower Cretaceous		Albian	Cretaceous 4	Albian	Albian		112.6	99.7	106.15			0	112.6	99.7	106.15	Jindong	sandstone
60598	Fossilworks	J. Alroy	Koreanaornis	17415	1992	Silbawi section, upper bird track horizon	South Korea	Asia	Gyeongsangnam-do	Goseong-gun	611	34.8867	128.132	based on nearby landmark	44.21	N2	122.94	small collection	Coastal exposers of the Jingdong Formation, Silbawi section, upper bird track horizon, near Dukmyeongri, Koseong-gun (Goseong), Kyeongsangnam Province, Korea	Cretaceous	Early/Lower Cretaceous		Albian	Cretaceous 4	Albian	Albian		112.6	99.7	106.15			0	112.6	99.7	106.15	Jindong	sandstone
52721	ETE	M. Carrano	Koreanaornis	14187	2000	Donghae District tracks, site 7	South Korea	Asia	Gyeongsangnam-do	Goseong-gun	611	34.9928	128.453	based on political unit	44.43	N2	123.17	small collection	Coordinates based on nearby town of Hach'on. Gyeongsang Basin.	Cretaceous	Early/Lower Cretaceous		Albian	Cretaceous 4	Albian	Albian		112.6	99.7	106.15			0	112.6	99.7	106.15	Jindong	mudstone
122712	PaleoDB	P. Mannion	Nanantius	39113	2003	Canary Station, Hughenden area	Australia	Australia	Queensland		801	-20.8417	144.2	based on nearby landmark	-52.13	S2	132.89	small collection	Canary Station, SW of Boulia, near Hughenden, northwestern Queensland	Cretaceous	Early/Lower Cretaceous		Albian	Cretaceous 4	Albian	Late/Upper Albian		105.3	99.7	102.5	103.733	99.6	101.666	105.3	99.7	102.5	Toolebuc	not reported
85237	Fossilworks	J. Alroy	Nanantius	17470	1986	North-east Paddock of Warra Station	Australia	Australia	Queensland		801	-26.9333	150.917	stated in text	-61.02	S3	141.99	small collection	"on the east side of the Hamilton River, near Hamilton Hotel" in the "North-east paddock of Warra Station" (coordinate based on Warra)	Cretaceous	Early/Lower Cretaceous		Albian	Cretaceous 4	Albian	Albian		112.6	99.7	106.15			0	112.6	99.7	106.15	Toolebuc	"limestone"
85289	Fossilworks	J. Alroy	Enaliornis	34907	1904	Enaliornis type locality, Coldham Common	United Kingdom	Europe	England	Cambridgeshire	315	51.7333	-2.36667	based on nearby landmark	40.05	N2	0.79	local area	according to Seeley 1876 all Enaliornis specimens are from the "Cambridge Upper Greensand" and most "were found in the neighborhood of Coldham Common near Cambridge, or at Granchester" and therefore in the Cambridge area; according to Elzanowski and Galton 1991 all Sedgwick museum specimens and therefore the type of E. sedgwicki are definitely in this area (coordinate based on Cambridge)	Cretaceous	Early/Lower Cretaceous		Albian	Cretaceous 4	Albian	Late/Upper Albian		105.3	99.7	102.5	103.733	99.6	101.666	105.3	99.7	102.5	Gault	"carbonate"
85289	Fossilworks	J. Alroy	Enaliornis	34907	1904	Enaliornis type locality, Coldham Common	United Kingdom	Europe	England	Cambridgeshire	315	51.7333	-2.36667	based on nearby landmark	40.05	N2	0.79	local area	according to Seeley 1876 all Enaliornis specimens are from the "Cambridge Upper Greensand" and most "were found in the neighborhood of Coldham Common near Cambridge, or at Granchester" and therefore in the Cambridge area; according to Elzanowski and Galton 1991 all Sedgwick museum specimens and therefore the type of E. sedgwicki are definitely in this area (coordinate based on Cambridge)	Cretaceous	Early/Lower Cretaceous		Albian	Cretaceous 4	Albian	Late/Upper Albian		105.3	99.7	102.5	103.733	99.6	101.666	105.3	99.7	102.5	Gault	"carbonate"
60285	ETE	J. Head	Enantiophoenix	17368	1999	en Nammoûra, upper quarry (unit 3b)	Lebanon	Asia	Kesrouâne		715	34.0667	35.65	stated in text	12.88	N1	30.3	outcrop	en Nammoûra has several names in the literature, including al Nammoûra, al Gabour, Aïn el Gârboûr. Two quarries (upper and lower) in the valley of en Gârboûr, on S side.	Cretaceous	Late/Upper Cretaceous		Cenomanian	Cretaceous 5	Cenomanian	Early/Lower Cenomanian	Middle Cenomanian	99.7	94.3	97	99.6	95.533	97.5665	99.7	94.3	97		wackestone
140887	PaleoDB	P. Mannion	Koreanaornis	45715	2013	Jebel Boulouha tracksite	Tunisia	Asia	Tataouine		715	32.87	10.3378	stated in text	16	N1	8.75	small collection	Near the village of Chenini in the Tataouine region of southern Tunisia	Cretaceous	Late/Upper Cretaceous		Cenomanian	Cretaceous 5	Cenomanian	Late/Upper Cenomanian		99.7	94.3	97	95.533	93.5	94.5165	99.7	94.3	97	Zebbag	sandstone
101072	ETE	M. Carrano	Koreanaornis	34537	2010	Dongyang tracksite	China	Asia	Zhejiang	Jinhua	611	29.3067	120.162	estimated from map	36.07	N2	115.82	outcrop	building site in Dongyang city, Zhejiang	Cretaceous	Late/Upper Cretaceous		Cenomanian	Cretaceous 5	Cenomanian	Cenomanian		99.7	94.3	97			0	99.7	94.3	97	Jinhua	siltstone
92399	PaleoDB	R. Butler	Cerebavis	31143	2005	Melovatka 3	Russian Federation	Europe	Volgograd	Zhirnovskii	301	50.8808	44.7364	stated in text	43.13	N2	38.84	outcrop	Along Medveditsa River bank 3.5 km east of Melovatka village, northern part of Volgograd. Zhirnovskii District, 2 km east of the village of Melovatka.	Cretaceous	Late/Upper Cretaceous		Cenomanian	Cretaceous 5	Cenomanian	Middle Cenomanian		99.7	94.3	97	97.567	95.533	96.55	99.7	94.3	97	Melovatka	phosphorite
94333	Fossilworks	J. Alroy	Flexomornis	32079	2010	Grapevine Lake Dam Spillway	United States	North America	Texas	Tarrant	101	32.9667	-97.05	based on nearby landmark	31.34	N2	-61.74	small collection	"near the Grapevine Lake Dam Spillway" (basis of coordinate)	Cretaceous	Late/Upper Cretaceous		Cenomanian	Cretaceous 5	Cenomanian	Middle Cenomanian		99.7	94.3	97	97.567	95.533	96.55	99.7	94.3	97	Woodbine	sandstone
52997	ETE	M. Carrano	Ichthyornis	14701	1993	Carrot River Bonebed	Canada	North America	Saskatchewan		101	53.21	-103.523	estimated from map	52.03	N2	-59.29	outcrop	Site is located on Carrot River, on the NW flank of the Pasquia Hills, 100 km SW of Bainbridge River bonebed and near town of Arborfield	Cretaceous	Late/Upper Cretaceous		Cenomanian	Cretaceous 5	Cenomanian	Middle Cenomanian		99.7	94.3	97	97.567	95.533	96.55	99.7	94.3	97	Belle Fourche	conglomerate
22731	ETE	A. Behrensmeyer	Ichthyornis	5932	1997	Bainbridge River Bonebed	Canada	North America	Saskatchewan		101	53.4806	-102.241	estimated from map	52	N2	-57.97	outcrop	near northernmost tip of Pasquia Hills, along Bainbridge River	Cretaceous	Late/Upper Cretaceous		Cenomanian	Cretaceous 5	Cenomanian	Middle Cenomanian		99.7	94.3	97	97.567	95.533	96.55	99.7	94.3	97	Ashville	mudstone
52997	ETE	M. Carrano	Ichthyornis	14701	1993	Carrot River Bonebed	Canada	North America	Saskatchewan		101	53.21	-103.523	estimated from map	52.03	N2	-59.29	outcrop	Site is located on Carrot River, on the NW flank of the Pasquia Hills, 100 km SW of Bainbridge River bonebed and near town of Arborfield	Cretaceous	Late/Upper Cretaceous		Cenomanian	Cretaceous 5	Cenomanian	Middle Cenomanian		99.7	94.3	97	97.567	95.533	96.55	99.7	94.3	97	Belle Fourche	conglomerate
52997	ETE	M. Carrano	Pasquiaornis	14701	1993	Carrot River Bonebed	Canada	North America	Saskatchewan		101	53.21	-103.523	estimated from map	52.03	N2	-59.29	outcrop	Site is located on Carrot River, on the NW flank of the Pasquia Hills, 100 km SW of Bainbridge River bonebed and near town of Arborfield	Cretaceous	Late/Upper Cretaceous		Cenomanian	Cretaceous 5	Cenomanian	Middle Cenomanian		99.7	94.3	97	97.567	95.533	96.55	99.7	94.3	97	Belle Fourche	conglomerate
52997	ETE	M. Carrano	Pasquiaornis	14701	1993	Carrot River Bonebed	Canada	North America	Saskatchewan		101	53.21	-103.523	estimated from map	52.03	N2	-59.29	outcrop	Site is located on Carrot River, on the NW flank of the Pasquia Hills, 100 km SW of Bainbridge River bonebed and near town of Arborfield	Cretaceous	Late/Upper Cretaceous		Cenomanian	Cretaceous 5	Cenomanian	Middle Cenomanian		99.7	94.3	97	97.567	95.533	96.55	99.7	94.3	97	Belle Fourche	conglomerate
153694		R. Benson	Parvavis	49767	2014	Luojumei Village, Chuxiong City	China	Asia	Yunnan	Chuxiong	611	25.0456	101.528	based on nearby landmark	22.33	N1	100.15		Based on Google Earth co-ordinate for Chuxiong	Cretaceous	Late/Upper Cretaceous			Cretaceous 6		Turonian	Santonian	94.3	84.9	89.6			0	94.3	84.9	89.6	Jiangdihe	mudstone
58168	ETE	M. Carrano	Ichthyornis	38131	1985	CBI-14, Dzharakuduk II	Uzbekistan	Asia	Navoi Viloyat		402	42.1173	62.6553	based on nearby landmark	36.8	N2	56.95	small collection	Dzarakuduk area	Cretaceous	Late/Upper Cretaceous		Turonian	Cretaceous 6	Turonian	Middle Turonian	Late/Upper Turonian	94.3	89.3	91.8	92.1	89.3	90.7	94.3	89.3	91.8	Bissekty	sandstone
58168	ETE	M. Carrano	Ichthyornis	38131	1985	CBI-14, Dzharakuduk II	Uzbekistan	Asia	Navoi Viloyat		402	42.1173	62.6553	based on nearby landmark	36.8	N2	56.95	small collection	Dzarakuduk area	Cretaceous	Late/Upper Cretaceous		Turonian	Cretaceous 6	Turonian	Middle Turonian	Late/Upper Turonian	94.3	89.3	91.8	92.1	89.3	90.7	94.3	89.3	91.8	Bissekty	sandstone
58166	ETE	M. Carrano	Sazavis	16510	1995	CBI-5a, Dzharakuduk II	Uzbekistan	Asia	Navoi Viloyat		402	42.1173	62.6553	based on nearby landmark	36.26	N2	57.01	small collection	Dzarakuduk area	Cretaceous	Late/Upper Cretaceous		Coniacian	Cretaceous 6	Coniacian	Coniacian		89.3	85.8	87.55			0	89.3	85.8	87.55	Bissekty	sandstone
58168	ETE	M. Carrano	Sazavis	38131	1985	CBI-14, Dzharakuduk II	Uzbekistan	Asia	Navoi Viloyat		402	42.1173	62.6553	based on nearby landmark	36.8	N2	56.95	small collection	Dzarakuduk area	Cretaceous	Late/Upper Cretaceous		Turonian	Cretaceous 6	Turonian	Middle Turonian	Late/Upper Turonian	94.3	89.3	91.8	92.1	89.3	90.7	94.3	89.3	91.8	Bissekty	sandstone
58166	ETE	M. Carrano	Zhyraornis	16510	1995	CBI-5a, Dzharakuduk II	Uzbekistan	Asia	Navoi Viloyat		402	42.1173	62.6553	based on nearby landmark	36.26	N2	57.01	small collection	Dzarakuduk area	Cretaceous	Late/Upper Cretaceous		Coniacian	Cretaceous 6	Coniacian	Coniacian		89.3	85.8	87.55			0	89.3	85.8	87.55	Bissekty	sandstone
85294	Fossilworks	J. Alroy	Apatornis	28744	1873	Butte Creek	United States	North America	Kansas	Logan	101	38.7833	-100.933	based on nearby landmark	41.36	N2	-67.07	small collection	from "Butte Creek, Kansas" according to Shufeldt 1915 (coordinate based on Twin Butte Creek)	Cretaceous	Late/Upper Cretaceous			Cretaceous 6		Coniacian	Santonian	89.3	84.9	87.1			0	89.3	84.9	87.1	Niobrara	chalk
85282	Fossilworks	J. Alroy	Baptornis	28728	1976	Baptornis advenus type locality	United States	North America	Kansas	Wallace	101	38.9167	-101.767	based on political unit	41.29	N2	-67.65	small collection	"Wallace County" (basis of coordinate)	Cretaceous	Late/Upper Cretaceous		Coniacian	Cretaceous 6	Coniacian	Coniacian		89.3	85.8	87.55			0	89.3	85.8	87.55	Niobrara	chalk
85278	Fossilworks	J. Alroy	Baptornis	28718	1977	KUPV Logan County collecting locality 20	United States	North America	Kansas	Logan	101	38.75	-101.05	stated in text	41.35	N2	-67.2	small collection	"SE 1/4, NW 1/4, sec. 13, T 15 S, R 34 W:	Cretaceous	Late/Upper Cretaceous			Cretaceous 6		Coniacian	Santonian	89.3	84.9	87.1			0	89.3	84.9	87.1	Niobrara	not reported
85276	Fossilworks	J. Alroy	Ichthyornis	34465	1872	Bow Creek; Sugar Bowl Mound	United States	North America	Kansas	Rooks	101	39.5667	-99.3	based on nearby landmark	41.74	N2	-65.14	small collection	said to be "near 'Sugar Bowl Mound, in northwestern Kansas' (possibly Ellsworth Hill, north of Ellsworth)" by Lane 1947, but "on Bow Creek in northwestern Rooks County" by Walker 1967; Bow Creek Township is also known as Sugar Loaf Township and includes a site called Sugar Loaf and Bow Creek runs roughly east-west and passes about 13" = 24 km north of Sugar Loaf, so the coordinate based on the US…	Cretaceous	Late/Upper Cretaceous			Cretaceous 6		Coniacian	Santonian	89.3	84.9	87.1			0	89.3	84.9	87.1	Niobrara	chalk
125729	PaleoDB	M. Vavrek	Ichthyornis	40827	1984	Watino	Canada	North America	Alberta		101	55.717	-117.62	based on nearby landmark	59.52	N2	-73.85	local area		Cretaceous	Late/Upper Cretaceous		Turonian	Cretaceous 6	Turonian	Early/Lower Turonian		94.3	89.3	91.8	93.5	92.1	92.8	94.3	89.3	91.8	Kaskapau	sandstone
34755	PaleoDB	M. Carrano	Ichthyornis	7491	1992	Savoy Pit	United States	North America	Texas	Fannin	101	33.599	-96.366	based on nearby landmark	34.97	N2	-64.21	outcrop	Savoy Pit, Fannin Co., Texas (Ector 7.5' Quadrangle). Coordinates for Savoy, TX.	Cretaceous	Late/Upper Cretaceous		Coniacian	Cretaceous 6	Coniacian	Early/Lower Coniacian		89.3	85.8	87.55	89.3	88.133	88.7165	89.3	85.8	87.55	Ector Chalk	not reported
84547	ETE	M. Carrano	Ichthyornis	28345	1982	La Ventana Ichthyornis (YPM 9148)	United States	North America	New Mexico	Sandoval	101	35.8775	-106.91	stated in text	38.39	N2	-72.98	small collection	SE 1/4, SE 1/4, sec 14, T 19N, R1W; La Ventana 7.5' quadrangle	Cretaceous	Late/Upper Cretaceous		Turonian	Cretaceous 6	Turonian	Late/Upper Turonian		94.3	89.3	91.8	90.7	89.3	90	94.3	89.3	91.8	Mancos Shale	grainstone
85276	Fossilworks	J. Alroy	Ichthyornis	34465	1872	Bow Creek; Sugar Bowl Mound	United States	North America	Kansas	Rooks	101	39.5667	-99.3	based on nearby landmark	41.74	N2	-65.14	small collection	said to be "near 'Sugar Bowl Mound, in northwestern Kansas' (possibly Ellsworth Hill, north of Ellsworth)" by Lane 1947, but "on Bow Creek in northwestern Rooks County" by Walker 1967; Bow Creek Township is also known as Sugar Loaf Township and includes a site called Sugar Loaf and Bow Creek runs roughly east-west and passes about 13" = 24 km north of Sugar Loaf, so the coordinate based on the US…	Cretaceous	Late/Upper Cretaceous			Cretaceous 6		Coniacian	Santonian	89.3	84.9	87.1			0	89.3	84.9	87.1	Niobrara	chalk
132511	PaleoDB	P. Mannion	Parahesperornis	42692	2009	Gove county Parahesperornis	United States	North America	Kansas	Gove	101	38.748	-100.214	based on nearby landmark	41.54	N2	-66.57	small collection		Cretaceous	Late/Upper Cretaceous			Cretaceous 6		Late/Upper Coniacian	Santonian	89.3	84.9	87.1	86.967		43.4835	89.3	84.9	87.1	Niobrara	not reported
85238	Fossilworks	J. Alroy	Parahesperornis	28688	1984	KUVP Gra-2	United States	North America	Kansas	Graham	101	39.35	-99.8833	based on political unit	41.66	N2	-65.81	small collection	"Graham County"	Cretaceous	Late/Upper Cretaceous			Cretaceous 6		Coniacian	Santonian	89.3	84.9	87.1			0	89.3	84.9	87.1	Niobrara	not reported
13305	PaleoDB	J. Hunter	Neuquenornis	4423	1991	Boca del Sapo, Universidad Nacional del Comahue	Argentina	South America	Neuquén		291	-38.9539	-68.2342	estimated from map	-43.53	S2	-49.17	outcrop	"inside the campus of the Universidad Nacional del Comahue (UNC) in the city of Neuquén"; discovered during construction for expansion of the university; in hills along SW margin of right bank of Río Neuquén, near confluence with Río Limay	Cretaceous	Late/Upper Cretaceous		Santonian	Cretaceous 6	Santonian	Santonian		85.8	84.9	85.35			0	85.8	84.9	85.35	Bajo de la Carpa	sandstone
47798	PaleoDB	J. Head	Neuquenornis	12795	2001	Tripailao Farm Sites	Argentina	South America	Río Negro		291	-38.9892	-68.2339	based on nearby landmark	-43.57	S2	-49.18	outcrop	Puesto Tripailao, about 30 km SW of General Roca	Cretaceous	Late/Upper Cretaceous		Santonian	Cretaceous 6	Santonian	Santonian		85.8	84.9	85.35			0	85.8	84.9	85.35	Bajo de la Carpa	conglomerate
13305	PaleoDB	J. Hunter	Patagopteryx	4423	1991	Boca del Sapo, Universidad Nacional del Comahue	Argentina	South America	Neuquén		291	-38.9539	-68.2342	estimated from map	-43.53	S2	-49.17	outcrop	"inside the campus of the Universidad Nacional del Comahue (UNC) in the city of Neuquén"; discovered during construction for expansion of the university; in hills along SW margin of right bank of Río Neuquén, near confluence with Río Limay	Cretaceous	Late/Upper Cretaceous		Santonian	Cretaceous 6	Santonian	Santonian		85.8	84.9	85.35			0	85.8	84.9	85.35	Bajo de la Carpa	sandstone
45329	ETE	M. Carrano	Apsaravis	11795	2001	Camels Humps Amphitheater, Ukhaa Tolgod	Mongolia	Asia	Omnogov	Gurvan Tes	628	43.6644	100.902	based on nearby landmark	40.84	N2	90.39	small collection	Ukhaa Tolgod, Gurvan Tes Somon, Omnogov Aimak, Mongolia; near salt extraction settlement of Daus	Cretaceous	Late/Upper Cretaceous		Campanian	Cretaceous 7	Campanian	Campanian		84.9	70.6	77.75			0	84.9	70.6	77.75	Djadokhta	sandstone
168986		M. Carrano	Elsornis	42291	2000	Tugrikin Shire V [HMNS-GIN]	Mongolia	Asia	Omnogov		628	44.2328	103.289	stated in text	41.82	N2	92.42	outcrop	Arrived at Tugrikin Shire. The group set the camp on the top of pediment, 26.2 km from Bulgan. N: 44-13-58.3; E: 103-17-19.5; A: 1085 m	Cretaceous	Late/Upper Cretaceous		Campanian	Cretaceous 7	Campanian	Campanian		84.9	70.6	77.75			0	84.9	70.6	77.75	Djadokhta	not reported
153543		P. Mannion	Gobipipus	49615	2013	Khermin Tsav, Bird's Hill	Mongolia	Asia	Omnogov		628	43.15	99.45	based on nearby landmark	40.11	N2	89.07	outcrop	SW Nemegt Basin. E side of the northern mouth of Khermeen Tsav Sayr, probably from the same site that was described by Kielan-Jaworowska and Barsbold (1972) and Elzanowski (1981)	Cretaceous	Late/Upper Cretaceous		Campanian	Cretaceous 7	Campanian	Middle Campanian		84.9	70.6	77.75	79.2	74.9	77.05	84.9	70.6	77.75	Barun Goyot	not reported
58105	ETE	M. Carrano	Gobipteryx	15648	1996	Khermeen Tsav, northern slope	Mongolia	Asia	Omnogovi		628	43.5167	109.117	based on nearby landmark	42.18	N2	98	small collection	Northern slope of Khermeen Tsav, approx. 4 km to the east of the Khermeen Tsav mouth, 30 km west of Naran Bulak Wellspring, Trans-Altai Gobi Desert, South Gobi Aimak. Coordinates are based on Naran Bulak Wellspring.	Cretaceous	Late/Upper Cretaceous		Campanian	Cretaceous 7	Campanian	Late/Upper Campanian		84.9	70.6	77.75	74.9	70.6	72.75	84.9	70.6	77.75	Barun Goyot	sandstone
13776	PaleoDB	M. Carrano	Gobipteryx	9899	1972	Khulsan (PMPE)	Mongolia	Asia	Omnogov		628	43.4875	101.125	estimated from map	40.71	N2	90.66	outcrop	sites range throughout Khulsan locality, 6 km ESE of Nemegt locality, Nemegt Basin	Cretaceous	Late/Upper Cretaceous		Campanian	Cretaceous 7	Campanian	Campanian		84.9	70.6	77.75			0	84.9	70.6	77.75	Barun Goyot	sandstone
130798	PaleoDB	R. Benson	Gobipteryx	42289	2000	Dzamin Khond [HMNS-GIN]	Mongolia	Asia	Ömnögovi Aimag		628	44.0514	102.822	stated in text	41.56	N2	92.05	outcrop	N: 44-03-0478; E: 102-49-1971; A: 1466m. SW of Udyn Sayr region.	Cretaceous	Late/Upper Cretaceous		Campanian	Cretaceous 7	Campanian	Campanian		84.9	70.6	77.75			0	84.9	70.6	77.75	Djadokhta	sandstone
130803	ETE	R. Benson	Hollanda	53759	2000	Khermin Tsav I, Middle Red Beds [HMNS-GIN]	Mongolia	Asia	Omnogov		628	43.4747	99.8331	based on nearby landmark	40.47	N2	89.47	outcrop	Khermeen Tsav; N: 43-28-2896; E: 99-49-5871 A: 991m	Cretaceous	Late/Upper Cretaceous		Campanian	Cretaceous 7	Campanian	Campanian		84.9	70.6	77.75			0	84.9	70.6	77.75	Barun Goyot	sandstone
92188	PaleoDB	R. Butler	Yandangornis	31048	1994	Aolicun, Yandang Mountain	China	Asia	Zhejiang		611	28.75	121.583	based on nearby landmark	31.36	N2	114.1	outcrop	Quarry behind the village of Aolicun, near Shangpanzhen. Coordinates are for Shangpanzhen. Site is near Yandang Mountain	Cretaceous	Late/Upper Cretaceous		Campanian	Cretaceous 7	Campanian	Early/Lower Campanian		84.9	70.6	77.75	83.5	79.2	81.35	84.9	70.6	77.75	Tangshang	tuff
102883	PaleoDB	M. Carrano	Baptornis	34814	2005	Ivo Klack	Sweden	Europe		Skane	301	56.1394	14.4017	stated in text	46.41	N2	14.66	small collection	"Karshamn 3E SV (topographical map sheet, 1:50,000); coordinates UTM VC 631 222 (56*08'21.6"N 14*24'05.8"E)."	Cretaceous	Late/Upper Cretaceous		Campanian	Cretaceous 7	Campanian	Campanian		84.9	70.6	77.75			0	84.9	70.6	77.75		"limestone"
102883	PaleoDB	M. Carrano	Baptornis	34814	2005	Ivo Klack	Sweden	Europe		Skane	301	56.1394	14.4017	stated in text	46.41	N2	14.66	small collection	"Karshamn 3E SV (topographical map sheet, 1:50,000); coordinates UTM VC 631 222 (56*08'21.6"N 14*24'05.8"E)."	Cretaceous	Late/Upper Cretaceous		Campanian	Cretaceous 7	Campanian	Campanian		84.9	70.6	77.75			0	84.9	70.6	77.75		"limestone"
85286	Fossilworks	J. Alroy	Hesperornis	38129	1993	right shore, Tzimlyanskoe Reservoir	Russian Federation	Europe	Volgograd	Surovikinskii	301	48	42.9167	based on nearby landmark	39.1	N2	38.56	small collection	"right shore of the Tzimlyanskoe Reservoir, Don river, between Rychkovo and the 278 km Station, Surovikinsii District, in the south-west of Volgograd Province" (coordinate based on Tsymlyansk Reservoir)	Cretaceous	Late/Upper Cretaceous		Campanian	Cretaceous 7	Campanian	Early/Lower Campanian		84.9	70.6	77.75	83.5	79.2	81.35	84.9	70.6	77.75		not reported
102883	PaleoDB	M. Carrano	Hesperornis	34814	2005	Ivo Klack	Sweden	Europe		Skane	301	56.1394	14.4017	stated in text	46.41	N2	14.66	small collection	"Karshamn 3E SV (topographical map sheet, 1:50,000); coordinates UTM VC 631 222 (56*08'21.6"N 14*24'05.8"E)."	Cretaceous	Late/Upper Cretaceous		Campanian	Cretaceous 7	Campanian	Campanian		84.9	70.6	77.75			0	84.9	70.6	77.75		"limestone"
102883	PaleoDB	M. Carrano	Hesperornis	34814	2005	Ivo Klack	Sweden	Europe		Skane	301	56.1394	14.4017	stated in text	46.41	N2	14.66	small collection	"Karshamn 3E SV (topographical map sheet, 1:50,000); coordinates UTM VC 631 222 (56*08'21.6"N 14*24'05.8"E)."	Cretaceous	Late/Upper Cretaceous		Campanian	Cretaceous 7	Campanian	Campanian		84.9	70.6	77.75			0	84.9	70.6	77.75		"limestone"
34302	Fossilworks	J. Alroy	Baptornis	9017	1997	Above Coal Site	Canada	North America	Alberta		101	49.12	-110.47	based on nearby landmark	56.31	N2	-75.95	small collection		Cretaceous	Late/Upper Cretaceous		Campanian	Cretaceous 7	Campanian	Late/Upper Campanian		84.9	70.6	77.75	74.9	70.6	72.75	79.7	79	79.35	Dinosaur Park	mudstone
34310	Fossilworks	J. Alroy	Baptornis	9017	1997	Gastropod Bay Site 1	Canada	North America	Alberta		101	49.12	-110.47	based on nearby landmark	56.31	N2	-75.95	small collection	near Onefour	Cretaceous	Late/Upper Cretaceous		Campanian	Cretaceous 7	Campanian	Late/Upper Campanian		84.9	70.6	77.75	74.9	70.6	72.75	79.7	79	79.35	Dinosaur Park	mudstone
34311	Fossilworks	J. Alroy	Baptornis	9017	1997	Gastropod Bay Site 2	Canada	North America	Alberta		101	49.12	-110.47	based on nearby landmark	56.31	N2	-75.95	small collection	near Onefour	Cretaceous	Late/Upper Cretaceous		Campanian	Cretaceous 7	Campanian	Late/Upper Campanian		84.9	70.6	77.75	74.9	70.6	72.75	79.7	79	79.35	Dinosaur Park	mudstone
34313	Fossilworks	J. Alroy	Baptornis	9017	1997	Gastropod Bay Site 4	Canada	North America	Alberta		101	49.12	-110.47	based on nearby landmark	56.31	N2	-75.95	small collection	near Onefour	Cretaceous	Late/Upper Cretaceous		Campanian	Cretaceous 7	Campanian	Late/Upper Campanian		84.9	70.6	77.75	74.9	70.6	72.75	79.7	79	79.35	Dinosaur Park	mudstone
75030	Fossilworks	J. Alroy	Baptornis	25308	1992	SMNH Locality 72K09-0005	Canada	North America	Saskatchewan		101	50.5	-107.833	stated in text	56.87	N2	-71.36	small collection	"about 270 m from of the north bank of the Saskatchewan River... approximately 10 km west of Saskatchewan Landing along Lake Diefenbaker"	Cretaceous	Late/Upper Cretaceous		Campanian	Cretaceous 7	Campanian	Campanian		84.9	70.6	77.75			0	84.9	70.6	77.75	Judith River	sandstone
85236	Fossilworks	J. Alroy	Baptornis	28685	2007	SDSM locality V9131	United States	North America	South Dakota	Fall River	101	43.0667	-103.533	based on nearby landmark	49.01	N2	-71.72	small collection	"Fall River County... Nebraska National Grasslands" (coordinate based on property of John and Laurel Hunter, who "allowed access to their land")	Cretaceous	Late/Upper Cretaceous		Campanian	Cretaceous 7	Campanian	Middle Campanian		84.9	70.6	77.75	79.2	74.9	77.05	84.9	70.6	77.75	Pierre Shale	not reported
80890	PaleoDB	M. Uhen	Halimornis	27220	2002	AGr-4	United States	North America	Alabama	Greene	101	32.9131	-88.1914	estimated from map	35.71	N2	-60.22	small collection	approximately 11 km west of Clinton bird fossil is from "within an area smaller than 400 cm2"	Cretaceous	Late/Upper Cretaceous		Campanian	Cretaceous 7	Campanian	Early/Lower Campanian	Middle Campanian	84.9	70.6	77.75	83.5	74.9	79.2	84.9	70.6	77.75	Mooreville Chalk	"carbonate"
36746	Fossilworks	J. Alroy	Hesperornis	9799	1968	Thornhill, Vermilion River Formation	Canada	North America	Manitoba		101	49	-98	based on nearby landmark	53.11	N2	-62	local area	from mine(s?) around Thornhill	Cretaceous	Late/Upper Cretaceous		Campanian	Cretaceous 7	Campanian	Campanian		84.9	70.6	77.75			0	84.9	70.6	77.75	Vermilion River	"shale"
36446	Fossilworks	J. Alroy	Hesperornis	9532	1999	Pembina Member, Pierre Shale	Canada	North America	Manitoba		101	49.1833	-98.1	based on nearby landmark	53.5	N2	-63.13	outcrop	Morden, Manitoba. Three samples are used from this locality	Cretaceous	Late/Upper Cretaceous		Campanian	Cretaceous 7	Campanian	Early/Lower Campanian		84.9	70.6	77.75	83.5	79.2	81.35	84.9	70.6	77.75	Pierre Shale	"shale"
36710	Fossilworks	J. Alroy	Hesperornis	9799	1968	Boyne Member I, Vermilion River Formation	Canada	North America	Manitoba		101	49.4765	-98.4772	based on political unit	53.67	N2	-62.19	outcrop	S 1/2 Sec. 14, Tp. 6, Rge. 8W of Principal Meridian	Cretaceous	Late/Upper Cretaceous		Campanian	Cretaceous 7	Campanian	Campanian		84.9	70.6	77.75			0	84.9	70.6	77.75	Vermilion River	"shale"
36379	Fossilworks	J. Alroy	Hesperornis	9540	1974	South Saskatchewan River	Canada	North America	Alberta		101	53.25	-105.8	based on nearby landmark	58.91	N2	-67.25	outcrop	approx. 25 mi N of Medicine Hat, from rock exposures along South Saskatchewan River	Cretaceous	Late/Upper Cretaceous		Campanian	Cretaceous 7	Campanian	Middle Campanian		84.9	70.6	77.75	79.2	74.9	77.05	84.9	70.6	77.75	Foremost	not reported
77316	ETE	M. Carrano	Hesperornis	36973	1967	Wallace Ranch	United States	North America	South Dakota	Fall River	101	43.75	-103.297	stated in text	48.9	N2	-71.5	local area	Wallace Ranch, listed as section 16, T35N, R57W, 4 mi from type locality of T. bonneri, but these T/R numbers are for Nebraska, and should really be T12S, R1E, placing the site about 50 mi from the type locality.	Cretaceous	Late/Upper Cretaceous		Campanian	Cretaceous 7	Campanian	Early/Lower Campanian	Middle Campanian	84.9	70.6	77.75	83.5	74.9	79.2	84.9	70.6	77.75	Pierre Shale	not reported
107676	ETE	M. Carrano	Hesperornis	35745	1964	Custer County	United States	North America	South Dakota	Custer	101	43.5833	-103.203	stated in text	49.43	N2	-71.12	small collection	from W side NW 1/4, SW 1/4 sec. 29, T5S, R8E, 7.5 miles south of Fairburn, Custer county, South Dakota	Cretaceous	Late/Upper Cretaceous		Campanian	Cretaceous 7	Campanian	Early/Lower Campanian	Middle Campanian	84.9	70.6	77.75	83.5	74.9	79.2	84.9	70.6	77.75	Pierre Shale	"shale"
39388	Fossilworks	J. Alroy	Hesperornis	10631	1981	Soske Ranch Locality	United States	North America	South Dakota	Fall River	101	44	-103.25	estimated from map	49.83	N2	-70.97			Cretaceous	Late/Upper Cretaceous		Campanian	Cretaceous 7	Campanian	Early/Lower Campanian		84.9	70.6	77.75	83.5	79.2	81.35	84.9	70.6	77.75	Pierre Shale	"shale"
85283	Fossilworks	J. Alroy	Hesperornis	28730	1915	One Mile Above the Mouth of Dog Creek	United States	North America	Montana	Fergus	101	47.7333	-109.617	based on political unit	54.81	N2	-75.83	small collection	"on Dog Creek, Montana, on the left hand side of the valley about one mile above its mouth" (coordinate based on Dog Creek)	Cretaceous	Late/Upper Cretaceous		Campanian	Cretaceous 7	Campanian	Early/Lower Campanian		84.9	70.6	77.75	83.5	79.2	81.35	84.9	70.6	77.75	Claggett	sandstone
50825	ETE	M. Carrano	Hesperornis	13582	1990	Princeton Microsite, UCMP V-82179	United States	North America	Montana	Hill	101	48.9667	-110.55	unpublished field data	56.03	N2	-75.3	small collection	Kennedy Coulee, Hill Co.	Cretaceous	Late/Upper Cretaceous		Campanian	Cretaceous 7	Campanian	Campanian		84.9	70.6	77.75			0	75.5	75.3	75.4	Judith River
34756	PaleoDB	M. Carrano	Ichthyornis	7491	1992	Old Sprinkle Bridge Locality, Little Walnut Creek	United States	North America	Texas	Travis	101	30.267	-97.743	based on nearby landmark	35.43	N2	-70.73	small collection	Little Walnut Creek-Old Sprinkle Bridge Locality, Austin, Travis Co., Texas (Austin East 7.5' Quadrangle).	Cretaceous	Late/Upper Cretaceous		Campanian	Cretaceous 7	Campanian	Early/Lower Campanian		84.9	70.6	77.75	83.5	79.2	81.35	84.9	70.6	77.75	Pflugervile	not reported
34757	PaleoDB	M. Carrano	Ichthyornis	7491	1992	East Tex State Locality 36, Gober	United States	North America	Texas	Fannin	101	33.469	-96.88	based on nearby landmark	38.31	N2	-68.76	small collection	East Texas State locality 36, on Woodson property, 100 m upstream from "a bridge on an unnamed and unnumbered county road", approx. 1 km E of Gober, Fannin Co., TX, on "an unnamed tributary of the North Sulphur River", (Gober 7.5' quadrangle).	Cretaceous	Late/Upper Cretaceous		Campanian	Cretaceous 7	Campanian	Early/Lower Campanian		84.9	70.6	77.75	83.5	79.2	81.35	84.9	70.6	77.75	Gober	"limestone"
82635	PaleoDB	M. Uhen	Ichthyornis	27814	2004	AGr-11	United States	North America	Alabama	Greene	101	32.9233	-88.0847		35.54	N2	-59.44			Cretaceous	Late/Upper Cretaceous		Campanian	Cretaceous 7	Campanian	Campanian		84.9	70.6	77.75			0	84.9	70.6	77.75	Mooreville Chalk	"limestone"
94632	PaleoDB	R. Butler	Ichthyornis	32228	1999	Butte County pterosaurs and birds	United States	North America	California	Butte	130	39.6167	-121.533	based on political unit	46.85	N2	-89.49	outcrop	Exact location not released	Cretaceous	Late/Upper Cretaceous		Campanian	Cretaceous 7	Campanian	Campanian		84.9	70.6	77.75			0	84.9	70.6	77.75	Chico	"siliciclastic"
24894	PaleoDB	M. Carrano	Palintropus	29037	2002	Onefour Car Park (RTMP)	Canada	North America	Alberta	Cypress	101	49.1259	-110.467	based on nearby landmark	56.31	N2	-75.94	small collection	near car park in village of Onefour, SE Alberta	Cretaceous	Late/Upper Cretaceous		Campanian	Cretaceous 7	Campanian	Late/Upper Campanian		84.9	70.6	77.75	74.9	70.6	72.75	84.9	70.6	77.75	Dinosaur Park	not reported
132510	PaleoDB	P. Mannion	Parahesperornis	42692	2009	South of Smoky Hill River	United States	North America	Kansas	Logan	101	38.9167	-101.183	based on nearby landmark	44.52	N2	-71.1	small collection	South of the Smoky Hill River in western Logan County, Kansas (locality data on file at the Sternberg Museum of Natural History)	Cretaceous	Late/Upper Cretaceous		Campanian	Cretaceous 7	Campanian	Early/Lower Campanian		84.9	70.6	77.75	83.5	79.2	81.35	84.9	70.6	77.75	Niobrara	not reported
118940	PaleoDB	P. Mannion	Canadaga	38194	2011	Eidsbotn graben, Devon Island	Canada	North America	Nunavut		106	76.2833	-91.2	based on nearby landmark	72.12	N3	-15.13		Eidsbotn graben on Devon Island, Nunavut in the Canadian High Arctic	Cretaceous	Late/Upper Cretaceous		Campanian	Cretaceous 7	Campanian	Campanian		84.9	70.6	77.75			0	84.9	70.6	77.75	Kanguk	sandstone
36383	Fossilworks	J. Alroy	Hesperornis	9532	1999	Ellesmere Island Kanguk Fm	Canada	North America	Nunavut		106	79.75	-85.6	stated in text	72.27	N3	-3.18	outcrop	SW Fosheim Peninsula, Ellesmere Isl.	Cretaceous	Late/Upper Cretaceous		Campanian	Cretaceous 7	Campanian	Campanian		84.9	70.6	77.75			0	84.9	70.6	77.75	Kanguk	"shale"
106330	PaleoDB	M. Carrano	Hesperornis	35475	1967	Locality P6502C	Canada	North America	Northwest Territories	Mackenzie	101	69.3222	-128.24	estimated from map	78.17	N3	-70.12	outcrop		Cretaceous	Late/Upper Cretaceous		Campanian	Cretaceous 7	Campanian	Early/Lower Campanian		84.9	70.6	77.75	83.5	79.2	81.35	84.9	70.6	77.75		"shale"
106331	PaleoDB	M. Carrano	Hesperornis	35475	1967	Locality P6502D	Canada	North America	Northwest Territories	Mackenzie	101	69.3122	-128.277	estimated from map	78.17	N3	-70.2	outcrop		Cretaceous	Late/Upper Cretaceous		Campanian	Cretaceous 7	Campanian	Early/Lower Campanian		84.9	70.6	77.75	83.5	79.2	81.35	84.9	70.6	77.75		"shale"
106332	ETE	M. Carrano	Hesperornis	35475	1967	Locality P6502E	Canada	North America	Northwest Territories	Mackenzie	101	69.3014	-128.298	estimated from map	78.17	N3	-70.26	outcrop		Cretaceous	Late/Upper Cretaceous		Campanian	Cretaceous 7	Campanian	Early/Lower Campanian		84.9	70.6	77.75	83.5	79.2	81.35	84.9	70.6	77.75		"shale"
106334	ETE	M. Carrano	Hesperornis	35475	1967	Locality P6502H	Canada	North America	Northwest Territories	Mackenzie	101	69.3164	-128.26	estimated from map	78.17	N3	-70.16	outcrop		Cretaceous	Late/Upper Cretaceous		Campanian	Cretaceous 7	Campanian	Early/Lower Campanian		84.9	70.6	77.75	83.5	79.2	81.35	84.9	70.6	77.75		"shale"
106341	ETE	M. Carrano	Hesperornis	35475	1967	Locality P6502M	Canada	North America	Northwest Territories	Mackenzie	101	69.3858	-128.149	estimated from map	78.2	N3	-69.79	outcrop		Cretaceous	Late/Upper Cretaceous		Campanian	Cretaceous 7	Campanian	Early/Lower Campanian		84.9	70.6	77.75	83.5	79.2	81.35	84.9	70.6	77.75		"shale"
36384	Fossilworks	J. Alroy	Hesperornis	9532	1999	Anderson River, Northwest Territories	Canada	North America	Northwest Territories		101	69.72	-129	based on nearby landmark	78.48	N3	-68.47	outcrop	at Husky Bend on the Anderson River	Cretaceous	Late/Upper Cretaceous		Campanian	Cretaceous 7	Campanian	Campanian		84.9	70.6	77.75			0	84.9	70.6	77.75	Smoking Hills	"shale"
13312	PaleoDB	J. Hunter	Alexornis	6054	1976	El Rosario	Mexico	South America	Baja California del Norte		105	30.05	-115.733	based on political unit	35.46	N2	-85.81	small collection	10 km southwest of El Rosario (basis of coordinate)	Cretaceous	Late/Upper Cretaceous		Campanian	Cretaceous 7	Campanian	Campanian		84.9	70.6	77.75			0	84.9	70.6	77.75	Boca Roja	not reported
150375	PaleoDB	M. Carrano	Barrosopus	48114	2007	Sierra Barrosa tracksite	Argentina	South America	Neuquén		291	-38.8408	-68.8411	stated in text	-41.68	S2	-53.54	small collection	Sierra Barrosa, 30 km NE of Plaza Huincul	Cretaceous	Late/Upper Cretaceous		Campanian	Cretaceous 7	Campanian	Early/Lower Campanian	Middle Campanian	84.9	70.6	77.75	83.5	74.9	79.2	84.9	70.6	77.75	Anacleto	not reported
133219	PaleoDB	P. Mannion	Intiornis	42876	2011	Abra El Zunchal (2nd quarry - siltstones)	Argentina	South America	Salta		202	-25.5	-64.7167	based on nearby landmark	-28.84	S2	-47.07	small collection	Abra El Zunchal, north of Puente Morales, Las Conchas River valley, Salta province	Cretaceous	Late/Upper Cretaceous		Campanian	Cretaceous 7	Campanian	Campanian		84.9	70.6	77.75			0	84.9	70.6	77.75	Las Curtiembres	siltstone
25074	PaleoDB	M. Carrano	Rahonavis	7030	1996	MAD93-18 (SUNY)	Madagascar	Africa	Mahajanga		702	-15.9	46.5833	based on political unit	-30.06	S2	38.35	small collection	Mahajanga Basin, near village of Berivotra, Madagascar. Coordinates are for Berivotra.	Cretaceous	Late/Upper Cretaceous		Maastrichtian	Cretaceous 8	Maastrichtian	Maastrichtian		70.6	66.043	68.3215			0	70.6	66.043	68.3215	Maevarano	sandstone
25074	PaleoDB	M. Carrano	Rahonavis	7030	1996	MAD93-18 (SUNY)	Madagascar	Africa	Mahajanga		702	-15.9	46.5833	based on political unit	-30.06	S2	38.35	small collection	Mahajanga Basin, near village of Berivotra, Madagascar. Coordinates are for Berivotra.	Cretaceous	Late/Upper Cretaceous		Maastrichtian	Cretaceous 8	Maastrichtian	Maastrichtian		70.6	66.043	68.3215			0	70.6	66.043	68.3215	Maevarano	sandstone
85063	ETE	M. Carrano	Vorona	28486	2007	MAD05-42 (SUNY)	Madagascar	Africa	Mahajanga		702	-15.9078	46.5822	based on nearby landmark	-30.07	S2	38.35	small collection	Mahajanga Basin, northwestern Madagascar, near town of Berivotra and SE of Majunga	Cretaceous	Late/Upper Cretaceous		Maastrichtian	Cretaceous 8	Maastrichtian	Maastrichtian		70.6	66.043	68.3215			0	70.6	66.043	68.3215	Maevarano	not reported
85063	ETE	M. Carrano	Vorona	28486	2007	MAD05-42 (SUNY)	Madagascar	Africa	Mahajanga		702	-15.9078	46.5822	based on nearby landmark	-30.07	S2	38.35	small collection	Mahajanga Basin, northwestern Madagascar, near town of Berivotra and SE of Majunga	Cretaceous	Late/Upper Cretaceous		Maastrichtian	Cretaceous 8	Maastrichtian	Maastrichtian		70.6	66.043	68.3215			0	70.6	66.043	68.3215	Maevarano	not reported
25074	PaleoDB	M. Carrano	Vorona	7030	1996	MAD93-18 (SUNY)	Madagascar	Africa	Mahajanga		702	-15.9	46.5833	based on political unit	-30.06	S2	38.35	small collection	Mahajanga Basin, near village of Berivotra, Madagascar. Coordinates are for Berivotra.	Cretaceous	Late/Upper Cretaceous		Maastrichtian	Cretaceous 8	Maastrichtian	Maastrichtian		70.6	66.043	68.3215			0	70.6	66.043	68.3215	Maevarano	sandstone
25074	PaleoDB	M. Carrano	Vorona	7030	1996	MAD93-18 (SUNY)	Madagascar	Africa	Mahajanga		702	-15.9	46.5833	based on political unit	-30.06	S2	38.35	small collection	Mahajanga Basin, near village of Berivotra, Madagascar. Coordinates are for Berivotra.	Cretaceous	Late/Upper Cretaceous		Maastrichtian	Cretaceous 8	Maastrichtian	Maastrichtian		70.6	66.043	68.3215			0	70.6	66.043	68.3215	Maevarano	sandstone
99588	PaleoDB	M. Carrano	Vorona	34251	2010	MAD93-36 (SUNY)	Madagascar	Africa	Mahajanga		702	-15.9028	46.5786	stated in text	-30.06	S2	38.34	small collection	near village of Berivotra, SE of Majunga, NW Madagascar	Cretaceous	Late/Upper Cretaceous		Maastrichtian	Cretaceous 8	Maastrichtian	Maastrichtian		70.6	66.043	68.3215			0	70.6	66.043	68.3215	Maevarano	not reported
131860	PaleoDB	G. Lloyd	Polarornis	42504	2002	Polarornis type-locality	Antarctica	Antarctica			803	-64.2567	-56.7786	estimated from map	-62.47	S3	-67.49		Google Earth placemark used to derive lat-long from map in Figure 1,	Cretaceous	Late/Upper Cretaceous		Maastrichtian	Cretaceous 8	Maastrichtian	Maastrichtian		70.6	66.043	68.3215			0	70.6	66.043	68.3215	Lopez de Bertodano	sandstone
45325	ETE	M. Carrano	Vegavis	11792	1995	VEG9303, Cape Lamb	Antarctica	Antarctica			803	-63.8706	-57.5744	stated in text	-62.2	S3	-68.03	outcrop	Cape Lamb, SW Vega Island, Antarctic Peninsula, Western Antarctica exact coordinate given in supplement of Clarke et al. (2005)	Cretaceous	Late/Upper Cretaceous		Maastrichtian	Cretaceous 8	Maastrichtian	Late/Upper Maastrichtian		70.6	66.043	68.3215	68.05	65.5	66.775	70.6	66.043	68.3215	López de Bertodano	sandstone
59383	ETE	M. Carrano	Asiahesperornis	38158	1991	Priozernyi Quarry, Kushmurun	Kazakstan	Asia	Qostanay		402	52.4612	64.6296	estimated from map	46.63	N2	55.68	small collection	Priozernyi Quarry (open-cast coal mine), near Lake Kushmurun, Kustanai Region	Cretaceous	Late/Upper Cretaceous		Maastrichtian	Cretaceous 8	Maastrichtian	Maastrichtian		70.6	66.043	68.3215			0	70.6	66.043	68.3215	Zhuravlevskaya	sandstone
13108	PaleoDB	M. Carrano	Brodavis	4373	1994	Bugin Tsav (AMNH)	Mongolia	Asia	Omnogov		628	43.54	99.6	estimated from map	41.04	N2	88.67	small collection	Bugin Tsav, South Gobi Aimak (= Omnogov), southwest Mongolia	Cretaceous	Late/Upper Cretaceous		Maastrichtian	Cretaceous 8	Maastrichtian	Maastrichtian		70.6	66.043	68.3215			0	70.6	66.043	68.3215	Nemegt	sandstone
118366	PaleoDB	M. Carrano	Volgavis	38130	1989	Malaya Ivanovka	Russian Federation	Europe			301	49.35	44.53	based on nearby landmark	42.45	N2	38.46	small collection	Malaya Ivanovka, Volga Basin, Russia	Cretaceous	Late/Upper Cretaceous		Maastrichtian	Cretaceous 8	Maastrichtian	Late/Upper Maastrichtian		70.6	66.043	68.3215	68.05	65.5	66.775	70.6	66.043	68.3215		sandstone
88034	ETE	M. Carrano	Anatalavis	12243	1869	Hornerstown area (Hornerstown Fm.) (PROXY)	United States	North America	New Jersey	Monmouth	109	40.1167	-74.55	based on nearby landmark	40.4	N2	-50.08	local area	proxy location for "Hornerstown" fossils lacking records that tie them to specific marl pits or company properties.	Cretaceous	Late/Upper Cretaceous		Maastrichtian	Cretaceous 8	Maastrichtian	Late/Upper Maastrichtian		70.6	66.043	68.3215	68.05	65.5	66.775	70.6	66.043	68.3215	Hornerstown	marl
14610	Fossilworks	J. Alroy	Avisaurus	1984	1996	PTRM V92067	United States	North America	North Dakota	Bowman	101	46.1	-103.3	based on political unit	52.2	N2	-76.75	small collection	Little Missouri Badlands	Cretaceous	Late/Upper Cretaceous		Maastrichtian	Cretaceous 8	Maastrichtian	Lancian		70.6	66.043	68.3215			0	66.9	66.7	66.8	Hell Creek	sandstone
14515	Fossilworks	J. Alroy	Avisaurus	3198	1965	Brownie Butte	United States	North America	Montana	Garfield	101	47.6	-107	based on political unit	54.37	N2	-80.08	small collection		Cretaceous	Late/Upper Cretaceous		Maastrichtian	Cretaceous 8	Maastrichtian	Lancian		70.6	66.043	68.3215			0	66.9	66.7	66.8	Hell Creek	sandstone
123980	PaleoDB	M. Uhen	Brodavis	41320	2012	Grasslands National Park, eastern block	Canada	North America	Saskatchewan		101	49.0633	-107.282	estimated from map	55.82	N2	-79.65			Cretaceous	Late/Upper Cretaceous		Maastrichtian	Cretaceous 8	Maastrichtian	Late/Upper Maastrichtian		70.6	66.043	68.3215	68.05	65.5	66.775	70.6	66.043	68.3215	Frenchman	not reported
124207	PaleoDB	M. Uhen	Brodavis	41320	2012	Buffalo, southwest	United States	North America	South Dakota	Harding	101	45.3969	-103.651	estimated from map	51.73	N2	-76.89			Cretaceous	Late/Upper Cretaceous		Maastrichtian	Cretaceous 8	Maastrichtian	Maastrichtian		70.6	66.043	68.3215			0	70.6	66.043	68.3215	Hell Creek	not reported
14585	Fossilworks	J. Alroy	Ceramornis	1239	1964	Lull 2 Quarry (UCMP V-5620)	United States	North America	Wyoming	Niobrara	101	43.1163	-104.637	estimated from map	49.6	N2	-79.51	small collection	Lance Creek; *not* the same as Hatcher No. 2. In S side of small canyon near head of a tributary of Buck Creek, 1200 yds N70°E of benchmark N-100.	Cretaceous	Late/Upper Cretaceous		Maastrichtian	Cretaceous 8	Maastrichtian	Late/Upper Maastrichtian		70.6	66.043	68.3215	68.05	65.5	66.775	70.6	66.043	68.3215	Lance	sandstone
14558	Fossilworks	J. Alroy	Cimolopteryx	39999	1989	Gryde locality	Canada	North America	Saskatchewan		101	49.3	-108.4	based on nearby landmark	56.27	N2	-80.77	small collection	"farm of Mr. Greg Gryde in Legal Sub-Division 11, Section 19, Township 4, Range 18 West of the 3rd Meridian"; S of Shaunavon	Cretaceous	Late/Upper Cretaceous		Maastrichtian	Cretaceous 8	Maastrichtian	Lancian		70.6	66.043	68.3215			0	68.6	68.4	68.5	Frenchman	siltstone
14585	Fossilworks	J. Alroy	Cimolopteryx	1239	1964	Lull 2 Quarry (UCMP V-5620)	United States	North America	Wyoming	Niobrara	101	43.1163	-104.637	estimated from map	49.6	N2	-79.51	small collection	Lance Creek; *not* the same as Hatcher No. 2. In S side of small canyon near head of a tributary of Buck Creek, 1200 yds N70°E of benchmark N-100.	Cretaceous	Late/Upper Cretaceous		Maastrichtian	Cretaceous 8	Maastrichtian	Late/Upper Maastrichtian		70.6	66.043	68.3215	68.05	65.5	66.775	70.6	66.043	68.3215	Lance	sandstone
14585	Fossilworks	J. Alroy	Cimolopteryx	1239	1964	Lull 2 Quarry (UCMP V-5620)	United States	North America	Wyoming	Niobrara	101	43.1163	-104.637	estimated from map	49.6	N2	-79.51	small collection	Lance Creek; *not* the same as Hatcher No. 2. In S side of small canyon near head of a tributary of Buck Creek, 1200 yds N70°E of benchmark N-100.	Cretaceous	Late/Upper Cretaceous		Maastrichtian	Cretaceous 8	Maastrichtian	Late/Upper Maastrichtian		70.6	66.043	68.3215	68.05	65.5	66.775	70.6	66.043	68.3215	Lance	sandstone
14519	Fossilworks	J. Alroy	Cimolopteryx	1239	1964	Bushy Tailed Blowout	United States	North America	Wyoming	Niobrara	101	43.15	-104.567	unpublished field data	49.62	N2	-79.42	small collection		Cretaceous	Late/Upper Cretaceous		Maastrichtian	Cretaceous 8	Maastrichtian	Lancian		70.6	66.043	68.3215	68.05	65.5	66.775	70.6	66.043	68.3215	Lance	"shale"
14517	Fossilworks	J. Alroy	Cimolopteryx	962	1984	Bug Creek West (Reworked)	United States	North America	Montana	McCone	101	47.8	-106.1	based on political unit	54.38	N2	-78.99	small collection		Cretaceous	Late/Upper Cretaceous		Maastrichtian	Cretaceous 8	Maastrichtian	Lancian		70.6	66.043	68.3215	68.05	65.5	66.775	70.6	66.043	68.3215	Hell Creek	not reported
88034	ETE	M. Carrano	Graculavus	12243	1869	Hornerstown area (Hornerstown Fm.) (PROXY)	United States	North America	New Jersey	Monmouth	109	40.1167	-74.55	based on nearby landmark	40.4	N2	-50.08	local area	proxy location for "Hornerstown" fossils lacking records that tie them to specific marl pits or company properties.	Cretaceous	Late/Upper Cretaceous		Maastrichtian	Cretaceous 8	Maastrichtian	Late/Upper Maastrichtian		70.6	66.043	68.3215	68.05	65.5	66.775	70.6	66.043	68.3215	Hornerstown	marl
88034	ETE	M. Carrano	Graculavus	12243	1869	Hornerstown area (Hornerstown Fm.) (PROXY)	United States	North America	New Jersey	Monmouth	109	40.1167	-74.55	based on nearby landmark	40.4	N2	-50.08	local area	proxy location for "Hornerstown" fossils lacking records that tie them to specific marl pits or company properties.	Cretaceous	Late/Upper Cretaceous		Maastrichtian	Cretaceous 8	Maastrichtian	Late/Upper Maastrichtian		70.6	66.043	68.3215	68.05	65.5	66.775	70.6	66.043	68.3215	Hornerstown	marl
14580	Fossilworks	J. Alroy	Hesperornis	2255	1995	K-Mark Channel	United States	North America	Montana	McCone	101	47.8	-106.1	based on political unit	54.38	N2	-78.99	small collection		Cretaceous	Late/Upper Cretaceous		Maastrichtian	Cretaceous 8	Maastrichtian	Lancian		70.6	66.043	68.3215	68.05	65.5	66.775	70.6	66.043	68.3215	Hell Creek	not reported
14519	Fossilworks	J. Alroy	Lamarqueavis	1239	1964	Bushy Tailed Blowout	United States	North America	Wyoming	Niobrara	101	43.15	-104.567	unpublished field data	49.62	N2	-79.42	small collection		Cretaceous	Late/Upper Cretaceous		Maastrichtian	Cretaceous 8	Maastrichtian	Lancian		70.6	66.043	68.3215	68.05	65.5	66.775	70.6	66.043	68.3215	Lance	"shale"
14565	Fossilworks	J. Alroy	Lamarqueavis	14177	1915	Hatcher No. 1 (UCMP V-5003)	United States	North America	Wyoming	Niobrara	101	43.1653	-104.569	estimated from map	49.63	N2	-79.42	small collection	along small tributary on E side of Lance Creek	Cretaceous	Late/Upper Cretaceous		Maastrichtian	Cretaceous 8	Maastrichtian	Lancian		70.6	66.043	68.3215	68.05	65.5	66.775	70.6	66.043	68.3215	Lance	not reported
87902	ETE	M. Carrano	Laornis	29790	1870	Pemberton Marl Company pit (Hornerstown)	United States	North America	New Jersey	Burlington	109	39.9729	-74.677	based on nearby landmark	40.29	N2	-50.26	outcrop	Pemberton Marl Company pit, Birmingham	Cretaceous	Late/Upper Cretaceous		Maastrichtian	Cretaceous 8	Maastrichtian	Late/Upper Maastrichtian		70.6	66.043	68.3215	68.05	65.5	66.775	70.6	66.043	68.3215	Hornerstown	marl
14585	Fossilworks	J. Alroy	Lonchodytes	1239	1964	Lull 2 Quarry (UCMP V-5620)	United States	North America	Wyoming	Niobrara	101	43.1163	-104.637	estimated from map	49.6	N2	-79.51	small collection	Lance Creek; *not* the same as Hatcher No. 2. In S side of small canyon near head of a tributary of Buck Creek, 1200 yds N70°E of benchmark N-100.	Cretaceous	Late/Upper Cretaceous		Maastrichtian	Cretaceous 8	Maastrichtian	Late/Upper Maastrichtian		70.6	66.043	68.3215	68.05	65.5	66.775	70.6	66.043	68.3215	Lance	sandstone
88034	ETE	M. Carrano	Palaeotringa	12243	1869	Hornerstown area (Hornerstown Fm.) (PROXY)	United States	North America	New Jersey	Monmouth	109	40.1167	-74.55	based on nearby landmark	40.4	N2	-50.08	local area	proxy location for "Hornerstown" fossils lacking records that tie them to specific marl pits or company properties.	Cretaceous	Late/Upper Cretaceous		Maastrichtian	Cretaceous 8	Maastrichtian	Late/Upper Maastrichtian		70.6	66.043	68.3215	68.05	65.5	66.775	70.6	66.043	68.3215	Hornerstown	marl
87905	ETE	M. Carrano	Palaeotringa	29790	1870	Waln marl pit, Hornerstown	United States	North America	New Jersey	Monmouth	109	40.1341	-74.5597	based on nearby landmark	40.42	N2	-50.08	small collection	from Nicholas/Nicolas Waln marl pits, near Hornerstown, Upper Freehold Township. Coordinates from present-day Walnford, NW of Hornerstown.	Cretaceous	Late/Upper Cretaceous		Maastrichtian	Cretaceous 8	Maastrichtian	Late/Upper Maastrichtian		70.6	66.043	68.3215	68.05	65.5	66.775	70.6	66.043	68.3215	Hornerstown	marl
14585	Fossilworks	J. Alroy	Potamornis	1239	1964	Lull 2 Quarry (UCMP V-5620)	United States	North America	Wyoming	Niobrara	101	43.1163	-104.637	estimated from map	49.6	N2	-79.51	small collection	Lance Creek; *not* the same as Hatcher No. 2. In S side of small canyon near head of a tributary of Buck Creek, 1200 yds N70°E of benchmark N-100.	Cretaceous	Late/Upper Cretaceous		Maastrichtian	Cretaceous 8	Maastrichtian	Late/Upper Maastrichtian		70.6	66.043	68.3215	68.05	65.5	66.775	70.6	66.043	68.3215	Lance	sandstone
60172	ETE	M. Carrano	Sarjeantopodus	17313	2003	Zerbst Ranch Tracksite	United States	North America	Wyoming	Niobrara	101	43.3686	-104.698	estimated from map	49.86	N2	-79.48	small collection		Cretaceous	Late/Upper Cretaceous		Maastrichtian	Cretaceous 8	Maastrichtian	Lancian		70.6	66.043	68.3215	68.05	65.5	66.775	70.6	66.043	68.3215	Lance	sandstone
87904	ETE	M. Carrano	Telmatornis	29790	1870	Arneytown	United States	North America	New Jersey	Monmouth	109	40.1026	-74.5663	based on nearby landmark	40.39	N2	-50.1	outcrop	near Arneytown, on the Burlington/Monmouth Co. line	Cretaceous	Late/Upper Cretaceous		Maastrichtian	Cretaceous 8	Maastrichtian	Late/Upper Maastrichtian		70.6	66.043	68.3215	68.05	65.5	66.775	70.6	66.043	68.3215	Hornerstown	marl
87903	ETE	M. Carrano	Telmatornis	29790	1870	Cream Ridge Marl Company pit (Hornerstbown Fm.)	United States	North America	New Jersey	Monmouth	109	40.1333	-74.5149	based on nearby landmark	40.41	N2	-50.04	outcrop	Cream Ridge Marl Company, estimated near site of Cream Ridge, NJ, north of Hornerstown, though one source places it on the Hornerstown-Arneytown Rd, SW of this point. Upper Freehold Township.	Cretaceous	Late/Upper Cretaceous		Maastrichtian	Cretaceous 8	Maastrichtian	Late/Upper Maastrichtian		70.6	66.043	68.3215	68.05	65.5	66.775	70.6	66.043	68.3215	Hornerstown	marl
87903	ETE	M. Carrano	Telmatornis	29790	1870	Cream Ridge Marl Company pit (Hornerstbown Fm.)	United States	North America	New Jersey	Monmouth	109	40.1333	-74.5149	based on nearby landmark	40.41	N2	-50.04	outcrop	Cream Ridge Marl Company, estimated near site of Cream Ridge, NJ, north of Hornerstown, though one source places it on the Hornerstown-Arneytown Rd, SW of this point. Upper Freehold Township.	Cretaceous	Late/Upper Cretaceous		Maastrichtian	Cretaceous 8	Maastrichtian	Late/Upper Maastrichtian		70.6	66.043	68.3215	68.05	65.5	66.775	70.6	66.043	68.3215	Hornerstown	marl
14585	Fossilworks	J. Alroy	Torotix	1239	1964	Lull 2 Quarry (UCMP V-5620)	United States	North America	Wyoming	Niobrara	101	43.1163	-104.637	estimated from map	49.6	N2	-79.51	small collection	Lance Creek; *not* the same as Hatcher No. 2. In S side of small canyon near head of a tributary of Buck Creek, 1200 yds N70°E of benchmark N-100.	Cretaceous	Late/Upper Cretaceous		Maastrichtian	Cretaceous 8	Maastrichtian	Late/Upper Maastrichtian		70.6	66.043	68.3215	68.05	65.5	66.775	70.6	66.043	68.3215	Lance	sandstone
118411	PaleoDB	P. Mannion	Canadaga	54137	1997	Bylot Island	Canada	North America	Nunavut		101	73.5	-79	stated in text	71.43	N3	-25.18	outcrop	Bylot Island, off the northern end of Baffin Island in Nunavut Territory, Canada	Cretaceous	Late/Upper Cretaceous		Maastrichtian	Cretaceous 8	Maastrichtian	Late/Upper Maastrichtian		70.6	66.043	68.3215	68.05	65.5	66.775	70.6	66.043	68.3215	Kanguk	not reported
13307	ETE	J. Hunter	Elbretornis	55175	1977	Estancia "El Brete" (PVL)	Argentina	South America	Salta	Candelaria	202	-26.0667	-65.3667	based on nearby landmark	-28.62	S2	-52.05	outcrop	"140 km south of the city of Salta ... and 11 km west of El Tala, in the Department of Candelaria". 500 m E of limestone quarry near Arroyo González, on Estancia "El Brete".	Cretaceous	Late/Upper Cretaceous		Maastrichtian	Cretaceous 8	Maastrichtian	Early/Lower Maastrichtian		70.6	66.043	68.3215	70.6	68.05	69.325	70.6	66.043	68.3215	Lecho	sandstone
13307	ETE	J. Hunter	Elbretornis	55175	1977	Estancia "El Brete" (PVL)	Argentina	South America	Salta	Candelaria	202	-26.0667	-65.3667	based on nearby landmark	-28.62	S2	-52.05	outcrop	"140 km south of the city of Salta ... and 11 km west of El Tala, in the Department of Candelaria". 500 m E of limestone quarry near Arroyo González, on Estancia "El Brete".	Cretaceous	Late/Upper Cretaceous		Maastrichtian	Cretaceous 8	Maastrichtian	Early/Lower Maastrichtian		70.6	66.043	68.3215	70.6	68.05	69.325	70.6	66.043	68.3215	Lecho	sandstone
13307	ETE	J. Hunter	Enantiornis	55175	1977	Estancia "El Brete" (PVL)	Argentina	South America	Salta	Candelaria	202	-26.0667	-65.3667	based on nearby landmark	-28.62	S2	-52.05	outcrop	"140 km south of the city of Salta ... and 11 km west of El Tala, in the Department of Candelaria". 500 m E of limestone quarry near Arroyo González, on Estancia "El Brete".	Cretaceous	Late/Upper Cretaceous		Maastrichtian	Cretaceous 8	Maastrichtian	Early/Lower Maastrichtian		70.6	66.043	68.3215	70.6	68.05	69.325	70.6	66.043	68.3215	Lecho	sandstone
13307	ETE	J. Hunter	Enantiornis	55175	1977	Estancia "El Brete" (PVL)	Argentina	South America	Salta	Candelaria	202	-26.0667	-65.3667	based on nearby landmark	-28.62	S2	-52.05	outcrop	"140 km south of the city of Salta ... and 11 km west of El Tala, in the Department of Candelaria". 500 m E of limestone quarry near Arroyo González, on Estancia "El Brete".	Cretaceous	Late/Upper Cretaceous		Maastrichtian	Cretaceous 8	Maastrichtian	Early/Lower Maastrichtian		70.6	66.043	68.3215	70.6	68.05	69.325	70.6	66.043	68.3215	Lecho	sandstone
13307	ETE	J. Hunter	Lectavis	55175	1977	Estancia "El Brete" (PVL)	Argentina	South America	Salta	Candelaria	202	-26.0667	-65.3667	based on nearby landmark	-28.62	S2	-52.05	outcrop	"140 km south of the city of Salta ... and 11 km west of El Tala, in the Department of Candelaria". 500 m E of limestone quarry near Arroyo González, on Estancia "El Brete".	Cretaceous	Late/Upper Cretaceous		Maastrichtian	Cretaceous 8	Maastrichtian	Early/Lower Maastrichtian		70.6	66.043	68.3215	70.6	68.05	69.325	70.6	66.043	68.3215	Lecho	sandstone
13307	ETE	J. Hunter	Martinavis	55175	1977	Estancia "El Brete" (PVL)	Argentina	South America	Salta	Candelaria	202	-26.0667	-65.3667	based on nearby landmark	-28.62	S2	-52.05	outcrop	"140 km south of the city of Salta ... and 11 km west of El Tala, in the Department of Candelaria". 500 m E of limestone quarry near Arroyo González, on Estancia "El Brete".	Cretaceous	Late/Upper Cretaceous		Maastrichtian	Cretaceous 8	Maastrichtian	Early/Lower Maastrichtian		70.6	66.043	68.3215	70.6	68.05	69.325	70.6	66.043	68.3215	Lecho	sandstone
13307	ETE	J. Hunter	Martinavis	55175	1977	Estancia "El Brete" (PVL)	Argentina	South America	Salta	Candelaria	202	-26.0667	-65.3667	based on nearby landmark	-28.62	S2	-52.05	outcrop	"140 km south of the city of Salta ... and 11 km west of El Tala, in the Department of Candelaria". 500 m E of limestone quarry near Arroyo González, on Estancia "El Brete".	Cretaceous	Late/Upper Cretaceous		Maastrichtian	Cretaceous 8	Maastrichtian	Early/Lower Maastrichtian		70.6	66.043	68.3215	70.6	68.05	69.325	70.6	66.043	68.3215	Lecho	sandstone
13307	ETE	J. Hunter	Martinavis	55175	1977	Estancia "El Brete" (PVL)	Argentina	South America	Salta	Candelaria	202	-26.0667	-65.3667	based on nearby landmark	-28.62	S2	-52.05	outcrop	"140 km south of the city of Salta ... and 11 km west of El Tala, in the Department of Candelaria". 500 m E of limestone quarry near Arroyo González, on Estancia "El Brete".	Cretaceous	Late/Upper Cretaceous		Maastrichtian	Cretaceous 8	Maastrichtian	Early/Lower Maastrichtian		70.6	66.043	68.3215	70.6	68.05	69.325	70.6	66.043	68.3215	Lecho	sandstone
13307	ETE	J. Hunter	Martinavis	55175	1977	Estancia "El Brete" (PVL)	Argentina	South America	Salta	Candelaria	202	-26.0667	-65.3667	based on nearby landmark	-28.62	S2	-52.05	outcrop	"140 km south of the city of Salta ... and 11 km west of El Tala, in the Department of Candelaria". 500 m E of limestone quarry near Arroyo González, on Estancia "El Brete".	Cretaceous	Late/Upper Cretaceous		Maastrichtian	Cretaceous 8	Maastrichtian	Early/Lower Maastrichtian		70.6	66.043	68.3215	70.6	68.05	69.325	70.6	66.043	68.3215	Lecho	sandstone
13307	ETE	J. Hunter	Martinavis	55175	1977	Estancia "El Brete" (PVL)	Argentina	South America	Salta	Candelaria	202	-26.0667	-65.3667	based on nearby landmark	-28.62	S2	-52.05	outcrop	"140 km south of the city of Salta ... and 11 km west of El Tala, in the Department of Candelaria". 500 m E of limestone quarry near Arroyo González, on Estancia "El Brete".	Cretaceous	Late/Upper Cretaceous		Maastrichtian	Cretaceous 8	Maastrichtian	Early/Lower Maastrichtian		70.6	66.043	68.3215	70.6	68.05	69.325	70.6	66.043	68.3215	Lecho	sandstone
13309	PaleoDB	J. Hunter	Neogaeornis	6052	1929	west end, Bahía San Vicente	Chile	South America	Concepcíon		291	-36.7167	-73.1167	based on nearby landmark	-38.63	S2	-60.88	small collection	"in the west end of San Vicente Bay, southwest of Talcahuano" (Chiappe 1991) or "Cliff at west end of Bahía San Vicente, on the southern point of Península Tumbes" (Olson 1992)	Cretaceous	Late/Upper Cretaceous		Maastrichtian	Cretaceous 8	Maastrichtian	Maastrichtian		70.6	66.043	68.3215			0	70.6	66.043	68.3215	Quiriquina	"mixed carbonate-siliciclastic"
13307	ETE	J. Hunter	Soroavisaurus	55175	1977	Estancia "El Brete" (PVL)	Argentina	South America	Salta	Candelaria	202	-26.0667	-65.3667	based on nearby landmark	-28.62	S2	-52.05	outcrop	"140 km south of the city of Salta ... and 11 km west of El Tala, in the Department of Candelaria". 500 m E of limestone quarry near Arroyo González, on Estancia "El Brete".	Cretaceous	Late/Upper Cretaceous		Maastrichtian	Cretaceous 8	Maastrichtian	Early/Lower Maastrichtian		70.6	66.043	68.3215	70.6	68.05	69.325	70.6	66.043	68.3215	Lecho	sandstone
13307	ETE	J. Hunter	Yungavolucris	55175	1977	Estancia "El Brete" (PVL)	Argentina	South America	Salta	Candelaria	202	-26.0667	-65.3667	based on nearby landmark	-28.62	S2	-52.05	outcrop	"140 km south of the city of Salta ... and 11 km west of El Tala, in the Department of Candelaria". 500 m E of limestone quarry near Arroyo González, on Estancia "El Brete".	Cretaceous	Late/Upper Cretaceous		Maastrichtian	Cretaceous 8	Maastrichtian	Early/Lower Maastrichtian		70.6	66.043	68.3215	70.6	68.05	69.325	70.6	66.043	68.3215	Lecho	sandstone
53034	ETE	M. Carrano	Archaeopteryx	23558	1884	Blumenberg quarry, Eichstätt	Germany	Europe	Bayern		305	48.9939	11.2031	based on nearby landmark	40.23	N2	19.29	outcrop	quarry on the Blumenberg, just outside city of Eichstätt, 30 km E of Langenaltheim	Jurassic	Late/Upper Jurassic		Tithonian	Jurassic 6	Portlandian	Early/Lower Tithonian		150.8	145.5	148.15	150.8	149.033	149.917	150.8	145.5	148.15	Solnhofen	lime mudstone
53036	ETE	M. Carrano	Archaeopteryx	17148	1972	Langenaltheim quarry	Germany	Europe	Bayern		305	48.8931	10.9617	based on nearby landmark	40.11	N2	19.11	small collection	Langenaltheimer Haardt, Bavaria	Jurassic	Late/Upper Jurassic		Tithonian	Jurassic 6	Portlandian	Tithonian		150.8	145.5	148.15			0	150.8	145.5	148.15	Solnhofen	"limestone"
53039	ETE	M. Carrano	Archaeopteryx	23683	1973	Workerszell, Eichstätt	Germany	Europe	Bayern		305	48.9333	11.15	based on nearby landmark	40.16	N2	19.27	small collection	near Workerszell, just N of Eichstätt	Jurassic	Late/Upper Jurassic		Tithonian	Jurassic 6	Portlandian	Tithonian		150.8	145.5	148.15			0	150.8	145.5	148.15	Solnhofen	"limestone"
55995	ETE	M. Carrano	Archaeopteryx	36796	1988	Altmühl Valley Archaeopteryx (6th specimen)	Germany	Europe	Bayern		305	48.9	11.9	based on nearby landmark	40.17	N2	19.9	small collection	unknown locality but "in all probability Altmühl Valley"	Jurassic	Late/Upper Jurassic		Tithonian	Jurassic 6	Portlandian	Early/Lower Tithonian		150.8	145.5	148.15	150.8	149.033	149.917	150.8	145.5	148.15	Solnhofen	lime mudstone
53038	ETE	M. Carrano	Archaeopteryx	35190	1857	Jachenhausen quarry, Kelheim	Germany	Europe	Bayern		305	49.0014	11.7033	based on nearby landmark	40.26	N2	19.74	small collection	probably from large quarry at Jachenhausen, near city of Kelheim; also described as likely coming from a quarry at Otterzhofen, 5 km N of Riedenburg - these seem to be the same place	Jurassic	Late/Upper Jurassic		Tithonian	Jurassic 6	Portlandian	Tithonian		150.8	145.5	148.15			0	150.8	145.5	148.15	Solnhofen	"limestone"
53037	ETE	M. Carrano	Archaeopteryx	17148	1972	Langenaltheim quarry (Maxberg specimen)	Germany	Europe	Bayern		305	48.8928	10.9619	estimated from map	40.11	N2	19.11	small collection	Langenaltheim region, Bavaria, near site of London specimen discovery	Jurassic	Late/Upper Jurassic		Tithonian	Jurassic 6	Portlandian	Tithonian		150.8	145.5	148.15			0	150.8	145.5	148.15	Solnhofen	"limestone"
119238	PaleoDB	M. Carrano	Archaeopteryx	38270	2005	oldest Solnhofen quarry	Germany	Europe	Bayern		305	48.8927	10.9903	based on nearby landmark	40.12	N2	19.12	small collection	from the "historically oldest quarry near Solnhofen"; coordinates of town used here	Jurassic	Late/Upper Jurassic		Tithonian	Jurassic 6	Portlandian	Early/Lower Tithonian		150.8	145.5	148.15	150.8	149.033	149.917	150.8	145.5	148.15	Solnhofen	"limestone"
68022	Fossilworks	J. Alroy	Archaeornithura	19468	2000	Fengning County	China	Asia	Hebei	Fengning	604	41.2	116.65	based on political unit	43.4	N2	118.46	outcrop	coordinate based on Fengning Xian (= County)	Cretaceous	Early/Lower Cretaceous					Late/Upper Barremian	Early/Lower Aptian	130	122.46	126.23	127.5	118.5	123	130	122.46	126.23	Huajiying	siltstone
116136	PaleoDB	R. Benson	Cathayornis	37441	1997	2km west of Boluochi	China	Asia	Liaoning	Chaoyang	604	41.75	120	estimated from map	44.72	N2	120.72	small collection		Cretaceous	Early/Lower Cretaceous					Barremian	Aptian	130	112.6	121.3			0	130	112.6	121.3	Jiufotang	mudstone
79657	ETE	M. Carrano	Changchengornis	28335	1999	Jianshangou	China	Asia	Liaoning	Beipiao	604	41.6002	120.815	estimated from map	43.27	N2	123.16	small collection	Jianshangou village (~25 km south of Beipiao City, western Liaoning Province" (Ji et al. 1999)	Cretaceous	Early/Lower Cretaceous					Berriasian	Barremian	145.5	125.45	135.475			0	145.5	125.45	135.475	Chaomidianzi	siltstone
50467	ETE	M. Carrano	Confuciusornis	13533	1998	Sihetun, Yixian bed 6 (25)	China	Asia	Liaoning		604	41.6014	120.872	based on nearby landmark	44.29	N2	122.71	local area	Beipiao area, near Sihetun, western Liaoning	Cretaceous	Early/Lower Cretaceous					Late/Upper Barremian	Early/Lower Aptian	130	122.46	126.23	127.5	118.5	123	130	122.46	126.23	Yixian	siltstone
50468	ETE	M. Carrano	Confuciusornis	13533	1998	Sihetun, Yixian bed 6 (26)	China	Asia	Liaoning		604	41.6014	120.872	based on nearby landmark	44.29	N2	122.71	local area	Beipiao area, near Sihetun, western Liaoning	Cretaceous	Early/Lower Cretaceous					Late/Upper Barremian	Early/Lower Aptian	130	122.46	126.23	127.5	118.5	123	130	122.46	126.23	Yixian	siltstone
50469	ETE	M. Carrano	Confuciusornis	13533	1998	Sihetun, Yixian bed 6 (28)	China	Asia	Liaoning		604	41.6014	120.872	based on nearby landmark	44.29	N2	122.71	local area	Beipiao area, near Sihetun, western Liaoning	Cretaceous	Early/Lower Cretaceous					Late/Upper Barremian	Early/Lower Aptian	130	122.46	126.23	127.5	118.5	123	130	122.46	126.23	Yixian	siltstone
50470	ETE	M. Carrano	Confuciusornis	13533	1998	Sihetun, Yixian bed 6 (29)	China	Asia	Liaoning		604	41.6014	120.872	based on nearby landmark	44.29	N2	122.71	local area	Beipiao area, near Sihetun, western Liaoning	Cretaceous	Early/Lower Cretaceous					Late/Upper Barremian	Early/Lower Aptian	130	122.46	126.23	127.5	118.5	123	130	122.46	126.23	Yixian	siltstone
50470	ETE	M. Carrano	Confuciusornis	13533	1998	Sihetun, Yixian bed 6 (29)	China	Asia	Liaoning		604	41.6014	120.872	based on nearby landmark	44.29	N2	122.71	local area	Beipiao area, near Sihetun, western Liaoning	Cretaceous	Early/Lower Cretaceous					Late/Upper Barremian	Early/Lower Aptian	130	122.46	126.23	127.5	118.5	123	130	122.46	126.23	Yixian	siltstone
50470	ETE	M. Carrano	Confuciusornis	13533	1998	Sihetun, Yixian bed 6 (29)	China	Asia	Liaoning		604	41.6014	120.872	based on nearby landmark	44.29	N2	122.71	local area	Beipiao area, near Sihetun, western Liaoning	Cretaceous	Early/Lower Cretaceous					Late/Upper Barremian	Early/Lower Aptian	130	122.46	126.23	127.5	118.5	123	130	122.46	126.23	Yixian	siltstone
92626	Fossilworks	J. Alroy	Confuciusornis	31208	2009	Sihetun (Dalian Natural Museum)	China	Asia	Liaoning	Beipiao	604	41.6014	120.872	based on nearby landmark	44.29	N2	122.71	small collection	"Sihetun, Shangyuan, Beipiao city"	Cretaceous	Early/Lower Cretaceous					Late/Upper Barremian	Early/Lower Aptian	130	122.46	126.23	127.5	118.5	123	130	122.46	126.23	Yixian	not reported
85298	Fossilworks	J. Alroy	Confuciusornis	28753	1995	Huanghuagou, Shangyuan	China	Asia	Liaoning		604	41.6	120.983	based on nearby landmark	44.3	N2	122.82	small collection	all C. sanctus fossils are from "Huanghuagou and Sihetun, Shangyuan, Beipiao" and the large set of specimens discovered second are from Sihetun (Zhou and Hou 2002)	Cretaceous	Early/Lower Cretaceous					Late/Upper Barremian	Early/Lower Aptian	130	122.46	126.23	127.5	118.5	123	130	122.46	126.23	Yixian	mudstone
94819	PaleoDB	R. Butler	Confuciusornis	32340	2010	Huangbanjigou, Shangyuan, Beipiao	China	Asia	Liaoning		604	41.6333	120.9	estimated from map	44.32	N2	122.73	small collection	Estimated from map provided by Lü (2010) and Google Earth	Cretaceous	Early/Lower Cretaceous					Late/Upper Barremian	Early/Lower Aptian	130	122.46	126.23	127.5	118.5	123	130	122.46	126.23	Yixian	not reported
24899	PaleoDB	M. Carrano	Confuciusornis	6983	1999	Libalanggou, Zhangjiyin (Liaoning)	China	Asia	Liaoning	Beipiao	604	41.8	120.733	based on political unit	44.47	N2	122.52	outcrop	Libalanggou, Zhangjiyin, Beipiao, Liaoning, China. Coordinates for Beipiao.	Cretaceous	Early/Lower Cretaceous					Late/Upper Barremian	Early/Lower Aptian	130	122.46	126.23	127.5	118.5	123	130	122.46	126.23	Yixian	mudstone
79522	ETE	M. Carrano	Eoenantiornis	26684	1999	Heitizigou	China	Asia	Liaoning	Beipiao	604	41.5578	120.816	estimated from map	44.24	N2	122.66	outcrop	Heitizigou Locality: 0.5 km east of Libalanggou Village, Zhangjiying Township, Beipiao City, Liaoning Province	Cretaceous	Early/Lower Cretaceous					Barremian	Early/Lower Aptian	130	122.46	126.23			0	130	122.46	126.23	Yixian	"shale"
37184	Fossilworks	J. Alroy	Gobipteryx	5757	1995	Ukhaa Tolgod (AMNH)	Mongolia	Asia	Omnogov Aimak		628	43.6644	100.902	based on nearby landmark	40.91	N2	90.01	local area	Ukhaa Tolgod "is in the Nemegt Basins of the southwestern Gobi desert, about 10 km northwest of the village of Davs and 3 km southeast of Gilbent mountain (Fig 1a). It comprises several low hills, cliffs and gullies extending for about 7 km along a broad wash. The main concentration of specimens occurs in an amphitheatre (4 sq km) that marks the upper reaches of the wash." (Dashzeveg et al. 1995)…	Cretaceous	Late/Upper Cretaceous					Campanian	Maastrichtian	84.9	66.043	75.4715			0	84.9	66.043	75.4715	Djadokhta	sandstone
168983		M. Carrano	Gobipteryx	14738	1994	Khermeen Tsav I, Gate [HMNS-GIN]	Mongolia	Asia	Omnogov		628	43.4828	99.8014	stated in text	40.54	N2	89.05	outcrop	Khermeen Tsav, Nemegt Basin, Gate area at valley entrance. 43-28-58 N, 99-48-04.8 E, 896 m.	Cretaceous	Late/Upper Cretaceous					Late/Upper Campanian	Early/Lower Maastrichtian	84.9	66.043	75.4715	74.9	68.05	71.475	84.9	66.043	75.4715	Nemegt	sandstone
84444	Fossilworks	J. Alroy	Gurilynia	28286	2002	Gurilyn Tsav	Mongolia	Asia			628	43.5722	100.478	based on nearby landmark	40.75	N2	89.65	outcrop	"15 km north of the Altan Ula ridge and 7 km east of Bugeen Tsav; north west corner of Umnogobi Aimak, Mongolia" (coordinate based on Altan Ula localities)	Cretaceous	Late/Upper Cretaceous					Campanian	Early/Lower Maastrichtian	84.9	66.043	75.4715			0	84.9	66.043	75.4715	Nemegt	not reported
79519	ETE	M. Carrano	Hongshanornis	26680	2005	Shifo, Ningcheng	China	Asia	Nei Mongol		604	41.5767	119.328	based on nearby landmark	44.45	N2	120.08	small collection	Shifo, Ningcheng	Cretaceous	Early/Lower Cretaceous					Barremian	Aptian	130	112.6	121.3			0	130	112.6	121.3	Yixian	not reported
116134	PaleoDB	R. Benson	Jibeinia	37441	1997	Dongtuyao brick factory, near Senjitu	China	Asia	Hebei	Fengning	604	40	116.667	stated in text	42.49	N2	117.82	small collection		Cretaceous	Early/Lower Cretaceous					Barremian	Aptian	130	112.6	121.3			0	130	112.6	121.3	Yixian	mudstone
156032		M. Carrano	Jinzhouornis	51087	2010	Wutun, Jinzhou	China	Asia	Liaoning	Yixian	604	41.5877	121.631	estimated from map	44.36	N2	123.5	small collection	"Yixian County of Jinzhou"; coordinates based upon Jinzhou city	Cretaceous	Early/Lower Cretaceous					Barremian	Early/Lower Aptian	130	122.46	126.23			0	130	122.46	126.23	Yixian	not reported
24899	PaleoDB	M. Carrano	Jinzhouornis	6983	1999	Libalanggou, Zhangjiyin (Liaoning)	China	Asia	Liaoning	Beipiao	604	41.8	120.733	based on political unit	44.47	N2	122.52	outcrop	Libalanggou, Zhangjiyin, Beipiao, Liaoning, China. Coordinates for Beipiao.	Cretaceous	Early/Lower Cretaceous					Late/Upper Barremian	Early/Lower Aptian	130	122.46	126.23	127.5	118.5	123	130	122.46	126.23	Yixian	mudstone
75918	ETE	M. Carrano	Koreanaornis	25682	2005	Houzuoshan Dinosaur Park	China	Asia	Shandong	Junan	604	35.2109	118.718	estimated from map	39.02	N2	118.79	outcrop	Houzuoshan Dinosaur Park, near village of same name, Lingquan town, Junan County	Cretaceous	Early/Lower Cretaceous					Barremian	Albian	130	99.7	114.85			0	130	99.7	114.85	Tianjialou	sandstone
166793		M. Carrano	Koreanaornis	54333	2001	Galgotri Tracksite	South Korea	Asia	Gyeongsangnam-do	Nambu-myeon	611	34.74	128.66	estimated from map	43.43	N2	125.88	outcrop	Galgot-ri, Geoje-si	Cretaceous	Early/Lower Cretaceous					Aptian	Albian	125.45	99.7	112.575			0	125.45	99.7	112.575	Jindong	not reported
166713		M. Carrano	Koreanaornis	54333	2001	Gohyunri tracksite	South Korea	Asia	Gyeongsangnam-do	Jindong-myeon	611	35.1	128.47	estimated from map	43.66	N2	125.44	outcrop	Gohyunri (= Goyun-ri, Gohyeonri, Gohyeon-ri), Jindong-myeon, Euichang-gun, Masan	Cretaceous	Early/Lower Cretaceous					Aptian	Albian	125.45	99.7	112.575			0	125.45	99.7	112.575	Jingdong	mudstone
60600	Fossilworks	J. Alroy	Koreanaornis	36652	1969	Avian tracksite, 12 km north of Masan City	South Korea	Asia	Gyeongsangnam-do	Haman	611	35.3056	128.533	stated in text	43.86	N2	125.35	outcrop	12 km north of Masan city, southern Gyeongsang Province, South Korea	Cretaceous	Early/Lower Cretaceous					Aptian	Albian	125.45	99.7	112.575			0	125.45	99.7	112.575	Haman	sandstone
98353	ETE	M. Carrano	Koreanaornis	33988	1997	Gyeongnam Science High School tracksite	South Korea	Asia	Gyeongsangnam-do	Jinseong-myeon	611	35.8217	128.769	based on nearby landmark	44.41	N2	125.21	outcrop	"near the Gyeongnam Science High School, Jinseong-myeon, Jinji city, Gyeongsangnam-do, Korea", Gajinri (= Gajin-ri)	Cretaceous	Early/Lower Cretaceous					Aptian	Albian	125.45	99.7	112.575			0	125.45	99.7	112.575	Haman	sandstone
85296	Fossilworks	J. Alroy	Otogornis	38777	1994	Otog Sumu (bed 5)	China	Asia	Nei Mongol		604	38.9275	107.263	stated in text	39.99	N2	109.03	small collection	"Chabu Sumu, Otog Qi, Yikezhao-meng, in the Ordos Bason" (coordinate based on Otog Qi = Ulan). Also called Chaibu-Sumi	Cretaceous	Early/Lower Cretaceous					Early/Lower Cretaceous		145.5	99.7	122.6			0	145.5	99.7	122.6	Jingchuan	sandstone
68022	Fossilworks	J. Alroy	Paraprotopteryx	19468	2000	Fengning County	China	Asia	Hebei	Fengning	604	41.2	116.65	based on political unit	43.4	N2	118.46	outcrop	coordinate based on Fengning Xian (= County)	Cretaceous	Early/Lower Cretaceous					Late/Upper Barremian	Early/Lower Aptian	130	122.46	126.23	127.5	118.5	123	130	122.46	126.23	Huajiying	siltstone
55687	ETE	M. Carrano	Proornis	33348	1996	Shinniju	North Korea	Asia	Pyongan		604	40.1	124.417	based on nearby landmark	43.57	N2	126.19	outcrop	from Shinniju city (Sinuiji), Byon-an county (Pyongan)	Cretaceous	Early/Lower Cretaceous					Early/Lower Cretaceous		145.5	99.7	122.6			0	145.5	99.7	122.6		not reported
68022	Fossilworks	J. Alroy	Protopteryx	19468	2000	Fengning County	China	Asia	Hebei	Fengning	604	41.2	116.65	based on political unit	43.4	N2	118.46	outcrop	coordinate based on Fengning Xian (= County)	Cretaceous	Early/Lower Cretaceous					Late/Upper Barremian	Early/Lower Aptian	130	122.46	126.23	127.5	118.5	123	130	122.46	126.23	Huajiying	siltstone
53893	ETE	M. Carrano	Samrukia	14530	1982	Akkurgan (AKK-3)	Kazakstan	Asia	Qyzylorda		402	46.7625	64.329	estimated from map	39.5	N2	57.53	outcrop	an isolated hill 135 km N of Dzhusala (Dzhusaly) railway station in west/cemtral Kasakhstan, east of the Aral Sea	Cretaceous	Late/Upper Cretaceous					Santonian	Early/Lower Campanian	85.8	70.6	78.2			0	85.8	70.6	78.2	Bostobe	sandstone
96195	Fossilworks	J. Alroy	Shenqiornis	32635	2010	Shenjitu (Qiaotou Formation)	China	Asia	Hebei	Fengning	604	41.8833	116.567	based on nearby landmark	42.95	N2	118.78	small collection	"Senjitu Area, Fengning County" (basis of coordinate)							Late/Upper Jurassic	Barremian	161.2	125.45	143.325			0	161.2	125.45	143.325	Qiaotou	not reported
84444	Fossilworks	J. Alroy	Teviornis	28286	2002	Gurilyn Tsav	Mongolia	Asia			628	43.5722	100.478	based on nearby landmark	40.75	N2	89.65	outcrop	"15 km north of the Altan Ula ridge and 7 km east of Bugeen Tsav; north west corner of Umnogobi Aimak, Mongolia" (coordinate based on Altan Ula localities)	Cretaceous	Late/Upper Cretaceous					Campanian	Early/Lower Maastrichtian	84.9	66.043	75.4715			0	84.9	66.043	75.4715	Nemegt	not reported
79520	ETE	M. Carrano	Vescornis	26681	2004	Senjitu	China	Asia	Hebei	Fengning	604	41.8792	116.56	based on nearby landmark	44.31	N2	117.17	small collection	Senjitu, Fengning County	Cretaceous	Early/Lower Cretaceous					Barremian	Aptian	130	112.6	121.3			0	130	112.6	121.3	Yixian	not reported
92806	PaleoDB	R. Butler	Yanornis	31326	2005	Jinzhou	China	Asia	Liaoning	Yixian	604	41.0833	121.117	based on nearby landmark	43.8	N2	123.07		"Yixian County of Jinzhou"; coordinates based upon Jinzhou city	Cretaceous	Early/Lower Cretaceous					Barremian	Early/Lower Aptian	130	122.46	126.23			0	130	122.46	126.23	Yixian	not reported
68446	ETE	M. Carrano	Archaeornithipus	19339	1990	Serrantes tracksite, Soria	Spain	Europe	Castilla y León	Soria	304	42.8165	-2.34779	based on nearby landmark	32.77	N2	8.54	outcrop	Villar del Río (= Serrantes), Soria							Late/Upper Jurassic	Early/Lower Cretaceous	161.2	99.7	130.45			0	161.2	99.7	130.45		not reported
48722	PaleoDB	M. Carrano	Bauxitornis	15353	2003	Iharkút mine, Bakony mountains (=Németbánya)	Hungary	Europe	Veszprém		308	47.2167	17.6	based on nearby landmark	30.98	N2	18.59	small collection	NE side of an open-pit bauxite mine	Cretaceous								85.8	84.9	85.35			0	85.8	84.9	85.35
52808	ETE	M. Carrano	Evgenavis	36988	1998	Shestakovo-3	Russian Federation	Europe	Kemerovskaya Oblast	Chebula	401	55.8833	87.9833	stated in text	54.17	N2	84.63	outcrop	Shestakovo-3 locality, 1 km SE from Shestakovo village, Kiya River precipice, Kemerovo region, western Siberia, Chebula district, about 40 km S of Mariinsk city	Cretaceous	Early/Lower Cretaceous					Barremian	Aptian	130	112.6	121.3			0	130	112.6	121.3	Ilek	sandstone
48850	ETE	M. Carrano	Gargantuavis	30925	1983	Bellevue, locality C3 (C III)	France	Europe	Languedoc-Roussillon	Aude	304	42.9137	2.2	based on nearby landmark	33.18	N2	3.58	outcrop	Bellevue, Campagne-sur-Aude	Cretaceous	Late/Upper Cretaceous					Late/Upper Campanian	Early/Lower Maastrichtian	84.9	66.043	75.4715	74.9	68.05	71.475	84.9	66.043	75.4715	Marnes Rouges Inférieures	marl
59887	ETE	M. Carrano	Gargantuavis	34138	1999	Montplô Nord, Cruzy	France	Europe	Hérault		305	43.35	2.95	based on nearby landmark	34.52	N2	3.43	small collection	on the slope of Montplô-Nord, in the village of Cruzy (Hérault), between Beziers and Saint-Chinian	Cretaceous	Late/Upper Cretaceous					Late/Upper Campanian	Early/Lower Maastrichtian	84.9	66.043	75.4715	74.9	68.05	71.475	84.9	66.043	75.4715		marl
88583	ETE	M. Carrano	Gargantuavis	13031	1998	Combebelle, Villespassans	France	Europe	Languedoc-Roussillon		305	43.3809	2.91692	based on nearby landmark	34.55	N2	3.4	small collection	Combebelle, Villespassans	Cretaceous	Late/Upper Cretaceous					Late/Upper Campanian	Early/Lower Maastrichtian	84.9	66.043	75.4715	74.9	68.05	71.475	84.9	66.043	75.4715		not reported
28454	PaleoDB	M. Carrano	Gargantuavis	7840	1998	La Bastide Neuve	France	Europe	Provence-Alpes-Côte d'Azur	Var	305	43.6067	6.10614	estimated from map	34.66	N2	6.23	outcrop	La Bastide Neuve, 35 km W of Draguignan, Var Dept.	Cretaceous	Late/Upper Cretaceous					Late/Upper Campanian	Early/Lower Maastrichtian	84.9	66.043	75.4715	74.9	68.05	71.475	84.9	66.043	75.4715	Grès à Reptiles	claystone
48870	ETE	M. Carrano	Martinavis	13032	1998	Massecaps locality, Cruzy	France	Europe	Aude	Hérault	305	43.35	2.95	based on nearby landmark	34.52	N2	3.43	small collection	Massecaps locality, near village of Cruzy, a few km SE of Saint-Chinian, Hérault Dept., southern France	Cretaceous	Late/Upper Cretaceous					Late/Upper Campanian	Early/Lower Maastrichtian	84.9	66.043	75.4715	74.9	68.05	71.475	84.9	66.043	75.4715	Grès à Reptiles	claystone
39680	PaleoDB	M. Carrano	Mystiornis	14374	1973	Shestakovo-1	Russian Federation	Europe	Kemerovskaya Oblast		401	55.9033	87.9578	stated in text	54.19	N2	84.6	outcrop	Shestakovo-1 locality, Kemerovo region, western Siberia, Kuznetsk Basin, Chebula district, about 40 km S of Mariinsk city; right bluff/precipice of Kiya River, a right tributary of Chulym River, 1.5 km downstream from Shestakovo	Cretaceous	Early/Lower Cretaceous					Barremian	Aptian	130	112.6	121.3			0	130	112.6	121.3	Ilek	sandstone
22689	ETE	A. Behrensmeyer	Avisaurus	14615	1992	Jack's Birthday Site, MOR TM-068 (bone layer)	United States	North America	Montana	Glacier	101	48.6333	-113.75	based on nearby landmark	56.46	N2	-79.09	outcrop		Cretaceous	Late/Upper Cretaceous					Late/Upper Santonian	Early/Lower Campanian	85.8	70.6	78.2	84.267	79.2	81.7335	83.8	83.6	83.7	Two Medicine	mudstone
156589		R. Benson	Hesperornis	51337	1876	Lestornis crassipes type locality; Upper Cretaceous of western Kansas	United States	North America	Kansas	Logan	101	38.9167	-101.183	based on political unit	43.04	N2	-68.16	small collection		Cretaceous	Late/Upper Cretaceous					Late/Upper Cretaceous		99.7	66.043	82.8715			0	99.7	66.043	82.8715		not reported
156590		R. Benson	Hesperornis	51337	1876	Hesperornis gracilis type locality; Upper Cretaceous of western Kansas	United States	North America	Kansas	Logan	101	38.9167	-101.183	based on political unit	43.04	N2	-68.16	small collection		Cretaceous	Late/Upper Cretaceous					Late/Upper Cretaceous		99.7	66.043	82.8715			0	99.7	66.043	82.8715		not reported
13301	PaleoDB	J. Hunter	Hesperornis	4419	1972	B. F. Mudge collection	United States	North America	Kansas	Wallace County	101	39	-101	based on political unit	44.14	N2	-68.72	local area		Cretaceous	Late/Upper Cretaceous					Early/Lower Coniacian	Early/Lower Campanian	89.3	70.6	79.95	89.3	79.2	84.25	89.3	70.6	79.95	Niobrara	not reported
81932	PaleoDB	M. Uhen	Ichthyornis	786	1953	Hewlett Farm	United States	North America	Alabama	Greene	101	32.7564	-88.0231	based on political unit	35.33	N2	-59.44		precise locality unknown, coordinates based on Boligee, AL	Cretaceous	Late/Upper Cretaceous					Late/Upper Santonian	Early/Lower Campanian	85.8	70.6	78.2	84.267	79.2	81.7335	85.8	70.6	78.2	Mooreville Chalk	"limestone"
13301	PaleoDB	J. Hunter	Ichthyornis	4419	1972	B. F. Mudge collection	United States	North America	Kansas	Wallace County	101	39	-101	based on political unit	44.14	N2	-68.72	local area		Cretaceous	Late/Upper Cretaceous					Early/Lower Coniacian	Early/Lower Campanian	89.3	70.6	79.95	89.3	79.2	84.25	89.3	70.6	79.95	Niobrara	not reported
95693	ETE	M. Carrano	Koreanaornis	32504	2004	Pipeline Road tracksite	United States	North America	Utah	Uintah	101	40.4739	-109.374	stated in text	40.24	N2	-68.01	small collection	near a cliff top, at N end of Pipeline Road, near NW corner of Dinosaur National Monument; 40° 28' 25.6" N, 109° 22' 26.2"W	Cretaceous						Albian	Cenomanian	112.6	94.3	103.45			0	112.6	94.3	103.45	Dakota	sandstone
36445	Fossilworks	J. Alroy	Hesperornis	9532	1999	Mason River Formation	Canada	North America	Northwest Territories		101	69.72	-129	based on nearby landmark	78.88	N3	-72.57	outcrop	at Husky Bend on the Anderson River	Cretaceous	Late/Upper Cretaceous					Late/Upper Campanian	Early/Lower Maastrichtian	84.9	66.043	75.4715	74.9	68.05	71.475	84.9	66.043	75.4715	Mason River	"shale"
123520	PaleoDB	P. Mannion	Hesperornis	39720	1983	Echooka River	United States	North America	Alaska	North Slope	103	69.4153	-148.269	based on nearby landmark	81.8	N3	-97.97	small collection	Echooka River	Cretaceous	Late/Upper Cretaceous					Coniacian	Campanian	89.3	70.6	79.95			0	89.3	70.6	79.95	Ignek	"shale"
160666		P. Mannion	Ichthyornis	52417	2014	Ejido Piedritas	Mexico	South America	Coahuila		101	28.27	-102.716	estimated from map	34.25	N2	-74.41	small collection		Cretaceous	Late/Upper Cretaceous					Late/Upper Coniacian	Early/Lower Campanian	89.3	70.6	79.95	86.967	79.2	83.0835	89.3	70.6	79.95		"limestone"
45087	PaleoDB	M. Carrano	Alamitornis	13925	1984	Los Alamitos vertebrates, middle section	Argentina	South America	Río Negro		291	-42.1333	-66.3333	estimated from map	-45.03	S2	-52.31	outcrop	SW slope of Cerro Cuadrado, Estancia Los Alamitos, near Arroyo Verde, SE Río Negro province; Cona Niyeu West slope of Cerro Cuadrado, Estancia Los Alamitos, near Arroyo Verde, SE Río Negro province; Cona Niyeu	Cretaceous	Late/Upper Cretaceous					Campanian	Early/Lower Maastrichtian	84.9	66.043	75.4715			0	84.9	66.043	75.4715	Los Alamitos	siltstone
48999	Fossilworks	J. Alroy	Lamarqueavis	13069	1994	Cerro Tortuga, Bajo Trapalcó	Argentina	South America	Rio Negro		291	-39.7839	-66.7047	stated in text	-42.66	S2	-52.33	outcrop	Northeast of the salt mines of Bajo Trapalcó, approximately 80 km southeast of General Roca, Department Avellaneda, northern-central Rio Negro Province. Near "El Matuasto" ranch post, in vicinity of town of Lamarque. Apesteguia & Rougier (2007) state different co-ordinates (39 deg 26' 50"S, 67deg 19' 20"W) for whaty is clearly the same locality (e.g. the same map is provided, it has the same name…	Cretaceous	Late/Upper Cretaceous					Late/Upper Campanian	Early/Lower Maastrichtian	84.9	66.043	75.4715	74.9	68.05	71.475	84.9	66.043	75.4715	Allen	sandstone
32370	ETE	M. Carrano	Limenavis	29110	1987	Salitral Moreno	Argentina	South America	Río Negro		291	-39.291	-67.4918	estimated from map	-42.11	S2	-53.08	outcrop	Salitral Moreno, 20 km SW of city of General Roca, SE margin of Salitral Moreno depression, Río Negro province, Argentina	Cretaceous	Late/Upper Cretaceous					Late/Upper Campanian	Early/Lower Maastrichtian	84.9	66.043	75.4715	74.9	68.05	71.475	84.9	66.043	75.4715	Allen	sandstone

## Sheet: Chelonioidea
collection_no	source_database	collection.authorizer	occurrence.genus_reso	occurrence.genus_name	occurrence.reference_no	collection.reference_no	pubyr	collection_name	country	Continent	latdec	lngdec	paleolatdec	Lat Bin	paleolngdec	period	epoch	subepoch	stage	10_my_bin	FR2_bin	max_interval	min_interval	interval_base	interval_top	interval_midpoint	interpolated_base	interpolated_top	interpolated_mid	ma_max	ma_min	ma_mid	formation	lithology1
106705	Fossilworks	J. Alroy	cf.	Calcarichelys	45398	48111	1964	Bentiaba	Angola	Africa	-14.2667	12.3833	-25.17	S1	1.59	Cretaceous	Late/Upper Cretaceous		Maastrichtian	Cretaceous 8	Maastrichtian	Maastrichtian		70.6	66.043	68.3215			0	70.6	66.043	68.3215		not reported
106705	Fossilworks	J. Alroy		Euclastes	45398	48111	1964	Bentiaba	Angola	Africa	-14.2667	12.3833	-25.17	S1	1.59	Cretaceous	Late/Upper Cretaceous		Maastrichtian	Cretaceous 8	Maastrichtian	Maastrichtian		70.6	66.043	68.3215			0	70.6	66.043	68.3215		not reported
106705	Fossilworks	J. Alroy		Protostega	45398	48111	1964	Bentiaba	Angola	Africa	-14.2667	12.3833	-25.17	S1	1.59	Cretaceous	Late/Upper Cretaceous		Maastrichtian	Cretaceous 8	Maastrichtian	Maastrichtian		70.6	66.043	68.3215			0	70.6	66.043	68.3215		not reported
83310	PaleoDB	M. Uhen	aff.	Tasbacka	41933	27976	2006	Ammonite Hill interdunal channel 31 (271080/1)	Egypt	Africa	29.9867	26.5425	16.6	N1	22.1	Cretaceous	Late/Upper Cretaceous		Maastrichtian	Cretaceous 8	Maastrichtian	Maastrichtian		70.6	66.043	68.3215			0	70.6	66.043	68.3215	Dakhla	sandstone
147801	PaleoDB	P. Mannion	n. gen.	Ocepechelon	47545	47545	2013	Trench 2, Sidi Chennane area	Morocco	Africa	32.6583	-6.64167	24.59	N1	-7.19	Cretaceous	Late/Upper Cretaceous		Maastrichtian	Cretaceous 8	Maastrichtian	Late/Upper Maastrichtian		70.6	66.043	68.3215	68.05	65.5	66.775	70.6	66.043	68.3215		phosphorite
153565		P. Mannion	n. gen.	Alienochelys	49619	49619	2014	Trench TS	Morocco	Africa	32.8667	-6.56667	24.77	N1	-7.07	Cretaceous	Late/Upper Cretaceous		Maastrichtian	Cretaceous 8	Maastrichtian	Late/Upper Maastrichtian		70.6	66.043	68.3215	68.05	65.5	66.775	70.6	66.043	68.3215		phosphorite
60285	ETE	J. Head		Rhinochelys	54006	17368	1999	en Nammoûra, upper quarry (unit 3b)	Lebanon	Asia	34.0667	35.65	12.88	N1	30.3	Cretaceous	Late/Upper Cretaceous		Cenomanian	Cretaceous 5	Cenomanian	Early/Lower Cenomanian	Middle Cenomanian	99.7	94.3	97	99.6	95.533	97.5665	99.7	94.3	97		wackestone
58208	ETE	M. Carrano		Oxemys	41769	25546	1931	SH-20, Khodzhakul	Uzbekistan	Asia	40.1	65.8	36.13	N2	61.5	Cretaceous	Early/Lower Cretaceous		Albian	Cretaceous 4	Albian	Late/Upper Albian		105.3	99.7	102.5	103.733	99.6	101.666	105.3	99.7	102.5	Khodzhakul	sandstone
118366	PaleoDB	M. Carrano	cf.	Tasbacka	49973	38130	1989	Malaya Ivanovka	Russian Federation	Asia	49.35	44.53	42.45	N2	38.46	Cretaceous	Late/Upper Cretaceous		Maastrichtian	Cretaceous 8	Maastrichtian	Late/Upper Maastrichtian		70.6	66.043	68.3215	68.05	65.5	66.775	70.6	66.043	68.3215		sandstone
32314	ETE	M. Carrano		Teguliscapha	16510	8700	2003	Stoilo Quarry, Staryi Oskol	Russian Federation	Asia	51.2886	37.7522	42.72	N2	32.83	Cretaceous						Late/Upper Albian	Cenomanian	105.3	94.3	99.8	103.733		51.8665	105.3	94.3	99.8		sandstone
32314	ETE	M. Carrano	n. gen.	Teguliscapha	49973	8700	2003	Stoilo Quarry, Staryi Oskol	Russian Federation	Asia	51.2886	37.7522	42.72	N2	32.83	Cretaceous						Late/Upper Albian	Cenomanian	105.3	94.3	99.8	103.733		51.8665	105.3	94.3	99.8		sandstone
154180		D. Nicholson	n. gen.	Turgaiscapha	49973	49973	2002	Kushmurun Eginsai general	Kazakstan	Asia	52.44	64.61	45.52	N2	56.07	Cretaceous	Late/Upper Cretaceous					Late/Upper Campanian	Early/Lower Maastrichtian	84.9	66.043	75.4715	74.9	68.05	71.475	84.9	66.043	75.4715	Eginsai	siltstone
129274	PaleoDB	R. Benson		Mesodermochelys	42111	42111	1996	Ohmagarinosawa River, Hiraoka (locality 8)	Japan	Asia	42.77	142.214	46.84	N2	131.48	Cretaceous	Late/Upper Cretaceous		Maastrichtian	Cretaceous 8	Maastrichtian	Early/Lower Maastrichtian		70.6	66.043	68.3215	70.6	68.05	69.325	70.6	66.043	68.3215	lower sandy siltstone	siltstone
129272	PaleoDB	R. Benson		Mesodermochelys	42111	42111	1996	Pankerusanosawa River, Hiraoka (Locality 7)	Japan	Asia	42.7783	142.198	46.85	N2	131.46	Cretaceous	Late/Upper Cretaceous		Maastrichtian	Cretaceous 8	Maastrichtian	Early/Lower Maastrichtian		70.6	66.043	68.3215	70.6	68.05	69.325	70.6	66.043	68.3215	Lower sandy Siltstone	siltstone
129273	PaleoDB	R. Benson		Mesodermochelys	42111	42111	1996	Pankerusanosawa River, Tomiuchi (Locality 7)	Japan	Asia	42.7783	142.198	46.85	N2	131.46	Cretaceous	Late/Upper Cretaceous		Maastrichtian	Cretaceous 8	Maastrichtian	Early/Lower Maastrichtian		70.6	66.043	68.3215	70.6	68.05	69.325	70.6	66.043	68.3215	Lower sandy Siltstone	siltstone
129276	PaleoDB	R. Benson		Mesodermochelys	42111	42111	1996	Mobetsu (Locality 5)	Japan	Asia	42.7903	142.144	46.85	N2	131.4	Cretaceous	Late/Upper Cretaceous		Maastrichtian	Cretaceous 8	Maastrichtian	Early/Lower Maastrichtian		70.6	66.043	68.3215	70.6	68.05	69.325	70.6	66.043	68.3215	Lower sandy Siltstone	siltstone
129277	PaleoDB	R. Benson		Mesodermochelys	42111	42111	1996	Hobetsu River, Kiusu (Locality 3)	Japan	Asia	42.7903	142.144	46.85	N2	131.4	Cretaceous	Late/Upper Cretaceous		Maastrichtian	Cretaceous 8	Maastrichtian	Early/Lower Maastrichtian		70.6	66.043	68.3215	70.6	68.05	69.325	70.6	66.043	68.3215	Lower sandy Siltstone	siltstone
129275	PaleoDB	R. Benson		Mesodermochelys	42111	42111	1996	Hobetsu River, Mobetsu (Locality 4)	Japan	Asia	42.8022	142.143	46.86	N2	131.39	Cretaceous	Late/Upper Cretaceous		Maastrichtian	Cretaceous 8	Maastrichtian	Early/Lower Maastrichtian		70.6	66.043	68.3215	70.6	68.05	69.325	70.6	66.043	68.3215	Lower sandy Siltstone	siltstone
129271	PaleoDB	R. Benson	n. gen.	Mesodermochelys	42111	42111	1996	Shirafunenosawa River, Inasato (Locality 1)	Japan	Asia	42.8569	142.14	46.92	N2	131.37	Cretaceous	Late/Upper Cretaceous		Maastrichtian	Cretaceous 8	Maastrichtian	Early/Lower Maastrichtian		70.6	66.043	68.3215	70.6	68.05	69.325	70.6	66.043	68.3215	Lower sandy Siltstone	siltstone
129278	PaleoDB	R. Benson		Mesodermochelys	42111	42111	1996	Sososhisawa, Inasato (Locality 1)	Japan	Asia	42.8569	142.14	46.92	N2	131.37	Cretaceous	Late/Upper Cretaceous		Maastrichtian	Cretaceous 8	Maastrichtian	Early/Lower Maastrichtian		70.6	66.043	68.3215	70.6	68.05	69.325	70.6	66.043	68.3215	Lower sandy Siltstone	siltstone
152095		D. Nicholson		Mesodermochelys	48802	48802	1998	Upper reach Rubeshibegoe River	Japan	Asia	44.7114	142.78	49.48	N2	131.19	Cretaceous	Late/Upper Cretaceous		Campanian	Cretaceous 7	Campanian	Early/Lower Campanian		84.9	70.6	77.75	83.5	79.2	81.35	84.9	70.6	77.75	Osoushinai	sandstone
89951	PaleoDB	R. Butler	?	Notochelone	31088	30123	1980	13km south Hamilton Hotel, pterosaur	Australia	Australia	-22.9167	140.583	-54.74	S2	126	Cretaceous	Early/Lower Cretaceous		Albian	Cretaceous 4	Albian	Middle Albian	Late/Upper Albian	109	99.7	104.35	107.867	99.6	103.734	109	99.7	104.35	Toolebuc	"limestone"
129288	PaleoDB	R. Benson		Bouliachelys	42112	42112	2006	Boulia region	Australia	Australia	-22.9114	139.909	-53.72	S2	125.93	Cretaceous	Early/Lower Cretaceous		Albian	Cretaceous 4	Albian	Late/Upper Albian		105.3	99.7	102.5	103.733	99.6	101.666	105.3	99.7	102.5	Toolebuc	not reported
139918	PaleoDB	P. Mannion		Cratochelone	45091	45091	2006	Sylvania Station	Australia	Australia	-20.44	144.38	-52.72	S2	132.44	Cretaceous	Early/Lower Cretaceous		Albian	Cretaceous 4	Albian	Middle Albian	Late/Upper Albian	109	99.7	104.35	107.867	99.6	103.734	109	99.7	104.35	Toolebuc	not reported
110465	ETE	M. Carrano	n. gen.	Bouliachelys	42112	36358	2001	Dunraven Station, Hughenden area	Australia	Australia	-20.8417	144.2	-52.13	S2	132.89	Cretaceous	Early/Lower Cretaceous		Albian	Cretaceous 4	Albian	Late/Upper Albian		105.3	99.7	102.5	103.733	99.6	101.666	105.3	99.7	102.5	Toolebuc	not reported
92427	PaleoDB	R. Butler		Protostega	15587	15587	1995	Southerham Grey Pit, Lewes (=Sotheram)	United Kingdom	Europe	50.8631	0.027778	39.97	N2	1.72	Cretaceous	Late/Upper Cretaceous					Cenomanian	Turonian	99.7	89.3	94.5			0	99.7	89.3	94.5		chalk
92427	PaleoDB	R. Butler		Rhinochelys	15587	15587	1995	Southerham Grey Pit, Lewes (=Sotheram)	United Kingdom	Europe	50.8631	0.027778	39.97	N2	1.72	Cretaceous	Late/Upper Cretaceous					Cenomanian	Turonian	99.7	89.3	94.5			0	99.7	89.3	94.5		chalk
92426	PaleoDB	R. Butler		Protostega	15587	31159	1846	Culand Pits, Burham	United Kingdom	Europe	51.3283	0.493889	40.44	N2	2.09	Cretaceous	Late/Upper Cretaceous					Cenomanian	Turonian	99.7	89.3	94.5			0	99.7	89.3	94.5		chalk
92426	PaleoDB	R. Butler		Puppigerus	15587	31159	1846	Culand Pits, Burham	United Kingdom	Europe	51.3283	0.493889	40.44	N2	2.09	Cretaceous	Late/Upper Cretaceous					Cenomanian	Turonian	99.7	89.3	94.5			0	99.7	89.3	94.5		chalk
137412	ETE	R. Benson		Rhinochelys	14140	14140	1851	Near Barnwell	United Kingdom	Europe	52.1819	0.055556	40.56	N2	2.72	Cretaceous	Early/Lower Cretaceous		Albian	Cretaceous 4	Albian	Late/Upper Albian		105.3	99.7	102.5	103.733	99.6	101.666	105.3	99.7	102.5	West Melbury Marly Chalk	marl
138297	PaleoDB	P. Mannion		Allopleuron	44226	44226	2012	Braunschweig-Broitzem (Allopleuron locality)	Germany	Europe	52.14	10.29	41.92	N2	10.05	Cretaceous	Late/Upper Cretaceous		Turonian	Cretaceous 6	Turonian	Turonian		94.3	89.3	91.8			0	94.3	89.3	91.8	Oerlinghausen	not reported
136745	PaleoDB	P. Mannion		Rhinochelys	44320	44230	2012	Hollekamp quarry	Germany	Europe	52.41	6.92	42.45	N2	7.25	Cretaceous	Late/Upper Cretaceous			Cretaceous 6		Early/Lower Turonian	Early/Lower Coniacian	94.3	85.8	90.05	93.5	88.133	90.8165	94.3	85.8	90.05	Wullen	"limestone"
138309	PaleoDB	P. Mannion		Oertelia	44232	44232	2012	Kastendamm (turtle locality)	Germany	Europe	52.5	9.91	42.71	N2	18.98	Cretaceous	Early/Lower Cretaceous		Aptian	Cretaceous 3	Aptian	Early/Lower Aptian		125.45	122.46	123.955	125	118.5	121.75	125.45	122.46	123.955		not reported
31993	PaleoDB	L. Villier		Allopleuron	44226	8570	2002	Teutonia Nord quarry, Late Campanian, Misburg	Germany	Europe	52.3833	9.85	42.92	N2	10.49	Cretaceous	Late/Upper Cretaceous		Campanian	Cretaceous 7	Campanian	Late/Upper Campanian		84.9	70.6	77.75	74.9	70.6	72.75	84.9	70.6	77.75		marl
138298	PaleoDB	P. Mannion		Allopleuron	44226	44226	2012	Wolfsburg-Fallersleben	Germany	Europe	52.93	9.1	43.48	N2	9.89	Cretaceous	Late/Upper Cretaceous		Campanian	Cretaceous 7	Campanian	Early/Lower Campanian		84.9	70.6	77.75	83.5	79.2	81.35	84.9	70.6	77.75		not reported
138296	PaleoDB	P. Mannion		Ctenochelys	44225	44225	2012	Alsen Quarry	Germany	Europe	53.33	9.59	43.68	N2	10.62	Cretaceous	Late/Upper Cretaceous					Late/Upper Santonian	Early/Lower Campanian	85.8	70.6	78.2	84.267	79.2	81.7335	85.8	70.6	78.2	Lagerdorf	chalk
81927	PaleoDB	M. Uhen		Chelosphargis	27182	27620	1948	Moore Brothers Farm	United States	North America	32.4197	-87.1961	32.83	N2	-56.29	Cretaceous	Late/Upper Cretaceous		Santonian	Cretaceous 6	Santonian	Santonian		85.8	84.9	85.35			0	85.8	84.9	85.35		"limestone"
81927	PaleoDB	M. Uhen		Ctenochelys	787	27620	1948	Moore Brothers Farm	United States	North America	32.4197	-87.1961	32.83	N2	-56.29	Cretaceous	Late/Upper Cretaceous		Santonian	Cretaceous 6	Santonian	Santonian		85.8	84.9	85.35			0	85.8	84.9	85.35		"limestone"
81927	PaleoDB	M. Uhen	n. gen.	Ctenochelys	787	27620	1948	Moore Brothers Farm	United States	North America	32.4197	-87.1961	32.83	N2	-56.29	Cretaceous	Late/Upper Cretaceous		Santonian	Cretaceous 6	Santonian	Santonian		85.8	84.9	85.35			0	85.8	84.9	85.35		"limestone"
81927	PaleoDB	M. Uhen		Lophochelys	787	27620	1948	Moore Brothers Farm	United States	North America	32.4197	-87.1961	32.83	N2	-56.29	Cretaceous	Late/Upper Cretaceous		Santonian	Cretaceous 6	Santonian	Santonian		85.8	84.9	85.35			0	85.8	84.9	85.35		"limestone"
81927	PaleoDB	M. Uhen		Prionochelys	787	27620	1948	Moore Brothers Farm	United States	North America	32.4197	-87.1961	32.83	N2	-56.29	Cretaceous	Late/Upper Cretaceous		Santonian	Cretaceous 6	Santonian	Santonian		85.8	84.9	85.35			0	85.8	84.9	85.35		"limestone"
81935	PaleoDB	M. Uhen	n. gen.	Calcarichelys	786	786	1953	Burkville locality	United States	North America	32.32	-86.4636	34.57	N2	-58.05	Cretaceous	Late/Upper Cretaceous					Late/Upper Santonian	Early/Lower Campanian	85.8	70.6	78.2	84.267	79.2	81.7335	85.8	70.6	78.2	Mooreville Chalk	"limestone"
81972	PaleoDB	M. Uhen		Chelosphargis	27182	787	1953	Harrell Station	United States	North America	32.4186	-87.1972	35.1	N2	-60.08	Cretaceous	Late/Upper Cretaceous					Santonian	Maastrichtian	85.8	66.043	75.9215			0	85.8	66.043	75.9215		"limestone"
81972	PaleoDB	M. Uhen		Ctenochelys	27182	787	1953	Harrell Station	United States	North America	32.4186	-87.1972	35.1	N2	-60.08	Cretaceous	Late/Upper Cretaceous					Santonian	Maastrichtian	85.8	66.043	75.9215			0	85.8	66.043	75.9215		"limestone"
81931	PaleoDB	M. Uhen		Protostega	42113	786	1953	Landis Brown Farm & Banks Farm	United States	North America	32.8403	-87.89	35.42	N2	-59.28	Cretaceous	Late/Upper Cretaceous					Late/Upper Santonian	Early/Lower Campanian	85.8	70.6	78.2	84.267	79.2	81.7335	85.8	70.6	78.2	Mooreville Chalk	not reported
81933	PaleoDB	M. Uhen		Lophochelys	787	786	1953	Mount Hebron, SE	United States	North America	32.8667	-88.0422	35.44	N2	-59.42	Cretaceous	Late/Upper Cretaceous					Late/Upper Santonian	Early/Lower Campanian	85.8	70.6	78.2	84.267	79.2	81.7335	85.8	70.6	78.2	Mooreville Chalk	"limestone"
82635	PaleoDB	M. Uhen		Calcarichelys	27814	27814	2004	AGr-11	United States	North America	32.9233	-88.0847	35.54	N2	-59.44	Cretaceous	Late/Upper Cretaceous		Campanian	Cretaceous 7	Campanian	Campanian		84.9	70.6	77.75			0	84.9	70.6	77.75	Mooreville Chalk	"limestone"
81934	PaleoDB	M. Uhen		Chelosphargis	27182	786	1953	West Greene, NW	United States	North America	32.9578	-88.1283	35.55	N2	-59.47	Cretaceous	Late/Upper Cretaceous					Late/Upper Santonian	Early/Lower Campanian	85.8	70.6	78.2	84.267	79.2	81.7335	85.8	70.6	78.2	Mooreville Chalk	"limestone"
82035	PaleoDB	M. Uhen	n. gen.	Corsochelys	788	788	1960	West Greene, East	United States	North America	32.9196	-88.4711	35.69	N2	-60.07	Cretaceous	Late/Upper Cretaceous		Campanian	Cretaceous 7	Campanian	Early/Lower Campanian		84.9	70.6	77.75	83.5	79.2	81.35	84.9	70.6	77.75	Mooreville Chalk	"limestone"
90466	Fossilworks	J. Alroy	n. gen.	Terlinguachelys	30428	30428	2004	TMM 43072	United States	North America	29.1667	-103.617	35.69	N2	-77.14	Cretaceous	Late/Upper Cretaceous		Campanian	Cretaceous 7	Campanian	Middle Campanian		84.9	70.6	77.75	79.2	74.9	77.05	84.9	70.6	77.75	Aguja	sandstone
107502	ETE	M. Carrano		Protostega	35777	35777	1935	Near Eutaw	United States	North America	32.8333	-87.8833	35.71	N2	-60.62	Cretaceous	Late/Upper Cretaceous					Santonian	Maastrichtian	85.8	66.043	75.9215			0	85.8	66.043	75.9215		"limestone"
82004	PaleoDB	M. Uhen	n. gen.	Prionochelys	787	787	1953	Devil's Backbone	United States	North America	33.7522	-93.9039	36.39	N2	-62.83	Cretaceous	Late/Upper Cretaceous					Late/Upper Cretaceous		99.7	66.043	82.8715			0	99.7	66.043	82.8715	Marlbrook Marl	marl
167231		P. Holroyd		Zangerlchelys	54565	54565	2006	Gather Brothers Farm	United States	North America	34.0125	-93.3272	36.5	N2	-62.17	Cretaceous	Late/Upper Cretaceous					Late/Upper Cretaceous		99.7	66.043	82.8715			0	99.7	66.043	82.8715	Marlbrook Marl	not reported
81996	PaleoDB	M. Uhen		Prionochelys	787	787	1953	Cox Farm	United States	North America	34.1047	-93.1411	36.54	N2	-61.95	Cretaceous	Late/Upper Cretaceous					Late/Upper Cretaceous		99.7	66.043	82.8715			0	99.7	66.043	82.8715	Marlbrook Marl	"limestone"
125074	PaleoDB	M. Uhen		Peritresius	40545	40545	1999	Bowie, near	United States	North America	38.9639	-76.7083	37.29	N2	-44.38	Cretaceous	Late/Upper Cretaceous					Late/Upper Cretaceous		99.7	66.043	82.8715			0	99.7	66.043	82.8715	Severn	sandstone
129263	PaleoDB	R. Benson		Peritresius	14123	14123	1865	Burlington County 'greensand'	United States	North America	39.8558	-74.6869	37.68	N2	-42.17	Cretaceous	Late/Upper Cretaceous					Late/Upper Cretaceous		99.7	66.043	82.8715			0	99.7	66.043	82.8715		sandstone
127082	PaleoDB	M. Uhen		Peritresius	41281	41281	2008	Spheno Run	United States	North America	40.25	-74.1167	37.92	N2	-41.49	Cretaceous	Late/Upper Cretaceous					Late/Upper Cretaceous		99.7	66.043	82.8715			0	99.7	66.043	82.8715	New Egypt	marl
48725	ETE	M. Carrano		Catapleura	54671	13004	1858	Hopkins farm, Haddonfield	United States	North America	39.9094	-75.0281	39.22	N2	-44.85	Cretaceous	Late/Upper Cretaceous		Campanian	Cretaceous 7	Campanian	Early/Lower Campanian		84.9	70.6	77.75	83.5	79.2	81.35	84.9	70.6	77.75	Woodbury	marl
14455	Fossilworks	J. Alroy		Corsochelys	1691	1691	1992	Ellisdale Site	United States	North America	40.3	-74.3	39.42	N2	-44.01	Cretaceous	Late/Upper Cretaceous		Campanian	Cretaceous 7	Campanian	Judithian		84.9	70.6	77.75	77.05	70.6	73.825	84.9	70.6	77.75	Marshalltown	sandstone
102879	PaleoDB	M. Carrano		Desmatochelys	34803	34803	1977	KUVP Ellis-5	United States	North America	39.0811	-99.2447	39.46	N2	-63.86	Cretaceous	Late/Upper Cretaceous		Turonian	Cretaceous 6	Turonian	Turonian		94.3	89.3	91.8			0	94.3	89.3	91.8	Carlile Shale	chalk
27567	Fossilworks	J. Alroy		Peritresius	773	773	1986	Severn Formation Locality F (Oxon Hill)	United States	North America	38.7818	-76.996	39.68	N2	-52.42	Cretaceous	Late/Upper Cretaceous		Maastrichtian	Cretaceous 8	Maastrichtian	Maastrichtian		70.6	66.043	68.3215			0	70.6	66.043	68.3215	Severn	not reported
27564	Fossilworks	J. Alroy		Peritresius	773	773	1986	Severn Formation Locality C (Hampton Mall Shopping Center)	United States	North America	38.8879	-76.8485	39.75	N2	-52.24	Cretaceous	Late/Upper Cretaceous		Maastrichtian	Cretaceous 8	Maastrichtian	Maastrichtian		70.6	66.043	68.3215			0	70.6	66.043	68.3215	Severn	not reported
27563	Fossilworks	J. Alroy		Peritresius	773	773	1986	Severn Formation Locality B (Landover)	United States	North America	38.9094	-76.846	39.77	N2	-52.23	Cretaceous	Late/Upper Cretaceous		Maastrichtian	Cretaceous 8	Maastrichtian	Maastrichtian		70.6	66.043	68.3215			0	70.6	66.043	68.3215	Severn	not reported
27568	Fossilworks	J. Alroy		Peritresius	773	773	1986	Severn Formation Locality G (Largo)	United States	North America	38.917	-76.8403	39.78	N2	-52.22	Cretaceous	Late/Upper Cretaceous		Maastrichtian	Cretaceous 8	Maastrichtian	Maastrichtian		70.6	66.043	68.3215			0	70.6	66.043	68.3215	Severn	not reported
27566	Fossilworks	J. Alroy		Peritresius	773	773	1986	Severn Formation Locality E (US Route 50)	United States	North America	38.957	-76.7046	39.79	N2	-52.08	Cretaceous	Late/Upper Cretaceous		Maastrichtian	Cretaceous 8	Maastrichtian	Maastrichtian		70.6	66.043	68.3215			0	70.6	66.043	68.3215	Severn	not reported
48570	ETE	M. Carrano		Catapleura	54900	15621	1866	West Jersey Marl Company's Pit, Barnsboro	United States	North America	39.7328	-75.1603	40.16	N2	-50.81	Cretaceous	Late/Upper Cretaceous		Maastrichtian	Cretaceous 8	Maastrichtian	Late/Upper Maastrichtian		70.6	66.043	68.3215	68.05	65.5	66.775	70.6	66.043	68.3215	New Egypt	sandstone
167780		M. Carrano		Catapleura	787	9105	1870	Barnsboro "greensand" (Hornerstown)	United States	North America	39.7617	-75.16	40.19	N2	-50.8	Cretaceous	Late/Upper Cretaceous		Maastrichtian	Cretaceous 8	Maastrichtian	Late/Upper Maastrichtian		70.6	66.043	68.3215	68.05	65.5	66.775	70.6	66.043	68.3215	Hornerstown	not reported
26818	PaleoDB	W. Kiessling		Peritresius	34331	35500	1939	Inversand Company marl pit (Navesink)	United States	North America	39.7833	-75.1667	40.21	N2	-50.8	Cretaceous	Late/Upper Cretaceous		Maastrichtian	Cretaceous 8	Maastrichtian	Early/Lower Maastrichtian		70.6	66.043	68.3215	70.6	68.05	69.325	70.6	66.043	68.3215	Navesink	marl
81999	PaleoDB	M. Uhen		Catapleura	14442	787	1953	Barnsboro "greensand" (Navesink)	United States	North America	39.7617	-75.16	40.22	N2	-50.28	Cretaceous	Late/Upper Cretaceous		Maastrichtian	Cretaceous 8	Maastrichtian	Maastrichtian		70.6	66.043	68.3215			0	70.6	66.043	68.3215	Navesink	sandstone
81999	PaleoDB	M. Uhen		Catapleura	14442	787	1953	Barnsboro "greensand" (Navesink)	United States	North America	39.7617	-75.16	40.22	N2	-50.28	Cretaceous	Late/Upper Cretaceous		Maastrichtian	Cretaceous 8	Maastrichtian	Maastrichtian		70.6	66.043	68.3215			0	70.6	66.043	68.3215	Navesink	sandstone
87902	ETE	M. Carrano		Catapleura	54671	29790	1870	Pemberton Marl Company pit (Hornerstown)	United States	North America	39.9729	-74.677	40.29	N2	-50.26	Cretaceous	Late/Upper Cretaceous		Maastrichtian	Cretaceous 8	Maastrichtian	Late/Upper Maastrichtian		70.6	66.043	68.3215	68.05	65.5	66.775	70.6	66.043	68.3215	Hornerstown	marl
99138	PaleoDB	M. Carrano		Prionochelys	34093	34093	1966	Emil Novak Farm	United States	North America	39.9589	-74.785	40.32	N2	-49.85	Cretaceous	Late/Upper Cretaceous		Maastrichtian	Cretaceous 8	Maastrichtian	Maastrichtian		70.6	66.043	68.3215			0	70.6	66.043	68.3215	Navesink	marl
88034	ETE	M. Carrano		Catapleura	17161	12243	1869	Hornerstown area (Hornerstown Fm.) (PROXY)	United States	North America	40.1167	-74.55	40.4	N2	-50.08	Cretaceous	Late/Upper Cretaceous		Maastrichtian	Cretaceous 8	Maastrichtian	Late/Upper Maastrichtian		70.6	66.043	68.3215	68.05	65.5	66.775	70.6	66.043	68.3215	Hornerstown	marl
129264	PaleoDB	R. Benson		Procolpochelys	42108	14123	1865	Tinton Falls (Greensand)	United States	North America	40.3042	-74.1006	40.48	N2	-49.58	Cretaceous	Late/Upper Cretaceous		Maastrichtian	Cretaceous 8	Maastrichtian	Late/Upper Maastrichtian		70.6	66.043	68.3215	68.05	65.5	66.775	70.6	66.043	68.3215	Hornerstown	sandstone
14504	Fossilworks	J. Alroy		Prionochelys	2163	2163	1979	Upper Hop Brook, Holmdel	United States	North America	40.3	-74.3	40.52	N2	-49.77	Cretaceous	Late/Upper Cretaceous		Maastrichtian	Cretaceous 8	Maastrichtian	Early/Lower Maastrichtian		70.6	66.043	68.3215	70.6	68.05	69.325	70.6	66.043	68.3215	Mount Laurel	not reported
57915	ETE	M. Carrano		Peritresius	54671	1580	1986	Big Brook (Navesink)	United States	North America	40.3131	-74.2225	40.54	N2	-49.17	Cretaceous	Late/Upper Cretaceous		Maastrichtian	Cretaceous 8	Maastrichtian	Maastrichtian		70.6	66.043	68.3215			0	70.6	66.043	68.3215	Navesink	claystone
78124	PaleoDB	W. Kiessling		Corsochelys	54671	26335	1953	Atlantic Highlands	United States	North America	40.4	-74.0333	40.56	N2	-49.48	Cretaceous	Late/Upper Cretaceous		Maastrichtian	Cretaceous 8	Maastrichtian	Early/Lower Maastrichtian		70.6	66.043	68.3215	70.6	68.05	69.325	70.6	66.043	68.3215	Navesink	sandstone
78124	PaleoDB	W. Kiessling		Peritresius	54671	26335	1953	Atlantic Highlands	United States	North America	40.4	-74.0333	40.56	N2	-49.48	Cretaceous	Late/Upper Cretaceous		Maastrichtian	Cretaceous 8	Maastrichtian	Early/Lower Maastrichtian		70.6	66.043	68.3215	70.6	68.05	69.325	70.6	66.043	68.3215	Navesink	sandstone
38721	Fossilworks	J. Alroy		Ctenochelys	54901	54901	1905	Gove County (PROXY)	United States	North America	38.95	-100.483	40.64	N2	-66.19	Cretaceous	Late/Upper Cretaceous			Cretaceous 6		Turonian	Santonian	94.3	84.9	89.6			0	94.3	84.9	89.6	Niobrara	not reported
38720	Fossilworks	J. Alroy		Prionochelys	787	10412	1995	Smoky Hill breaks	United States	North America	38.95	-100.483	40.64	N2	-66.19	Cretaceous	Late/Upper Cretaceous			Cretaceous 6		Turonian	Santonian	94.3	84.9	89.6			0	94.3	84.9	89.6	Niobrara	not reported
82002	PaleoDB	M. Uhen		Ctenochelys	787	787	1953	The Pyramids, 1 mile north	United States	North America	38.7931	-100.763	41.33	N2	-66.89	Cretaceous	Late/Upper Cretaceous			Cretaceous 6		Coniacian	Santonian	89.3	84.9	87.1			0	89.3	84.9	87.1	Niobrara	"limestone"
82002	PaleoDB	M. Uhen		Lophochelys	787	787	1953	The Pyramids, 1 mile north	United States	North America	38.7931	-100.763	41.33	N2	-66.89	Cretaceous	Late/Upper Cretaceous			Cretaceous 6		Coniacian	Santonian	89.3	84.9	87.1			0	89.3	84.9	87.1	Niobrara	"limestone"
82002	PaleoDB	M. Uhen	n. gen.	Lophochelys	787	787	1953	The Pyramids, 1 mile north	United States	North America	38.7931	-100.763	41.33	N2	-66.89	Cretaceous	Late/Upper Cretaceous			Cretaceous 6		Coniacian	Santonian	89.3	84.9	87.1			0	89.3	84.9	87.1	Niobrara	"limestone"
123574	PaleoDB	P. Mannion		Ctenochelys	45324	33389	2007	West side of Sand Creek, Smoky Hill River	United States	North America	38.748	-100.214	41.54	N2	-66.57	Cretaceous	Late/Upper Cretaceous			Cretaceous 6		Late/Upper Coniacian	Early/Lower Santonian	89.3	84.9	87.1	86.967	85.033	86	89.3	84.9	87.1	Niobrara	chalk
76728	ETE	M. Carrano		Euclastes	25965	42682	1980	Toxochelyid, UCMP V79088	United States	North America	36.5	-120.69	42.56	N2	-96.17	Cretaceous	Late/Upper Cretaceous		Maastrichtian	Cretaceous 8	Maastrichtian	Maastrichtian		70.6	66.043	68.3215			0	70.6	66.043	68.3215	Moreno	"shale"
167919		M. Carrano		Protostega	54902	54902	1909	Hackberry Creek Valley	United States	North America	38.9167	-100.333	44.19	N2	-69.49	Cretaceous	Late/Upper Cretaceous					Late/Upper Santonian	Early/Lower Campanian	85.8	70.6	78.2	84.267	79.2	81.7335	85.8	70.6	78.2	Niobrara	not reported
154803		M. Carrano		Protostega	50366	50366	1900	east side, Cheyenne River	United States	North America	43.644	-102.819	49.23	N2	-69.93	Cretaceous	Late/Upper Cretaceous		Campanian	Cretaceous 7	Campanian	Campanian		84.9	70.6	77.75			0	84.9	70.6	77.75	Pierre Shale	not reported
52084	ETE	M. Carrano		Archelon	46254	46254	1903	Red Shirt, Cheyenne River	United States	North America	43.668	-102.898	49.31	N2	-70.01	Cretaceous	Late/Upper Cretaceous		Campanian	Cretaceous 7	Campanian	Campanian		84.9	70.6	77.75			0	84.9	70.6	77.75	Pierre Shale	not reported
167918		M. Carrano	n. gen.	Archelon	54899	54899	1896	south fork, Cheyenne River	United States	North America	43.1601	-103.615	49.35	N2	-73.3	Cretaceous	Late/Upper Cretaceous					Campanian	Early/Lower Maastrichtian	84.9	66.043	75.4715			0	84.9	66.043	75.4715	Pierre Shale	not reported
14458	Fossilworks	J. Alroy		Lophochelys	17857	2237	1986	Fales Rocks 1	United States	North America	42.8544	-107.278	49.66	N2	-75.82	Cretaceous	Late/Upper Cretaceous		Campanian	Cretaceous 7	Campanian	Judithian		84.9	70.6	77.75			0	75.5	75.3	75.4	Mesaverde	conglomerate
23338	Fossilworks	J. Alroy		Protostega	735	735	1990	MDM Quarry 6, Lumgair north pit	Canada	North America	49.2292	-98.2762	53.58	N2	-63.16	Cretaceous	Late/Upper Cretaceous		Campanian	Cretaceous 7	Campanian	Early/Lower Campanian		84.9	70.6	77.75	83.5	79.2	81.35	84.9	70.6	77.75	Pierre Shale	"shale"
27727	Fossilworks	J. Alroy		Desmatochelys	738	738	1992	Stokum Falls	Canada	North America	49.6833	-125.057	53.59	N2	-90.63	Cretaceous	Late/Upper Cretaceous		Santonian	Cretaceous 6	Santonian	Late/Upper Santonian		85.8	84.9	85.35	84.267	83.5	83.8835	85.8	84.9	85.35	Haslam	"siliciclastic"
27728	Fossilworks	J. Alroy	?	Desmatochelys	7623	7623	2002	Trent River Desmatochelys	Canada	North America	49.6	-125.975	53.78	N2	-91.6	Cretaceous	Late/Upper Cretaceous		Santonian	Cretaceous 6	Santonian	Late/Upper Santonian		85.8	84.9	85.35	84.267	83.5	83.8835	85.8	84.9	85.35	Pender	"siliciclastic"
34302	Fossilworks	J. Alroy	?	Lophochelys	9017	9017	1997	Above Coal Site	Canada	North America	49.12	-110.47	56.31	N2	-75.95	Cretaceous	Late/Upper Cretaceous		Campanian	Cretaceous 7	Campanian	Late/Upper Campanian		84.9	70.6	77.75	74.9	70.6	72.75	79.7	79	79.35	Dinosaur Park	mudstone
34303	Fossilworks	J. Alroy	?	Lophochelys	9017	9017	1997	Above Jane's Site	Canada	North America	49.12	-110.47	56.31	N2	-75.95	Cretaceous	Late/Upper Cretaceous		Campanian	Cretaceous 7	Campanian	Late/Upper Campanian		84.9	70.6	77.75	74.9	70.6	72.75	79.7	79	79.35	Dinosaur Park	mudstone
34305	Fossilworks	J. Alroy	?	Lophochelys	9017	9017	1997	Baby Ceratopsian Site	Canada	North America	49.12	-110.47	56.31	N2	-75.95	Cretaceous	Late/Upper Cretaceous		Campanian	Cretaceous 7	Campanian	Late/Upper Campanian		84.9	70.6	77.75	74.9	70.6	72.75	79.7	79	79.35	Dinosaur Park	mudstone
34310	Fossilworks	J. Alroy	?	Lophochelys	9017	9017	1997	Gastropod Bay Site 1	Canada	North America	49.12	-110.47	56.31	N2	-75.95	Cretaceous	Late/Upper Cretaceous		Campanian	Cretaceous 7	Campanian	Late/Upper Campanian		84.9	70.6	77.75	74.9	70.6	72.75	79.7	79	79.35	Dinosaur Park	mudstone
34315	Fossilworks	J. Alroy	?	Lophochelys	9017	9017	1997	Jane's Site	Canada	North America	49.12	-110.47	56.31	N2	-75.95	Cretaceous	Late/Upper Cretaceous		Campanian	Cretaceous 7	Campanian	Late/Upper Campanian		84.9	70.6	77.75	74.9	70.6	72.75	79.7	79	79.35	Dinosaur Park	mudstone
34319	Fossilworks	J. Alroy	?	Lophochelys	9017	9017	1997	Lost Maggot Mine Site	Canada	North America	49.12	-110.47	56.31	N2	-75.95	Cretaceous	Late/Upper Cretaceous		Campanian	Cretaceous 7	Campanian	Late/Upper Campanian		84.9	70.6	77.75	74.9	70.6	72.75	84.9	70.6	77.75	Dinosaur Park	mudstone
34321	Fossilworks	J. Alroy	?	Lophochelys	9017	9017	1997	Pachycephalosaur Site	Canada	North America	49.12	-110.47	56.31	N2	-75.95	Cretaceous	Late/Upper Cretaceous		Campanian	Cretaceous 7	Campanian	Late/Upper Campanian		84.9	70.6	77.75	74.9	70.6	72.75	79.7	79	79.35	Dinosaur Park	mudstone
34322	Fossilworks	J. Alroy	?	Lophochelys	9017	9017	1997	Turtle Site	Canada	North America	49.12	-110.47	56.31	N2	-75.95	Cretaceous	Late/Upper Cretaceous		Campanian	Cretaceous 7	Campanian	Late/Upper Campanian		84.9	70.6	77.75	74.9	70.6	72.75	79.7	79.5	79.6	Dinosaur Park	mudstone
23367	Fossilworks	J. Alroy		Lophochelys	735	735	1990	East bank of St. Mary River	Canada	North America	49.4474	-112.842	57.14	N2	-78.4	Cretaceous	Late/Upper Cretaceous		Campanian	Cretaceous 7	Campanian	Late/Upper Campanian		84.9	70.6	77.75	74.9	70.6	72.75	84.9	70.6	77.75	Bearpaw Shale	"shale"
119088	PaleoDB	P. Mannion		Nichollsemys	38254	38254	2011	East bank of St. Mary River, south of Lethbridge	Canada	North America	49.6833	-112.833	57.36	N2	-78.24	Cretaceous	Late/Upper Cretaceous		Campanian	Cretaceous 7	Campanian	Late/Upper Campanian		84.9	70.6	77.75	74.9	70.6	72.75	84.9	70.6	77.75	Bearpaw Shale	not reported
62734	PaleoDB	P. Holroyd	n. gen.	Nichollsemys	18093	18093	2006	Chin Coulee	Canada	North America	49.5703	-113.556	57.41	N2	-79.13	Cretaceous	Late/Upper Cretaceous		Campanian	Cretaceous 7	Campanian	Late/Upper Campanian		84.9	70.6	77.75	74.9	70.6	72.75	84.9	70.6	77.75	Bearpaw Shale	not reported
36948	Fossilworks	J. Alroy		Euclastes	45846	9880	1986	Lirquen	Chile	South America	-36.7031	-72.9722	-39.05	S2	-58.35	Cretaceous	Late/Upper Cretaceous					Campanian	Maastrichtian	84.9	66.043	75.4715			0	84.9	66.043	75.4715	Quiriquina
150921		R. Benson		Euclastes	50610	48213	2002	Cocholgüe village, sea coast	Chile	South America	-36.5944	-72.9778	-38.59	S2	-60.85	Cretaceous	Late/Upper Cretaceous		Maastrichtian	Cretaceous 8	Maastrichtian	Late/Upper Maastrichtian		70.6	66.043	68.3215	68.05	65.5	66.775	70.6	66.043	68.3215	Quiriquina	sandstone
67712	Fossilworks	J. Alroy	n. gen.	Santanachelys	19353	6053	1988	Santana do Cariri (general)	Brazil	South America	-7.18333	-39.7333	-10.85	S1	-9.83	Cretaceous	Early/Lower Cretaceous		Albian	Cretaceous 4	Albian	Early/Lower Albian		112.6	109	110.8	112	107.867	109.933	112.6	109	110.8	Santana	"shale"
154244		D. Nicholson		Euclastes	49984	49984	2009	La Parrita	Mexico	South America	25.5419	-101.359	31.68	N2	-75.9	Cretaceous	Late/Upper Cretaceous		Campanian	Cretaceous 7	Campanian	Late/Upper Campanian		84.9	70.6	77.75	74.9	70.6	72.75	84.9	70.6	77.75	Cerro del Pueblo	not reported
154161		D. Nicholson		Euclastes	49984	49984	2009	Turtle Paradise	Mexico	South America	25.55	-101.34	31.69	N2	-75.87	Cretaceous	Late/Upper Cretaceous		Campanian	Cretaceous 7	Campanian	Late/Upper Campanian		84.9	70.6	77.75	74.9	70.6	72.75	84.9	70.6	77.75	Cerro del Pueblo	not reported

## Sheet: Choristodera
collection_no	source_database	collection.authorizer	occurrence.genus_name	collection.reference_no	country	state	Continent	latdec	lngdec	paleolatdec	Lat Bin	paleolngdec	stage	10_my_bin	FR2_bin	max_interval	min_interval	interval_base	interval_top	interval_midpoint	ma_max	ma_min	formation	lithology1	Lith Bin
46931	ETE	M. Carrano	Eotomistoma	13174	China	Nei Mongol	Asia	38.9167	108.083	40.02	N2	109.28				Valanginian	Albian	140.2	99.7	119.95	140.2	99.7	Ejinhoro	sandstone	Sandstone
123377	PaleoDB	P. Mannion	Eotomistoma	39524	China	Nei Mongol	Asia	39	108	38.05	N2	98.77				Late/Upper Cretaceous		99.7	66.043	82.8715	99.7	66.043		not reported	Unknown
67611	ETE	M. Carrano	Hyphalosaurus	19265	China	Liaoning	Asia	41.134	121.138	44.05	N2	122.74	Aptian	Cretaceous 3	Aptian	Early/Lower Aptian		125.45	122.46	123.955	125.45	122.46	Jiufotang	"shale"	Shale
67611	ETE	M. Carrano	Hyphalosaurus	19265	China	Liaoning	Asia	41.134	121.138	44.05	N2	122.74	Aptian	Cretaceous 3	Aptian	Early/Lower Aptian		125.45	122.46	123.955	125.45	122.46	Jiufotang	"shale"	Shale
105248	PaleoDB	M. Clapham	Hyphalosaurus	35210	China	Liaoning	Asia	41.4	119.983	44.61	N2	120.06	Aptian	Cretaceous 3	Aptian	Aptian		125.45	112.6	119.025	125.45	112.6	Jiufotang	"shale"	Shale
92906	PaleoDB	R. Butler	Hyphalosaurus	31368	China	Liaoning	Asia	41.24	119.401	44.35	N2	119.51	Aptian	Cretaceous 3	Aptian	Aptian		125.45	112.6	119.025	125.45	112.6	Yixian	not reported	Unknown
117526	PaleoDB	R. Benson	Hyphalosaurus	37816	China	Liaoning	Asia	41.5328	121.239	44.26	N2	123.1				Barremian	Early/Lower Aptian	130	122.46	126.23	130	122.46	Yixian	not reported	Unknown
46936	ETE	M. Carrano	Ikechosaurus	12468	China	Nei Mongol	Asia	39.93	107.986	41.08	N2	109.5				Early/Lower Cretaceous		145.5	99.7	122.6	145.5	99.7	Laohongdong	mudstone	Mudstone
46931	ETE	M. Carrano	Ikechosaurus	13174	China	Nei Mongol	Asia	38.9167	108.083	40.02	N2	109.28				Valanginian	Albian	140.2	99.7	119.95	140.2	99.7	Ejinhoro	sandstone	Sandstone
85296	Fossilworks	J. Alroy	Ikechosaurus	38777	China	Nei Mongol	Asia	38.9275	107.263	39.99	N2	109.03				Early/Lower Cretaceous		145.5	99.7	122.6	145.5	99.7	Jingchuan	sandstone	Sandstone
53159	ETE	M. Carrano	Ikechosaurus	24889	Mongolia	Dornogov	Asia	44.5833	110.3	46.56	N2	109.46	Aptian	Cretaceous 3	Aptian	Aptian		125.45	112.6	119.025	125.45	112.6	Hühteeg	not reported	Unknown
136747	PaleoDB	P. Mannion	Ikechosaurus	43727	China	Liaoning	Asia	41.5147	121.168	44.91	N2	121.24	Aptian	Cretaceous 3	Aptian	Aptian		125.45	112.6	119.025	125.45	112.6	Jiufotang	not reported	Unknown
45331	ETE	M. Carrano	Irenosaurus	30554	Mongolia	Dornogov	Asia	45.8458	108.399	47.43	N2	107.08	Aptian	Cretaceous 3	Aptian	Aptian		125.45	112.6	119.025	125.45	112.6	Hühteeg	not reported	Unknown
55252	ETE	M. Carrano	Khurendukhosaurus	14738	Mongolia	Dornogov	Asia	45.8497	108.397	49.28	N2	100.1	Albian	Cretaceous 4	Albian	Middle Albian	Late/Upper Albian	109	99.7	104.35	109	99.7	Khuren Dukh	sandstone	Sandstone
45331	ETE	M. Carrano	Khurendukhosaurus	30554	Mongolia	Dornogov	Asia	45.8458	108.399	47.43	N2	107.08	Aptian	Cretaceous 3	Aptian	Aptian		125.45	112.6	119.025	125.45	112.6	Hühteeg	not reported	Unknown
142343	PaleoDB	P. Mannion	Liaoxisaurus	46221	China	Liaoning	Asia	41.5736	120.45	44.85	N2	120.48	Aptian	Cretaceous 3	Aptian	Aptian		125.45	112.6	119.025	125.45	112.6	Jiufotang	not reported	Unknown
50310	ETE	M. Carrano	Monjurosuchus	13515	Japan	Gifu	Asia	36.05	136.883	43.49	N2	138.95	Berriasian	Cretaceous 1	Berriasian	Berriasian		145.5	140.2	142.85	145.5	140.2	Okurodani	sandstone	Sandstone
13937	PaleoDB	W. Clyde	Monjurosuchus	6171	China	Liaoning	Asia	41.3667	121.417	44.01	N2	123.46	Barremian	Cretaceous 2	Barremian	Barremian		130	125.45	127.725	130	125.45	Yixian	"shale"	Shale
67611	ETE	M. Carrano	Monjurosuchus	19265	China	Liaoning	Asia	41.134	121.138	44.05	N2	122.74	Aptian	Cretaceous 3	Aptian	Early/Lower Aptian		125.45	122.46	123.955	125.45	122.46	Jiufotang	"shale"	Shale
73687	ETE	M. Carrano	Monjurosuchus	34144	China	Liaoning	Asia	41.1562	119.312	44.26	N2	119.44	Aptian	Cretaceous 3	Aptian	Aptian		125.45	112.6	119.025	125.45	112.6	Yixian	"shale"	Shale
117468	PaleoDB	R. Benson	Monjurosuchus	37792	Japan	Ishikawa	Asia	36.1667	136.633	44.35	N2	138.5				Berriasian	Hauterivian	145.5	130	137.75	145.5	130	Kuwajima	not reported	Unknown
117527	PaleoDB	R. Benson	Monjurosuchus	37817	China	Liaoning	Asia	41.0003	119.401	43.52	N2	121.32				Barremian	Early/Lower Aptian	130	122.46	126.23	130	122.46	Yixian	not reported	Unknown
117528	PaleoDB	R. Benson	Monjurosuchus	24703	China	Liaoning	Asia	40.9686	120.941	43.67	N2	122.92				Barremian	Early/Lower Aptian	130	122.46	126.23	130	122.46	Yixian	not reported	Unknown
79941	ETE	M. Carrano	Philydrosaurus	26863	China	Liaoning	Asia	41.5722	120.158	44.8	N2	120.18	Aptian	Cretaceous 3	Aptian	Aptian		125.45	112.6	119.025	125.45	112.6	Jiufotang	mudstone	Mudstone
79518	ETE	M. Carrano	Philydrosaurus	26671	China	Liaoning	Asia	43.6361	120.427	46.86	N2	119.79	Aptian	Cretaceous 3	Aptian	Aptian		125.45	112.6	119.025	125.45	112.6	Jiufotang	not reported	Unknown
50310	ETE	M. Carrano	Shokawa	13515	Japan	Gifu	Asia	36.05	136.883	43.49	N2	138.95	Berriasian	Cretaceous 1	Berriasian	Berriasian		145.5	140.2	142.85	145.5	140.2	Okurodani	sandstone	Sandstone
50359	ETE	M. Carrano	Shokawa	13515	Japan	Ishikawa	Asia	36.1667	136.633	44.59	N2	138.49	Valanginian	Cretaceous 1	Valanginian	Valanginian		140.2	136.4	138.3	140.2	136.4	Kuwajima	sandstone	Sandstone
79938	ETE	M. Carrano	Tchoiria	26861	Mongolia	Omnogov	Asia	43.825	99.3258	43.81	N2	98.79	Aptian	Cretaceous 3	Aptian	Aptian		125.45	112.6	119.025	125.45	112.6		sandstone	Sandstone
45331	ETE	M. Carrano	Tchoiria	30554	Mongolia	Dornogov	Asia	45.8458	108.399	47.43	N2	107.08	Aptian	Cretaceous 3	Aptian	Aptian		125.45	112.6	119.025	125.45	112.6	Hühteeg	not reported	Unknown
39075	PaleoDB	M. Carrano	Cteniogenys	10558	United Kingdom	England	Europe	51.8667	-1.26667	41.51	N2	9.08	Bathonian	Jurassic 4	Bathonian	Late/Upper Bathonian		167.7	164.7	166.2	167.7	164.7	Forest Marble	marl	Carbonate
31054	PaleoDB	M. Carrano	Cteniogenys	8380	United Kingdom	England	Europe	51.985	-1.8	41.6	N2	8.62	Bathonian	Jurassic 4	Bathonian	Early/Lower Bathonian		167.7	164.7	166.2	167.7	164.7	Chipping Norton Limestone	claystone	Claystone
52961	ETE	M. Carrano	Cteniogenys	14308	Russian Federation	Moskovskaya Oblast	Europe	55.2	38.7833	48.8	N2	41.25		Jurassic 4		Bajocian	Bathonian	171.6	164.7	168.15	171.6	164.7	Moskovoretskaya	claystone	Claystone
164377		M. Carrano	Cteniogenys	53638	France	Poitou-Charentes	Europe	46.4667	-1.41024	36.82	N2	8.63	Tithonian	Jurassic 6	Portlandian	Early/Lower Tithonian		150.8	145.5	148.15	150.8	145.5		claystone	Claystone
61890	ETE	M. Carrano	Cteniogenys	10557	United Kingdom	Scotland	Europe	57.1725	-6.10389	46.58	N2	4.6	Bathonian	Jurassic 4	Bathonian	Late/Upper Bathonian		167.7	164.7	166.2	167.7	164.7	Kilmaluag	mudstone	Mudstone
24563	ETE	A. Rees	Cteniogenys	6907	Portugal	Leiria	Europe	39.7	-8.8	33.73	N2	1.88	Kimmeridgian	Jurassic 6	Kimmeridgian	Kimmeridgian		155.7	150.8	153.25	155.7	150.8	Alcobaça	coal	Other
166423		M. Carrano	Cteniogenys	10557	United Kingdom	England	Europe	51.5098	-2.15989	41.11	N2	8.38	Bathonian	Jurassic 4	Bathonian	Late/Upper Bathonian		167.7	164.7	166.2	167.7	164.7	Forest Marble	not reported	Unknown
58196	ETE	M. Carrano	Khurendukhosaurus	14370	Russian Federation	Buryatia	Europe	51.1956	106.275	52.92	N2	104.46				Late/Upper Barremian	Aptian	130	112.6	121.3	130	112.6	Murtoi	sandstone	Sandstone
58196	ETE	M. Carrano	Khurendukhosaurus	14370	Russian Federation	Buryatia	Europe	51.1956	106.275	52.92	N2	104.46				Late/Upper Barremian	Aptian	130	112.6	121.3	130	112.6	Murtoi	sandstone	Sandstone
32313	PaleoDB	M. Carrano	Khurendukhosaurus	8699	Russian Federation	Yakutia	Europe	62.7297	117.614	67.29	N3	111.22				Late/Upper Jurassic	Neocomian	161.2	130	145.6	161.2	130	Djaskoian	sandstone	Sandstone
14502	Fossilworks	J. Alroy	Champsosaurus	13943	Canada	Alberta	North America	49.913	-112.985	57.72	N2	-85.66	Maastrichtian	Cretaceous 8	Maastrichtian	Edmontonian		70.6	66.043	68.3215	70.6	66.043	St. Mary River	claystone	Claystone
45675	ETE	M. Carrano	Champsosaurus	12049	Canada	Saskatchewan	North America	49.3667	-106.383	56.07	N2	-77.88	Maastrichtian	Cretaceous 8	Maastrichtian	Maastrichtian		70.6	66.043	68.3215	70.6	66.043	Ravenscrag	claystone	Claystone
52072	ETE	M. Carrano	Champsosaurus	13943	Canada	Alberta	North America	49.9175	-112.99	57.8	N2	-79.99				Late/Upper Campanian	Early/Lower Maastrichtian	84.9	66.043	75.4715	84.9	66.043	St. Mary River	claystone	Claystone
14490	Fossilworks	J. Alroy	Champsosaurus	1487	United States	Montana	North America	46.1	-109.1	53.15	N2	-76.17	Campanian	Cretaceous 7	Campanian	Judithian		84.9	70.6	77.75	80.9	76.2	Judith River	mudstone	Mudstone
22691	ETE	A. Behrensmeyer	Champsosaurus	5724	United States	Montana	North America	48.4792	-112.701	56.09	N2	-78	Campanian	Cretaceous 7	Campanian	Campanian		84.9	70.6	77.75	84.9	70.6	Two Medicine	mudstone	Mudstone
34302	Fossilworks	J. Alroy	Champsosaurus	9017	Canada	Alberta	North America	49.12	-110.47	56.31	N2	-75.95	Campanian	Cretaceous 7	Campanian	Late/Upper Campanian		84.9	70.6	77.75	79.7	79	Dinosaur Park	mudstone	Mudstone
34303	Fossilworks	J. Alroy	Champsosaurus	9017	Canada	Alberta	North America	49.12	-110.47	56.31	N2	-75.95	Campanian	Cretaceous 7	Campanian	Late/Upper Campanian		84.9	70.6	77.75	79.7	79	Dinosaur Park	mudstone	Mudstone
34305	Fossilworks	J. Alroy	Champsosaurus	9017	Canada	Alberta	North America	49.12	-110.47	56.31	N2	-75.95	Campanian	Cretaceous 7	Campanian	Late/Upper Campanian		84.9	70.6	77.75	79.7	79	Dinosaur Park	mudstone	Mudstone
34307	Fossilworks	J. Alroy	Champsosaurus	9017	Canada	Alberta	North America	49.12	-110.47	56.31	N2	-75.95	Campanian	Cretaceous 7	Campanian	Late/Upper Campanian		84.9	70.6	77.75	79.7	79	Dinosaur Park	mudstone	Mudstone
34310	Fossilworks	J. Alroy	Champsosaurus	9017	Canada	Alberta	North America	49.12	-110.47	56.31	N2	-75.95	Campanian	Cretaceous 7	Campanian	Late/Upper Campanian		84.9	70.6	77.75	79.7	79	Dinosaur Park	mudstone	Mudstone
34311	Fossilworks	J. Alroy	Champsosaurus	9017	Canada	Alberta	North America	49.12	-110.47	56.31	N2	-75.95	Campanian	Cretaceous 7	Campanian	Late/Upper Campanian		84.9	70.6	77.75	79.7	79	Dinosaur Park	mudstone	Mudstone
34312	Fossilworks	J. Alroy	Champsosaurus	9017	Canada	Alberta	North America	49.12	-110.47	56.31	N2	-75.95	Campanian	Cretaceous 7	Campanian	Late/Upper Campanian		84.9	70.6	77.75	79.7	79	Dinosaur Park	mudstone	Mudstone
34313	Fossilworks	J. Alroy	Champsosaurus	9017	Canada	Alberta	North America	49.12	-110.47	56.31	N2	-75.95	Campanian	Cretaceous 7	Campanian	Late/Upper Campanian		84.9	70.6	77.75	79.7	79	Dinosaur Park	mudstone	Mudstone
34315	Fossilworks	J. Alroy	Champsosaurus	9017	Canada	Alberta	North America	49.12	-110.47	56.31	N2	-75.95	Campanian	Cretaceous 7	Campanian	Late/Upper Campanian		84.9	70.6	77.75	79.7	79	Dinosaur Park	mudstone	Mudstone
34319	Fossilworks	J. Alroy	Champsosaurus	9017	Canada	Alberta	North America	49.12	-110.47	56.31	N2	-75.95	Campanian	Cretaceous 7	Campanian	Late/Upper Campanian		84.9	70.6	77.75	84.9	70.6	Dinosaur Park	mudstone	Mudstone
34320	Fossilworks	J. Alroy	Champsosaurus	9017	Canada	Alberta	North America	49.12	-110.47	56.31	N2	-75.95	Campanian	Cretaceous 7	Campanian	Late/Upper Campanian		84.9	70.6	77.75	79.7	79.5	Dinosaur Park	mudstone	Mudstone
34321	Fossilworks	J. Alroy	Champsosaurus	9017	Canada	Alberta	North America	49.12	-110.47	56.31	N2	-75.95	Campanian	Cretaceous 7	Campanian	Late/Upper Campanian		84.9	70.6	77.75	79.7	79	Dinosaur Park	mudstone	Mudstone
34322	Fossilworks	J. Alroy	Champsosaurus	9017	Canada	Alberta	North America	49.12	-110.47	56.31	N2	-75.95	Campanian	Cretaceous 7	Campanian	Late/Upper Campanian		84.9	70.6	77.75	79.7	79.5	Dinosaur Park	mudstone	Mudstone
50907	ETE	M. Carrano	Champsosaurus	1487	United States	Montana	North America	46.4	-109.663	53.41	N2	-75.82	Campanian	Cretaceous 7	Campanian	Campanian		84.9	70.6	77.75	84.9	70.6	Judith River	mudstone	Mudstone
14514	Fossilworks	J. Alroy	Champsosaurus	1129	United States	Wyoming	North America	41.5683	-108.668	48.87	N2	-84.54	Maastrichtian	Cretaceous 8	Maastrichtian	Lancian		70.6	66.043	68.3215	70.6	66.043	Lance	mudstone	Mudstone
14560	Fossilworks	J. Alroy	Champsosaurus	960	United States	Montana	North America	47.55	-107.25	54.37	N2	-80.39	Maastrichtian	Cretaceous 8	Maastrichtian	Lancian		70.6	66.043	68.3215	70.6	66.043	Hell Creek	mudstone	Mudstone
14620	Fossilworks	J. Alroy	Champsosaurus	1921	United States	North Dakota	North America	46.9	-101.5	52.61	N2	-74.43	Maastrichtian	Cretaceous 8	Maastrichtian	Lancian		70.6	66.043	68.3215	70.6	66.043	Hell Creek	mudstone	Mudstone
14640	Fossilworks	J. Alroy	Champsosaurus	717	United States	Colorado	North America	40.3864	-104.492	46.94	N2	-80.43	Maastrichtian	Cretaceous 8	Maastrichtian	Lancian		70.6	66.043	68.3215	70.6	66.043	Laramie	mudstone	Mudstone
45111	ETE	M. Carrano	Champsosaurus	11749	United States	North Dakota	North America	46.264	-103.767	52.59	N2	-76.6	Maastrichtian	Cretaceous 8	Maastrichtian	Maastrichtian		70.6	66.043	68.3215	66.9	66.3	Hell Creek	mudstone	Mudstone
45118	ETE	M. Carrano	Champsosaurus	11749	United States	North Dakota	North America	46.264	-103.767	52.59	N2	-76.6	Maastrichtian	Cretaceous 8	Maastrichtian	Maastrichtian		70.6	66.043	68.3215	66.9	66.3	Hell Creek	mudstone	Mudstone
45134	ETE	M. Carrano	Champsosaurus	11749	United States	North Dakota	North America	46.2092	-103.775	52.53	N2	-76.64	Maastrichtian	Cretaceous 8	Maastrichtian	Maastrichtian		70.6	66.043	68.3215	70.6	66.043	Hell Creek	mudstone	Mudstone
45135	ETE	M. Carrano	Champsosaurus	11749	United States	North Dakota	North America	46.2092	-103.775	52.53	N2	-76.64	Maastrichtian	Cretaceous 8	Maastrichtian	Maastrichtian		70.6	66.043	68.3215	70.6	66.043	Hell Creek	mudstone	Mudstone
45380	ETE	M. Carrano	Champsosaurus	11749	United States	North Dakota	North America	46.3629	-103.898	52.71	N2	-76.7	Maastrichtian	Cretaceous 8	Maastrichtian	Maastrichtian		70.6	66.043	68.3215	66.9	66.7	Hell Creek	mudstone	Mudstone
45382	ETE	M. Carrano	Champsosaurus	11749	United States	North Dakota	North America	46.3629	-103.898	52.71	N2	-76.7	Maastrichtian	Cretaceous 8	Maastrichtian	Maastrichtian		70.6	66.043	68.3215	66.9	66.7	Hell Creek	mudstone	Mudstone
88990	ETE	M. Carrano	Champsosaurus	29831	United States	Montana	North America	45.7301	-104.891	52.16	N2	-78.65	Maastrichtian	Cretaceous 8	Maastrichtian	Late/Upper Maastrichtian		70.6	66.043	68.3215	70.6	66.043	Hell Creek	mudstone	Mudstone
110177	ETE	M. Carrano	Champsosaurus	36324	United States	Texas	North America	29.3569	-103.518	36.03	N2	-82.86	Maastrichtian	Cretaceous 8	Maastrichtian	Late/Upper Maastrichtian		70.6	66.043	68.3215	70.6	66.043	Black Peaks	mudstone	Mudstone
137720	PaleoDB	R. Benson	Champsosaurus	42536	United States	North Dakota	North America	46.4664	-104.021	52.83	N2	-76.78	Maastrichtian	Cretaceous 8	Maastrichtian	Maastrichtian		70.6	66.043	68.3215	70.6	66.043	Hell Creek	mudstone	Mudstone
137731	PaleoDB	R. Benson	Champsosaurus	42536	United States	North Dakota	North America	46.4131	-103.502	52.54	N2	-76.82	Maastrichtian	Cretaceous 8	Maastrichtian	Lancian		70.6	66.043	68.3215	70.6	66.043	Hell Creek	mudstone	Mudstone
14458	Fossilworks	J. Alroy	Champsosaurus	2237	United States	Wyoming	North America	42.8544	-107.278	49.66	N2	-75.82	Campanian	Cretaceous 7	Campanian	Judithian		84.9	70.6	77.75	75.5	75.3	Mesaverde	conglomerate	Other
14674	Fossilworks	J. Alroy	Champsosaurus	2333	United States	Montana	North America	47.8	-106.1	54.38	N2	-78.99	Maastrichtian	Cretaceous 8	Maastrichtian	Late/Upper Maastrichtian		70.6	66.043	68.3215	70.6	66.043	Hell Creek	conglomerate	Other
14437	Fossilworks	J. Alroy	Champsosaurus	25474	United States	Montana	North America	46.2	-109.9	53.42	N2	-77	Campanian	Cretaceous 7	Campanian	Late/Upper Campanian		84.9	70.6	77.75	80.9	80.7	Judith River	sandstone	Sandstone
22659	ETE	A. Behrensmeyer	Champsosaurus	18556	Canada	Alberta	North America	50.7506	-111.485	58.06	N2	-76.04	Campanian	Cretaceous 7	Campanian	Late/Upper Campanian		84.9	70.6	77.75	84.9	70.6	Dinosaur Park	sandstone	Sandstone
22695	ETE	A. Behrensmeyer	Champsosaurus	5929	Canada	Alberta	North America	50.7548	-111.399	58.05	N2	-75.94	Campanian	Cretaceous 7	Campanian	Late/Upper Campanian		84.9	70.6	77.75	79.7	79	Dinosaur Park	sandstone	Sandstone
22696	ETE	A. Behrensmeyer	Champsosaurus	5929	Canada	Alberta	North America	50.7813	-111.326	58.05	N2	-75.84	Campanian	Cretaceous 7	Campanian	Late/Upper Campanian		84.9	70.6	77.75	79.7	79	Dinosaur Park	sandstone	Sandstone
22697	ETE	A. Behrensmeyer	Champsosaurus	16643	Canada	Alberta	North America	50.8093	-111.632	58.15	N2	-76.16	Campanian	Cretaceous 7	Campanian	Late/Upper Campanian		84.9	70.6	77.75	79.7	79.5	Dinosaur Park	sandstone	Sandstone
22698	ETE	A. Behrensmeyer	Champsosaurus	5929	Canada	Alberta	North America	50.7499	-111.515	58.07	N2	-76.07	Campanian	Cretaceous 7	Campanian	Late/Upper Campanian		84.9	70.6	77.75	79.7	79	Dinosaur Park	sandstone	Sandstone
34309	Fossilworks	J. Alroy	Champsosaurus	9017	Canada	Alberta	North America	49.12	-110.47	56.31	N2	-75.95	Campanian	Cretaceous 7	Campanian	Late/Upper Campanian		84.9	70.6	77.75	79.7	79	Dinosaur Park	sandstone	Sandstone
45238	Fossilworks	J. Alroy	Champsosaurus	5929	Canada	Alberta	North America	50.737	-111.495	58.05	N2	-76.06	Campanian	Cretaceous 7	Campanian	Late/Upper Campanian		84.9	70.6	77.75	79.2	79	Dinosaur Park	sandstone	Sandstone
45240	Fossilworks	J. Alroy	Champsosaurus	5929	Canada	Alberta	North America	50.7524	-111.512	58.07	N2	-76.07	Campanian	Cretaceous 7	Campanian	Middle Campanian		84.9	70.6	77.75	79.2	79	Oldman	sandstone	Sandstone
45260	Fossilworks	J. Alroy	Champsosaurus	5929	Canada	Alberta	North America	50.737	-111.48	58.05	N2	-76.04	Campanian	Cretaceous 7	Campanian	Late/Upper Campanian		84.9	70.6	77.75	79.2	79	Dinosaur Park	sandstone	Sandstone
45261	Fossilworks	J. Alroy	Champsosaurus	5929	Canada	Alberta	North America	50.749	-111.458	58.05	N2	-76.01	Campanian	Cretaceous 7	Campanian	Late/Upper Campanian		84.9	70.6	77.75	79.2	79	Dinosaur Park	sandstone	Sandstone
45262	Fossilworks	J. Alroy	Champsosaurus	5929	Canada	Alberta	North America	50.7483	-111.51	58.06	N2	-76.07	Campanian	Cretaceous 7	Campanian	Late/Upper Campanian		84.9	70.6	77.75	79.2	79	Dinosaur Park	sandstone	Sandstone
45264	Fossilworks	J. Alroy	Champsosaurus	16643	Canada	Alberta	North America	50.7477	-111.502	58.06	N2	-76.06	Campanian	Cretaceous 7	Campanian	Late/Upper Campanian		84.9	70.6	77.75	79.2	79	Dinosaur Park	sandstone	Sandstone
45560	ETE	M. Carrano	Champsosaurus	11964	Canada	Alberta	North America	50.6868	-111.139	57.92	N2	-75.69	Campanian	Cretaceous 7	Campanian	Middle Campanian		84.9	70.6	77.75	81.3	76.2	Foremost	sandstone	Sandstone
45561	ETE	M. Carrano	Champsosaurus	42675	Canada	Alberta	North America	49.1277	-110.872	56.4	N2	-76.39	Campanian	Cretaceous 7	Campanian	Middle Campanian		84.9	70.6	77.75	81.3	76.2	Foremost	sandstone	Sandstone
45564	ETE	M. Carrano	Champsosaurus	11964	Canada	Alberta	North America	49.1279	-110.875	56.4	N2	-76.39	Campanian	Cretaceous 7	Campanian	Middle Campanian		84.9	70.6	77.75	81.3	81.1	Foremost	sandstone	Sandstone
45565	ETE	M. Carrano	Champsosaurus	11964	Canada	Alberta	North America	49.9802	-110.939	57.22	N2	-75.93	Campanian	Cretaceous 7	Campanian	Middle Campanian		84.9	70.6	77.75	81.3	76.2	Oldman	sandstone	Sandstone
45566	ETE	M. Carrano	Champsosaurus	42675	Canada	Alberta	North America	49.1	-110.94	56.39	N2	-76.48	Campanian	Cretaceous 7	Campanian	Middle Campanian		84.9	70.6	77.75	81.3	76.2	Oldman	sandstone	Sandstone
45567	ETE	M. Carrano	Champsosaurus	42675	Canada	Alberta	North America	49.1018	-110.941	56.39	N2	-76.48	Campanian	Cretaceous 7	Campanian	Middle Campanian		84.9	70.6	77.75	78.8	78.6	Oldman	sandstone	Sandstone
45670	ETE	M. Carrano	Champsosaurus	11964	Canada	Alberta	North America	49.8196	-110.84	57.05	N2	-75.92	Campanian	Cretaceous 7	Campanian	Middle Campanian		84.9	70.6	77.75	81.3	76.2	Oldman	sandstone	Sandstone
45671	ETE	M. Carrano	Champsosaurus	11964	Canada	Alberta	North America	49.7546	-110.684	56.95	N2	-75.79	Campanian	Cretaceous 7	Campanian	Late/Upper Campanian		84.9	70.6	77.75	80.1	76.2	Oldman	sandstone	Sandstone
45674	ETE	M. Carrano	Champsosaurus	11964	Canada	Alberta	North America	49.7759	-110.684	56.97	N2	-75.78	Campanian	Cretaceous 7	Campanian	Late/Upper Campanian		84.9	70.6	77.75	78.8	78.6	Oldman	sandstone	Sandstone
45819	ETE	M. Carrano	Champsosaurus	11964	Canada	Alberta	North America	49.1591	-110.722	56.24	N2	-75.37	Campanian	Cretaceous 7	Campanian	Campanian		84.9	70.6	77.75	78.8	78.6	Oldman	sandstone	Sandstone
45820	ETE	M. Carrano	Champsosaurus	11964	Canada	Alberta	North America	49.138	-110.848	56.41	N2	-76.36	Campanian	Cretaceous 7	Campanian	Middle Campanian		84.9	70.6	77.75	81.3	76.2	Oldman	sandstone	Sandstone
45821	ETE	M. Carrano	Champsosaurus	11964	Canada	Alberta	North America	49.1618	-110.719	56.25	N2	-75.36	Campanian	Cretaceous 7	Campanian	Campanian		84.9	70.6	77.75	81.3	76.2	Oldman	sandstone	Sandstone
45822	ETE	M. Carrano	Champsosaurus	11964	Canada	Alberta	North America	49.7629	-110.701	56.96	N2	-75.8	Campanian	Cretaceous 7	Campanian	Late/Upper Campanian		84.9	70.6	77.75	80.1	76.2	Oldman	sandstone	Sandstone
45892	ETE	M. Carrano	Champsosaurus	11964	Canada	Alberta	North America	49.7629	-110.701	56.96	N2	-75.8	Campanian	Cretaceous 7	Campanian	Late/Upper Campanian		84.9	70.6	77.75	81.3	76.2	Oldman	sandstone	Sandstone
45894	ETE	M. Carrano	Champsosaurus	11964	Canada	Alberta	North America	49.7584	-110.703	56.8	N2	-74.97	Campanian	Cretaceous 7	Campanian	Campanian		84.9	70.6	77.75	80.9	76.2	Oldman	sandstone	Sandstone
45898	ETE	M. Carrano	Champsosaurus	11964	Canada	Alberta	North America	49.1938	-110.734	56.43	N2	-76.2	Campanian	Cretaceous 7	Campanian	Late/Upper Campanian		84.9	70.6	77.75	80.9	76.2	Oldman	sandstone	Sandstone
47784	PaleoDB	R. Whatley	Champsosaurus	5929	Canada	Alberta	North America	50.7914	-111.624	58.13	N2	-76.17	Campanian	Cretaceous 7	Campanian	Late/Upper Campanian		84.9	70.6	77.75	79.2	79	Dinosaur Park	sandstone	Sandstone
47793	PaleoDB	R. Whatley	Champsosaurus	16643	Canada	Alberta	North America	50.7501	-111.463	58.06	N2	-76.01	Campanian	Cretaceous 7	Campanian	Late/Upper Campanian		84.9	70.6	77.75	79.7	79	Dinosaur Park	sandstone	Sandstone
47794	PaleoDB	R. Whatley	Champsosaurus	5929	Canada	Alberta	North America	50.7554	-111.531	58.08	N2	-76.09	Campanian	Cretaceous 7	Campanian	Middle Campanian		84.9	70.6	77.75	79.2	79	Oldman	sandstone	Sandstone
47795	PaleoDB	R. Whatley	Champsosaurus	5929	Canada	Alberta	North America	50.8291	-111.322	58.1	N2	-75.8	Campanian	Cretaceous 7	Campanian	Middle Campanian		84.9	70.6	77.75	79.2	79	Oldman	sandstone	Sandstone
47807	PaleoDB	R. Whatley	Champsosaurus	5929	Canada	Alberta	North America	50.7672	-111.515	58.08	N2	-76.06	Campanian	Cretaceous 7	Campanian	Late/Upper Campanian		84.9	70.6	77.75	79.7	79	Dinosaur Park	sandstone	Sandstone
47809	PaleoDB	R. Whatley	Champsosaurus	5929	Canada	Alberta	North America	50.765	-111.524	58.08	N2	-76.07	Campanian	Cretaceous 7	Campanian	Middle Campanian		84.9	70.6	77.75	79.2	79	Oldman	sandstone	Sandstone
47811	PaleoDB	R. Whatley	Champsosaurus	5929	Canada	Alberta	North America	50.7504	-111.507	58.07	N2	-76.06	Campanian	Cretaceous 7	Campanian	Late/Upper Campanian		84.9	70.6	77.75	79.7	79	Dinosaur Park	sandstone	Sandstone
47814	PaleoDB	R. Whatley	Champsosaurus	16643	Canada	Alberta	North America	50.8121	-111.578	58.14	N2	-76.1	Campanian	Cretaceous 7	Campanian	Late/Upper Campanian		84.9	70.6	77.75	79.2	79	Dinosaur Park	sandstone	Sandstone
47816	PaleoDB	R. Whatley	Champsosaurus	16643	Canada	Alberta	North America	50.7503	-111.475	58.06	N2	-76.03	Campanian	Cretaceous 7	Campanian	Late/Upper Campanian		84.9	70.6	77.75	79.2	79	Dinosaur Park	sandstone	Sandstone
75030	Fossilworks	J. Alroy	Champsosaurus	25308	Canada	Saskatchewan	North America	50.5	-107.833	56.87	N2	-71.36	Campanian	Cretaceous 7	Campanian	Campanian		84.9	70.6	77.75	84.9	70.6	Judith River	sandstone	Sandstone
13142	PaleoDB	E. Fara	Champsosaurus	4377	United States	Montana	North America	47.8	-106.1	54.52	N2	-78.4	Maastrichtian	Cretaceous 8	Maastrichtian	Maastrichtian		70.6	66.043	68.3215	69.4	69.2	Hell Creek	sandstone	Sandstone
14508	Fossilworks	J. Alroy	Champsosaurus	960	United States	Montana	North America	47.55	-107.133	54.35	N2	-80.26	Maastrichtian	Cretaceous 8	Maastrichtian	Lancian		70.6	66.043	68.3215	70.6	66.043	Hell Creek	sandstone	Sandstone
14512	Fossilworks	J. Alroy	Champsosaurus	960	United States	Montana	North America	47.6167	-107.317	54.45	N2	-80.43	Maastrichtian	Cretaceous 8	Maastrichtian	Lancian		70.6	66.043	68.3215	70.6	66.043	Hell Creek	sandstone	Sandstone
14524	Fossilworks	J. Alroy	Champsosaurus	1239	United States	Wyoming	North America	43.2167	-104.567	49.68	N2	-79.4	Maastrichtian	Cretaceous 8	Maastrichtian	Lancian		70.6	66.043	68.3215	70.6	66.043	Lance	sandstone	Sandstone
14533	Fossilworks	J. Alroy	Champsosaurus	960	United States	Montana	North America	47.5667	-107.1	54.36	N2	-80.21	Maastrichtian	Cretaceous 8	Maastrichtian	Lancian		70.6	66.043	68.3215	70.6	66.043	Hell Creek	sandstone	Sandstone
14538	Fossilworks	J. Alroy	Champsosaurus	1239	United States	Wyoming	North America	43.1667	-104.533	49.63	N2	-79.38	Maastrichtian	Cretaceous 8	Maastrichtian	Lancian		70.6	66.043	68.3215	70.6	66.043	Lance	sandstone	Sandstone
14547	Fossilworks	J. Alroy	Champsosaurus	960	United States	Montana	North America	47.5167	-106.4	54.17	N2	-79.46	Maastrichtian	Cretaceous 8	Maastrichtian	Lancian		70.6	66.043	68.3215	70.6	66.043	Hell Creek	sandstone	Sandstone
14548	Fossilworks	J. Alroy	Champsosaurus	960	United States	Montana	North America	47.5167	-106.417	54.18	N2	-79.48	Maastrichtian	Cretaceous 8	Maastrichtian	Lancian		70.6	66.043	68.3215	70.6	66.043	Hell Creek	sandstone	Sandstone
14549	Fossilworks	J. Alroy	Champsosaurus	960	United States	Montana	North America	47.5167	-106.4	54.17	N2	-79.46	Maastrichtian	Cretaceous 8	Maastrichtian	Lancian		70.6	66.043	68.3215	67.7	67.5	Hell Creek	sandstone	Sandstone
14549	Fossilworks	J. Alroy	Champsosaurus	960	United States	Montana	North America	47.5167	-106.4	54.17	N2	-79.46	Maastrichtian	Cretaceous 8	Maastrichtian	Lancian		70.6	66.043	68.3215	67.7	67.5	Hell Creek	sandstone	Sandstone
14552	Fossilworks	J. Alroy	Champsosaurus	960	United States	Montana	North America	47.6	-107	54.37	N2	-80.08	Maastrichtian	Cretaceous 8	Maastrichtian	Lancian		70.6	66.043	68.3215	70.6	66.043	Hell Creek	sandstone	Sandstone
14557	Fossilworks	J. Alroy	Champsosaurus	774	United States	Wyoming	North America	43.3	-104.367	49.72	N2	-79.15	Maastrichtian	Cretaceous 8	Maastrichtian	Lancian		70.6	66.043	68.3215	70.6	66.043	Lance	sandstone	Sandstone
14566	Fossilworks	J. Alroy	Champsosaurus	14177	United States	Wyoming	North America	43.1289	-104.495	49.59	N2	-79.36	Maastrichtian	Cretaceous 8	Maastrichtian	Lancian		70.6	66.043	68.3215	70.6	66.043	Lance	sandstone	Sandstone
14582	Fossilworks	J. Alroy	Champsosaurus	960	United States	Montana	North America	47.667	-106.917	54.42	N2	-79.96	Maastrichtian	Cretaceous 8	Maastrichtian	Lancian		70.6	66.043	68.3215	70.6	66.043	Hell Creek	sandstone	Sandstone
14582	Fossilworks	J. Alroy	Champsosaurus	960	United States	Montana	North America	47.667	-106.917	54.42	N2	-79.96	Maastrichtian	Cretaceous 8	Maastrichtian	Lancian		70.6	66.043	68.3215	70.6	66.043	Hell Creek	sandstone	Sandstone
14585	Fossilworks	J. Alroy	Champsosaurus	1239	United States	Wyoming	North America	43.1163	-104.637	49.6	N2	-79.51	Maastrichtian	Cretaceous 8	Maastrichtian	Late/Upper Maastrichtian		70.6	66.043	68.3215	70.6	66.043	Lance	sandstone	Sandstone
14610	Fossilworks	J. Alroy	Champsosaurus	1984	United States	North Dakota	North America	46.1	-103.3	52.2	N2	-76.75	Maastrichtian	Cretaceous 8	Maastrichtian	Lancian		70.6	66.043	68.3215	66.9	66.7	Hell Creek	sandstone	Sandstone
14615	Fossilworks	J. Alroy	Champsosaurus	960	United States	Montana	North America	47.5333	-106.883	54.28	N2	-79.99	Maastrichtian	Cretaceous 8	Maastrichtian	Lancian		70.6	66.043	68.3215	70.6	66.043	Hell Creek	sandstone	Sandstone
14639	Fossilworks	J. Alroy	Champsosaurus	960	United States	Montana	North America	47.5167	-107.5	54.39	N2	-80.68	Maastrichtian	Cretaceous 8	Maastrichtian	Lancian		70.6	66.043	68.3215	70.6	66.043	Hell Creek	sandstone	Sandstone
14639	Fossilworks	J. Alroy	Champsosaurus	960	United States	Montana	North America	47.5167	-107.5	54.39	N2	-80.68	Maastrichtian	Cretaceous 8	Maastrichtian	Lancian		70.6	66.043	68.3215	70.6	66.043	Hell Creek	sandstone	Sandstone
14653	Fossilworks	J. Alroy	Champsosaurus	960	United States	Montana	North America	47.6	-106.283	54.23	N2	-79.29	Maastrichtian	Cretaceous 8	Maastrichtian	Lancian		70.6	66.043	68.3215	68.6	66.3	Hell Creek	sandstone	Sandstone
14654	Fossilworks	J. Alroy	Champsosaurus	960	United States	Montana	North America	47.6	-106.267	54.23	N2	-79.27	Maastrichtian	Cretaceous 8	Maastrichtian	Lancian		70.6	66.043	68.3215	67.3	67.1	Hell Creek	sandstone	Sandstone
14654	Fossilworks	J. Alroy	Champsosaurus	960	United States	Montana	North America	47.6	-106.267	54.23	N2	-79.27	Maastrichtian	Cretaceous 8	Maastrichtian	Lancian		70.6	66.043	68.3215	67.3	67.1	Hell Creek	sandstone	Sandstone
14655	Fossilworks	J. Alroy	Champsosaurus	1535	Canada	Saskatchewan	North America	49.3	-108.4	56.27	N2	-80.77	Maastrichtian	Cretaceous 8	Maastrichtian	Lancian		70.6	66.043	68.3215	68.1	67.9	Frenchman	sandstone	Sandstone
35251	PaleoDB	M. Carrano	Champsosaurus	9477	Canada	Saskatchewan	North America	49.5	-109.1	56.74	N2	-80.85	Maastrichtian	Cretaceous 8	Maastrichtian	Maastrichtian		70.6	66.043	68.3215	70.6	66.043	Frenchman	sandstone	Sandstone
45099	PaleoDB	M. Carrano	Champsosaurus	11749	United States	North Dakota	North America	45.9488	-103.962	52.32	N2	-76.97	Maastrichtian	Cretaceous 8	Maastrichtian	Maastrichtian		70.6	66.043	68.3215	66.9	66.7	Hell Creek	sandstone	Sandstone
45102	ETE	M. Carrano	Champsosaurus	11749	United States	North Dakota	North America	45.9777	-103.754	52.31	N2	-76.73	Maastrichtian	Cretaceous 8	Maastrichtian	Maastrichtian		70.6	66.043	68.3215	70.6	66.043	Hell Creek	sandstone	Sandstone
45114	ETE	M. Carrano	Champsosaurus	11749	United States	North Dakota	North America	46.264	-103.767	52.59	N2	-76.6	Maastrichtian	Cretaceous 8	Maastrichtian	Maastrichtian		70.6	66.043	68.3215	66.9	66.3	Hell Creek	sandstone	Sandstone
45117	ETE	M. Carrano	Champsosaurus	11749	United States	North Dakota	North America	46.264	-103.767	52.59	N2	-76.6	Maastrichtian	Cretaceous 8	Maastrichtian	Maastrichtian		70.6	66.043	68.3215	70.6	66.043	Hell Creek	sandstone	Sandstone
45122	ETE	M. Carrano	Champsosaurus	11749	United States	North Dakota	North America	46.1803	-103.837	52.52	N2	-76.72	Maastrichtian	Cretaceous 8	Maastrichtian	Maastrichtian		70.6	66.043	68.3215	70.6	66.043	Hell Creek	sandstone	Sandstone
45124	ETE	M. Carrano	Champsosaurus	11749	United States	North Dakota	North America	46.1369	-103.795	52.47	N2	-76.7	Maastrichtian	Cretaceous 8	Maastrichtian	Maastrichtian		70.6	66.043	68.3215	70.6	66.043	Hell Creek	sandstone	Sandstone
45130	ETE	M. Carrano	Champsosaurus	11749	United States	North Dakota	North America	46.3819	-103.964	52.74	N2	-76.76	Maastrichtian	Cretaceous 8	Maastrichtian	Maastrichtian		70.6	66.043	68.3215	70.6	66.043	Hell Creek	sandstone	Sandstone
45136	ETE	M. Carrano	Champsosaurus	11749	United States	North Dakota	North America	46.3819	-103.964	52.74	N2	-76.76	Maastrichtian	Cretaceous 8	Maastrichtian	Maastrichtian		70.6	66.043	68.3215	70.6	66.043	Hell Creek	sandstone	Sandstone
45144	ETE	M. Carrano	Champsosaurus	11749	United States	North Dakota	North America	46.334	-103.898	52.68	N2	-76.71	Maastrichtian	Cretaceous 8	Maastrichtian	Maastrichtian		70.6	66.043	68.3215	66.9	66.7	Hell Creek	sandstone	Sandstone
45145	ETE	M. Carrano	Champsosaurus	11749	United States	North Dakota	North America	46.334	-103.898	52.68	N2	-76.71	Maastrichtian	Cretaceous 8	Maastrichtian	Maastrichtian		70.6	66.043	68.3215	66.9	66.7	Hell Creek	sandstone	Sandstone
45299	ETE	M. Carrano	Champsosaurus	11749	United States	North Dakota	North America	46.4643	-104.24	52.87	N2	-77.02	Maastrichtian	Cretaceous 8	Maastrichtian	Maastrichtian		70.6	66.043	68.3215	66.9	66.3	Hell Creek	sandstone	Sandstone
45388	ETE	M. Carrano	Champsosaurus	11749	United States	South Dakota	North America	45.939	-103.946	52.31	N2	-76.95	Maastrichtian	Cretaceous 8	Maastrichtian	Maastrichtian		70.6	66.043	68.3215	69.4	66.7	Hell Creek	sandstone	Sandstone
45389	ETE	M. Carrano	Champsosaurus	11749	United States	South Dakota	North America	45.939	-103.946	52.31	N2	-76.95	Maastrichtian	Cretaceous 8	Maastrichtian	Maastrichtian		70.6	66.043	68.3215	69.4	66.7	Hell Creek	sandstone	Sandstone
45390	ETE	M. Carrano	Champsosaurus	11749	United States	South Dakota	North America	45.939	-103.946	52.31	N2	-76.95	Maastrichtian	Cretaceous 8	Maastrichtian	Maastrichtian		70.6	66.043	68.3215	69.4	66.7	Hell Creek	sandstone	Sandstone
45391	ETE	M. Carrano	Champsosaurus	11749	United States	South Dakota	North America	45.939	-103.946	52.31	N2	-76.95	Maastrichtian	Cretaceous 8	Maastrichtian	Maastrichtian		70.6	66.043	68.3215	69.4	66.7	Hell Creek	sandstone	Sandstone
54105	ETE	M. Carrano	Champsosaurus	14627	Canada	Saskatchewan	North America	49.5167	-108.817	56.55	N2	-81.12	Maastrichtian	Cretaceous 8	Maastrichtian	Late/Upper Maastrichtian		70.6	66.043	68.3215	70.6	66.043	Frenchman	sandstone	Sandstone
55363	ETE	M. Carrano	Champsosaurus	14866	Canada	Alberta	North America	51.9958	-112.883	59.69	N2	-84.36	Maastrichtian	Cretaceous 8	Maastrichtian	Early/Lower Maastrichtian		70.6	66.043	68.3215	70.6	66.043	Horseshoe Canyon	sandstone	Sandstone
135740	ETE	M. Carrano	Champsosaurus	43426	Canada	Alberta	North America	51.9958	-112.883	59.69	N2	-84.36	Maastrichtian	Cretaceous 8	Maastrichtian	Early/Lower Maastrichtian		70.6	66.043	68.3215	70.6	66.043	Horseshoe Canyon	sandstone	Sandstone
137601	PaleoDB	R. Benson	Champsosaurus	44026	United States	North Dakota	North America	46.4209	-103.961	52.64	N2	-77.32	Maastrichtian	Cretaceous 8	Maastrichtian	Lancian		70.6	66.043	68.3215	70.6	66.043	Hell Creek	sandstone	Sandstone
137706	PaleoDB	R. Benson	Champsosaurus	42536	United States	North Dakota	North America	46.4131	-103.502	52.54	N2	-76.82	Maastrichtian	Cretaceous 8	Maastrichtian	Lancian		70.6	66.043	68.3215	70.6	66.043	Hell Creek	sandstone	Sandstone
137713	PaleoDB	R. Benson	Champsosaurus	42536	United States	North Dakota	North America	46.4131	-103.502	52.54	N2	-76.82	Maastrichtian	Cretaceous 8	Maastrichtian	Lancian		70.6	66.043	68.3215	70.6	66.043	Hell Creek	sandstone	Sandstone
137716	PaleoDB	R. Benson	Champsosaurus	42536	United States	North Dakota	North America	46.4131	-103.502	52.54	N2	-76.82	Maastrichtian	Cretaceous 8	Maastrichtian	Lancian		70.6	66.043	68.3215	70.6	66.043	Hell Creek	sandstone	Sandstone
137724	PaleoDB	R. Benson	Champsosaurus	42536	United States	North Dakota	North America	46.4131	-103.502	52.54	N2	-76.82	Maastrichtian	Cretaceous 8	Maastrichtian	Lancian		70.6	66.043	68.3215	70.6	66.043	Hell Creek	sandstone	Sandstone
137728	PaleoDB	R. Benson	Champsosaurus	42536	United States	North Dakota	North America	46.4131	-103.502	52.54	N2	-76.82	Maastrichtian	Cretaceous 8	Maastrichtian	Lancian		70.6	66.043	68.3215	70.6	66.043	Hell Creek	sandstone	Sandstone
14569	Fossilworks	J. Alroy	Champsosaurus	12299	Canada	Alberta	North America	52.3284	-113.125	60.05	N3	-84.44	Maastrichtian	Cretaceous 8	Maastrichtian	Lancian		70.6	66.043	68.3215	70.6	66.043	Scollard	sandstone	Sandstone
14519	Fossilworks	J. Alroy	Champsosaurus	1239	United States	Wyoming	North America	43.15	-104.567	49.62	N2	-79.42	Maastrichtian	Cretaceous 8	Maastrichtian	Lancian		70.6	66.043	68.3215	70.6	66.043	Lance	"shale"	Shale
45109	ETE	M. Carrano	Champsosaurus	11749	United States	North Dakota	North America	46.264	-103.767	52.59	N2	-76.6	Maastrichtian	Cretaceous 8	Maastrichtian	Maastrichtian		70.6	66.043	68.3215	66.5	66.3	Hell Creek	"shale"	Shale
45112	ETE	M. Carrano	Champsosaurus	11749	United States	North Dakota	North America	46.264	-103.767	52.59	N2	-76.6	Maastrichtian	Cretaceous 8	Maastrichtian	Maastrichtian		70.6	66.043	68.3215	69.4	66.3	Hell Creek	"shale"	Shale
45381	ETE	M. Carrano	Champsosaurus	11749	United States	North Dakota	North America	46.3629	-103.898	52.71	N2	-76.7	Maastrichtian	Cretaceous 8	Maastrichtian	Maastrichtian		70.6	66.043	68.3215	66.9	66.7	Hell Creek	"shale"	Shale
137710	PaleoDB	R. Benson	Champsosaurus	42536	United States	North Dakota	North America	46.4131	-103.502	52.54	N2	-76.82	Maastrichtian	Cretaceous 8	Maastrichtian	Lancian		70.6	66.043	68.3215	70.6	66.043	Hell Creek	"shale"	Shale
137711	PaleoDB	R. Benson	Champsosaurus	42536	United States	North Dakota	North America	46.4131	-103.502	52.54	N2	-76.82	Maastrichtian	Cretaceous 8	Maastrichtian	Lancian		70.6	66.043	68.3215	70.6	66.043	Hell Creek	"shale"	Shale
137712	PaleoDB	R. Benson	Champsosaurus	42536	United States	North Dakota	North America	46.4131	-103.502	52.54	N2	-76.82	Maastrichtian	Cretaceous 8	Maastrichtian	Lancian		70.6	66.043	68.3215	70.6	66.043	Hell Creek	"shale"	Shale
36264	Fossilworks	J. Alroy	Champsosaurus	9723	Canada	Alberta	North America	50.78	-111.5	58.09	N2	-76.03	Campanian	Cretaceous 7	Campanian	Late/Upper Campanian		84.9	70.6	77.75	84.9	70.6	Dinosaur Park	siltstone	Siltstone
45893	ETE	M. Carrano	Champsosaurus	42675	Canada	Alberta	North America	49.7408	-110.716	56.94	N2	-75.84	Campanian	Cretaceous 7	Campanian	Late/Upper Campanian		84.9	70.6	77.75	81.3	76.2	Oldman	siltstone	Siltstone
45897	ETE	M. Carrano	Champsosaurus	11964	Canada	Alberta	North America	49.187	-110.732	56.43	N2	-76.2	Campanian	Cretaceous 7	Campanian	Late/Upper Campanian		84.9	70.6	77.75	78.8	78.6	Oldman	siltstone	Siltstone
14613	Fossilworks	J. Alroy	Champsosaurus	960	United States	Montana	North America	47.6	-107.233	54.41	N2	-80.34	Maastrichtian	Cretaceous 8	Maastrichtian	Lancian		70.6	66.043	68.3215	70.6	66.043	Hell Creek	siltstone	Siltstone
14621	Fossilworks	J. Alroy	Champsosaurus	1921	United States	North Dakota	North America	46.9	-101.5	52.61	N2	-74.43	Maastrichtian	Cretaceous 8	Maastrichtian	Lancian		70.6	66.043	68.3215	70.6	66.043	Hell Creek	siltstone	Siltstone
45110	ETE	M. Carrano	Champsosaurus	11749	United States	North Dakota	North America	46.264	-103.767	52.59	N2	-76.6	Maastrichtian	Cretaceous 8	Maastrichtian	Maastrichtian		70.6	66.043	68.3215	66.5	66.3	Hell Creek	siltstone	Siltstone
45120	ETE	M. Carrano	Champsosaurus	11749	United States	North Dakota	North America	46.264	-103.767	52.59	N2	-76.6	Maastrichtian	Cretaceous 8	Maastrichtian	Maastrichtian		70.6	66.043	68.3215	69.4	66.3	Hell Creek	siltstone	Siltstone
45559	ETE	M. Carrano	Champsosaurus	11962	Canada	Nunavut	North America	79.3917	-92.1817	71.62	N3	-12.57		Cretaceous 6		Turonian	Coniacian	94.3	85.8	90.05	94.3	85.8	Kanguk	siltstone	Siltstone
14494	Fossilworks	J. Alroy	Champsosaurus	3313	Canada	Saskatchewan	North America	49.1	-109.5	56.07	N2	-74.89	Campanian	Cretaceous 7	Campanian	Judithian		84.9	70.6	77.75	80.5	80.3	Judith River	not reported	Unknown
34375	PaleoDB	M. Carrano	Champsosaurus	9026	Canada	Alberta	North America	50.755	-111.617	57.94	N2	-75.33	Campanian	Cretaceous 7	Campanian	Campanian		84.9	70.6	77.75	84.9	70.6	Oldman	not reported	Unknown
47812	PaleoDB	R. Whatley	Champsosaurus	5929	Canada	Alberta	North America	50.7485	-111.525	58.07	N2	-76.08	Campanian	Cretaceous 7	Campanian	Late/Upper Campanian		84.9	70.6	77.75	79.7	79	Dinosaur Park	not reported	Unknown
62722	ETE	M. Carrano	Champsosaurus	12046	Canada	Alberta	North America	50.757	-110.172	57.61	N2	-73.73	Campanian	Cretaceous 7	Campanian	Campanian		84.9	70.6	77.75	84.9	70.6		not reported	Unknown
98674	PaleoDB	M. Carrano	Champsosaurus	34043	Canada	Alberta	North America	50.7477	-111.502	58.06	N2	-76.06	Campanian	Cretaceous 7	Campanian	Late/Upper Campanian		84.9	70.6	77.75	84.9	70.6	Dinosaur Park	not reported	Unknown
98677	PaleoDB	M. Carrano	Champsosaurus	34043	Canada	Alberta	North America	50.7477	-111.502	58.06	N2	-76.06	Campanian	Cretaceous 7	Campanian	Late/Upper Campanian		84.9	70.6	77.75	84.9	70.6	Dinosaur Park	not reported	Unknown
117922	PaleoDB	R. Benson	Champsosaurus	37894	Canada	Alberta	North America	50.6961	-111.632	58.04	N2	-76.24	Campanian	Cretaceous 7	Campanian	Middle Campanian		84.9	70.6	77.75	84.9	70.6	Oldman	not reported	Unknown
117923	PaleoDB	R. Benson	Champsosaurus	37894	Canada	Alberta	North America	50.8105	-111.577	58.14	N2	-76.1	Campanian	Cretaceous 7	Campanian	Middle Campanian		84.9	70.6	77.75	84.9	70.6	Oldman	not reported	Unknown
117927	PaleoDB	R. Benson	Champsosaurus	37901	Canada	Alberta	North America	50.7376	-111.554	58.06	N2	-76.12	Campanian	Cretaceous 7	Campanian	Middle Campanian		84.9	70.6	77.75	84.9	70.6	Oldman	not reported	Unknown
117928	PaleoDB	R. Benson	Champsosaurus	37901	Canada	Alberta	North America	50.8104	-111.6	58.14	N2	-76.13	Campanian	Cretaceous 7	Campanian	Middle Campanian		84.9	70.6	77.75	84.9	70.6	Oldman	not reported	Unknown
117929	PaleoDB	R. Benson	Champsosaurus	37901	Canada	Alberta	North America	50.8104	-111.623	58.15	N2	-76.15	Campanian	Cretaceous 7	Campanian	Middle Campanian		84.9	70.6	77.75	84.9	70.6	Oldman	not reported	Unknown
117930	PaleoDB	R. Benson	Champsosaurus	37901	Canada	Alberta	North America	50.7232	-111.554	58.05	N2	-76.13	Campanian	Cretaceous 7	Campanian	Middle Campanian		84.9	70.6	77.75	84.9	70.6	Oldman	not reported	Unknown
118188	PaleoDB	R. Benson	Champsosaurus	37894	Canada	Alberta	North America	50.7305	-111.566	58.06	N2	-76.14	Campanian	Cretaceous 7	Campanian	Middle Campanian		84.9	70.6	77.75	84.9	70.6	Oldman	not reported	Unknown
118189	PaleoDB	R. Benson	Champsosaurus	37894	Canada	Alberta	North America	50.8106	-111.589	58.14	N2	-76.11	Campanian	Cretaceous 7	Campanian	Middle Campanian		84.9	70.6	77.75	84.9	70.6	Oldman	not reported	Unknown
118190	PaleoDB	R. Benson	Champsosaurus	37894	Canada	Alberta	North America	50.814	-111.629	58.15	N2	-76.16	Campanian	Cretaceous 7	Campanian	Middle Campanian		84.9	70.6	77.75	84.9	70.6	Oldman	not reported	Unknown
133004	PaleoDB	P. Mannion	Champsosaurus	25127	Canada	Alberta	North America	49.9601	-110.343	56.91	N2	-74.44	Campanian	Cretaceous 7	Campanian	Campanian		84.9	70.6	77.75	84.9	70.6		not reported	Unknown
150749	PaleoDB	M. Carrano	Champsosaurus	25127	Canada	Alberta	North America	49.9438	-110.51	56.93	N2	-74.64	Campanian	Cretaceous 7	Campanian	Campanian		84.9	70.6	77.75	84.9	70.6		not reported	Unknown
14505	Fossilworks	J. Alroy	Champsosaurus	3880	United States	Wyoming	North America	43.1833	-104.533	49.65	N2	-79.37	Maastrichtian	Cretaceous 8	Maastrichtian	Lancian		70.6	66.043	68.3215	67.3	67.1	Lance	not reported	Unknown
14580	Fossilworks	J. Alroy	Champsosaurus	2255	United States	Montana	North America	47.8	-106.1	54.38	N2	-78.99	Maastrichtian	Cretaceous 8	Maastrichtian	Lancian		70.6	66.043	68.3215	70.6	66.043	Hell Creek	not reported	Unknown
48551	PaleoDB	M. Carrano	Champsosaurus	48210	United States	South Dakota	North America	45.9281	-103.924	52.3	N2	-76.94	Maastrichtian	Cretaceous 8	Maastrichtian	Maastrichtian		70.6	66.043	68.3215	70.6	66.043	Lance	not reported	Unknown
50082	ETE	M. Carrano	Champsosaurus	13456	United States	South Dakota	North America	45.7503	-101.2	51.57	N2	-74.08	Maastrichtian	Cretaceous 8	Maastrichtian	Maastrichtian		70.6	66.043	68.3215	70.6	66.043	Lance	not reported	Unknown
57919	ETE	M. Carrano	Champsosaurus	15577	United States	North Dakota	North America	46.869	-100.63	52.52	N2	-72.92	Maastrichtian	Cretaceous 8	Maastrichtian	Maastrichtian		70.6	66.043	68.3215	70.6	66.043	Hell Creek	not reported	Unknown
137704	PaleoDB	R. Benson	Champsosaurus	42536	United States	North Dakota	North America	46.4131	-103.502	52.54	N2	-76.82	Maastrichtian	Cretaceous 8	Maastrichtian	Lancian		70.6	66.043	68.3215	70.6	66.043	Hell Creek	not reported	Unknown
137707	PaleoDB	R. Benson	Champsosaurus	42536	United States	North Dakota	North America	46.4131	-103.502	52.54	N2	-76.82	Maastrichtian	Cretaceous 8	Maastrichtian	Lancian		70.6	66.043	68.3215	70.6	66.043	Hell Creek	not reported	Unknown
137715	PaleoDB	R. Benson	Champsosaurus	42536	United States	North Dakota	North America	46.4131	-103.502	52.54	N2	-76.82	Maastrichtian	Cretaceous 8	Maastrichtian	Lancian		70.6	66.043	68.3215	70.6	66.043	Hell Creek	not reported	Unknown
150891	PaleoDB	M. Carrano	Champsosaurus	48210	United States	South Dakota	North America	45.6033	-103.627	51.93	N2	-76.77	Maastrichtian	Cretaceous 8	Maastrichtian	Maastrichtian		70.6	66.043	68.3215	70.6	66.043	Lance	not reported	Unknown
150892	PaleoDB	M. Carrano	Champsosaurus	12319	United States	South Dakota	North America	45.4079	-103.72	51.76	N2	-76.96	Maastrichtian	Cretaceous 8	Maastrichtian	Maastrichtian		70.6	66.043	68.3215	70.6	66.043	Lance	not reported	Unknown
150893	PaleoDB	M. Carrano	Champsosaurus	48210	United States	South Dakota	North America	45.3934	-103.7	51.74	N2	-76.94	Maastrichtian	Cretaceous 8	Maastrichtian	Maastrichtian		70.6	66.043	68.3215	70.6	66.043	Lance	not reported	Unknown
150894	PaleoDB	M. Carrano	Champsosaurus	48210	United States	South Dakota	North America	45.3355	-103.721	51.69	N2	-76.99	Maastrichtian	Cretaceous 8	Maastrichtian	Maastrichtian		70.6	66.043	68.3215	70.6	66.043	Lance	not reported	Unknown
150895	PaleoDB	M. Carrano	Champsosaurus	48210	United States	South Dakota	North America	45.7083	-102.546	51.81	N2	-75.55	Maastrichtian	Cretaceous 8	Maastrichtian	Maastrichtian		70.6	66.043	68.3215	70.6	66.043	Lance	not reported	Unknown
34373	PaleoDB	M. Carrano	Champsosaurus	9026	Canada	Alberta	North America	52.267	-113.8	59.99	N2	-77.6				Middle Campanian	Maastrichtian	84.9	66.043	75.4715	84.9	66.043	Horseshoe Canyon	not reported	Unknown
52249	ETE	M. Carrano	Champsosaurus	13943	Canada	Alberta	North America	49.9158	-112.998	57.8	N2	-80				Late/Upper Campanian	Early/Lower Maastrichtian	84.9	66.043	75.4715	84.9	66.043	St. Mary River	not reported	Unknown
117924	PaleoDB	R. Benson	Champsosaurus	37894	Canada	Alberta	North America	51.3997	-112.709	59.12	N2	-78.7				Late/Upper Campanian	Early/Lower Maastrichtian	84.9	66.043	75.4715	84.9	66.043	Horseshoe Canyon	not reported	Unknown
59373	ETE	M. Carrano	Champsosaurus	16613	United States	Montana	North America	48.9355	-112.642	56.47	N2	-77.64	Campanian	Cretaceous 7	Campanian	Campanian		84.9	70.6	77.75	73.9	73.7	Two Medicine		Unknown
14540	Fossilworks	J. Alroy	Champsosaurus	1419	United States	Wyoming	North America	41.9399	-106.876	48.9	N2	-82.43	Maastrichtian	Cretaceous 8	Maastrichtian	Lancian		70.6	66.043	68.3215	70.2	70	Ferris		Unknown
14555	Fossilworks	J. Alroy	Champsosaurus	3313	Canada	Saskatchewan	North America	49.4	-107.4	56.17	N2	-79.6	Maastrichtian	Cretaceous 8	Maastrichtian	Lancian		70.6	66.043	68.3215	70.6	66.043	Ravenscrag		Unknown
75447	ETE	M. Carrano	Champsosaurus	2236	United States	Wyoming	North America	41.9353	-106.882	48.89	N2	-82.43	Maastrichtian	Cretaceous 8	Maastrichtian	Lancian		70.6	66.043	68.3215	70.2	70	Ferris		Unknown
57125	ETE	M. Carrano	Cteniogenys	31250	United Kingdom	England	Europe	50.6789	-2.6595	40.25	N2	8.06	Bathonian	Jurassic 4	Bathonian	Late/Upper Bathonian		167.7	164.7	166.2	167.7	164.7	Forest Marble	"limestone"	Carbonate
55482	ETE	M. Carrano	Cteniogenys	14966	United States	Wyoming	North America	41.98	-106.146	38	N2	-52.92	Tithonian	Jurassic 6	Portlandian	Early/Lower Tithonian		150.8	145.5	148.15	150.8	145.5	Morrison	claystone	Claystone
56654	ETE	M. Carrano	Cteniogenys	15142	United States	Wyoming	North America	41.98	-106.146	38	N2	-52.92	Tithonian	Jurassic 6	Portlandian	Early/Lower Tithonian		150.8	145.5	148.15	150.8	145.5	Morrison	claystone	Claystone
39370	ETE	M. Carrano	Cteniogenys	7814	United States	Wyoming	North America	41.8825	-106.107	37.45	N2	-52.27		Jurassic 6		Kimmeridgian	Tithonian	155.7	145.5	150.6	155.7	145.5	Morrison	claystone	Claystone
39426	PaleoDB	M. Carrano	Cteniogenys	10663	United States	Wyoming	North America	41.8931	-106.002	37.45	N2	-52.17		Jurassic 6		Kimmeridgian	Tithonian	155.7	145.5	150.6	155.7	145.5	Morrison	claystone	Claystone
57124	ETE	M. Carrano	Cteniogenys	31250	United Kingdom	England	Europe	50.7079	-2.77886	40.28	N2	7.95	Bathonian	Jurassic 4	Bathonian	Late/Upper Bathonian		167.7	164.7	166.2	167.7	164.7	Forest Marble	"mixed carbonate-siliciclastic"	Unknown
12816	PaleoDB	E. Fara	Cteniogenys	10624	United States	Wyoming	North America	41.8931	-106.002	37.45	N2	-52.17		Jurassic 6		Kimmeridgian	Tithonian	155.7	145.5	150.6	155.7	145.5	Morrison	mudstone	Mudstone
49636	ETE	M. Carrano	Cteniogenys	5792	United States	Wyoming	North America	44.4581	-104.735	39.77	N2	-50.34		Jurassic 6		Kimmeridgian	Tithonian	155.7	145.5	150.6	155.7	145.5	Morrison	mudstone	Mudstone
56167	ETE	M. Carrano	Cteniogenys	17018	United States	Wyoming	North America	44.4581	-104.735	39.77	N2	-50.34		Jurassic 6		Kimmeridgian	Tithonian	155.7	145.5	150.6	155.7	145.5	Morrison	mudstone	Mudstone
39427	PaleoDB	M. Carrano	Cteniogenys	10663	United States	Wyoming	North America	41.995	-106.798	37.67	N2	-52.87		Jurassic 6		Kimmeridgian	Tithonian	155.7	145.5	150.6	155.7	145.5	Morrison	sandstone	Sandstone
49631	ETE	M. Carrano	Cteniogenys	13295	United States	South Dakota	North America	44.1844	-103.345	39.3	N2	-49.15		Jurassic 6		Kimmeridgian	Tithonian	155.7	145.5	150.6	155.7	145.5	Morrison	siltstone	Siltstone
14463	Fossilworks	J. Alroy	Cteniogenys	1517	Canada	Alberta	North America	49.9567	-110.266	57.05	N2	-75.2	Campanian	Cretaceous 7	Campanian	Judithian		84.9	70.6	77.75	74.7	74.5	Dinosaur Park	not reported	Unknown
117921	PaleoDB	R. Benson	Cteniogenys	37894	Canada	Alberta	North America	50.7	-111.5	58.02	N2	-76.09	Campanian	Cretaceous 7	Campanian	Late/Upper Campanian		84.9	70.6	77.75	84.9	70.6	Oldman	not reported	Unknown
57139	ETE	M. Carrano	Cteniogenys	10557	United Kingdom	England	Europe	51.7333	-1.98333	41.34	N2	8.5	Bathonian	Jurassic 4	Bathonian	Late/Upper Bathonian		167.7	164.7	166.2	167.7	164.7	Forest Marble	not reported	Unknown
39431	ETE	M. Carrano	Cteniogenys	10663	United States	Wyoming	North America	41.8931	-106	37.45	N2	-52.17		Jurassic 6		Kimmeridgian	Tithonian	155.7	145.5	150.6	155.7	145.5	Morrison	not reported	Unknown
56165	ETE	M. Carrano	Cteniogenys	15142	United States	Wyoming	North America	44.4581	-104.734	39.77	N2	-50.34		Jurassic 6		Kimmeridgian	Tithonian	155.7	145.5	150.6	155.7	145.5	Morrison	not reported	Unknown
53035	ETE	M. Carrano	Cteniogenys	15174	United States	Utah	North America	40.4736	-109.182	36.54	N2	-55.46		Jurassic 6		Kimmeridgian	Tithonian	155.7	145.5	150.6	155.7	145.5	Morrison		Unknown

## Sheet: Crocodyliformes (marine)
collection_no	source_database	occurrence.genus_name	taxon_no	occurrence.reference_no	collection.reference_no	collection_name	country	Continent	latdec	lngdec	paleolatdec	Lat Bin	paleolngdec	period	epoch	stage	10_my_bin	FR2_bin	max_interval	min_interval	interval_base	interval_top	interval_midpoint	interpolated_base	interpolated_top	interpolated_mid	ma_max	ma_min	ma_mid	formation	lithology1	environment
59690	ETE	Dyrosaurus	36589	17113	15703	5 km from Timimoun	Algeria	Africa	29.25	0.25	15.41	N1	0.36	Cretaceous	Early/Lower Cretaceous	Albian	Cretaceous 4	Albian	Albian		112.6	99.7	106.15			0	112.6	99.7	106.15	Continental Intercalaire	not reported	terrestrial indet.
54082	ETE	Dyrosaurus	36589	14609	14609	Kharga Oasis	Egypt	Africa	25.25	30.5833	8.47	N1	26.27	Cretaceous	Late/Upper Cretaceous	Campanian	Cretaceous 7	Campanian	Campanian		84.9	70.6	77.75			0	84.9	70.6	77.75	Quseir	not reported	paralic indet.
60599	PaleoDB	Dyrosaurus	251951	17417	17417	Sciarauna-el-Ghibli	Egypt	Africa	25.2	32.7	11.27	N1	27.17	Cretaceous	Late/Upper Cretaceous	Maastrichtian	Cretaceous 8	Maastrichtian	Maastrichtian		70.6	66.043	68.3215			0	70.6	66.043	68.3215	Duwi	phosphorite	marine indet.
60607	ETE	Dyrosaurus	251951	17417	17417	Kosseir-el-Khadim	Egypt	Africa	26.1	34.2831	12.04	N1	28.71	Cretaceous	Late/Upper Cretaceous	Maastrichtian	Cretaceous 8	Maastrichtian	Maastrichtian		70.6	66.043	68.3215			0	70.6	66.043	68.3215	Duwi	phosphorite	marine indet.
60608	ETE	Dyrosaurus	251951	17417	17417	Gebel Duwi	Egypt	Africa	26.1	34.1	12.05	N1	28.54	Cretaceous	Late/Upper Cretaceous	Maastrichtian	Cretaceous 8	Maastrichtian	Maastrichtian		70.6	66.043	68.3215			0	70.6	66.043	68.3215	Duwi	phosphorite	marine indet.
114954	PaleoDB	Chenanisuchus	114398	37222	37222	Iullemmeden basin	Mali	Africa	18.3333	2	8.77	N1	-2.44	Cretaceous	Late/Upper Cretaceous	Maastrichtian	Cretaceous 8	Maastrichtian	Maastrichtian		70.6	66.043	68.3215			0	70.6	66.043	68.3215		conglomerate	marine indet.
114954	PaleoDB	Rhabdognathus	195085	37222	37222	Iullemmeden basin	Mali	Africa	18.3333	2	8.77	N1	-2.44	Cretaceous	Late/Upper Cretaceous	Maastrichtian	Cretaceous 8	Maastrichtian	Maastrichtian		70.6	66.043	68.3215			0	70.6	66.043	68.3215		conglomerate	marine indet.
45968	ETE	Steneosaurus	38343	12258	12258	Bou Iferaoun	Morocco	Africa	33.415	-4.376	28.27	N1	-2.05	Jurassic	Middle Jurassic	Bathonian	Jurassic 4	Bathonian	Middle Bathonian	Late/Upper Bathonian	167.7	164.7	166.2	166.7	164.7	165.7	167.7	164.7	166.2	El Mers	claystone	marginal marine indet.
45969	ETE	Steneosaurus	38343	12258	12258	Bou Iferaoun	Morocco	Africa	33.415	-4.381	28.27	N1	-2.05	Jurassic	Middle Jurassic	Bathonian	Jurassic 4	Bathonian	Middle Bathonian	Late/Upper Bathonian	167.7	164.7	166.2	166.7	164.7	165.7	167.7	164.7	166.2	El Mers	claystone	marginal marine indet.
45967	ETE	Steneosaurus	38343	12258	12258	Tirardine	Morocco	Africa	33.436	-4.359	28.28	N1	-2.02	Jurassic	Middle Jurassic	Bathonian	Jurassic 4	Bathonian	Middle Bathonian	Late/Upper Bathonian	167.7	164.7	166.2	166.7	164.7	165.7	167.7	164.7	166.2	El Mers	claystone	marginal marine indet.
45966	ETE	Steneosaurus	38343	12258	12258	Oued Tamemecht	Morocco	Africa	33.43	-4.397	28.29	N1	-2.06	Jurassic	Middle Jurassic	Bathonian	Jurassic 4	Bathonian	Middle Bathonian	Late/Upper Bathonian	167.7	164.7	166.2	166.7	164.7	165.7	167.7	164.7	166.2	El Mers	marl	marginal marine indet.
45970	ETE	Steneosaurus	38343	12258	12258	Tamguert r'Tane	Morocco	Africa	33.479	-4.326	28.3	N1	-1.97	Jurassic	Middle Jurassic	Bathonian	Jurassic 4	Bathonian	Middle Bathonian	Late/Upper Bathonian	167.7	164.7	166.2	166.7	164.7	165.7	167.7	164.7	166.2	El Mers	claystone	marginal marine indet.
45974	ETE	Steneosaurus	38343	12258	12258	Darak	Morocco	Africa	33.422	-4.454	28.31	N1	-2.11	Jurassic	Middle Jurassic	Bathonian	Jurassic 4	Bathonian	Middle Bathonian	Late/Upper Bathonian	167.7	164.7	166.2	166.7	164.7	165.7	167.7	164.7	166.2	El Mers	claystone	marginal marine indet.
45959	ETE	Steneosaurus	38343	12258	12258	Tissenfelt	Morocco	Africa	33.45	-4.419	28.32	N1	-2.06	Jurassic	Middle Jurassic	Bathonian	Jurassic 4	Bathonian	Middle Bathonian	Late/Upper Bathonian	167.7	164.7	166.2	166.7	164.7	165.7	167.7	164.7	166.2	El Mers	claystone	marginal marine indet.
45971	ETE	Steneosaurus	38343	12258	12258	Botane 2	Morocco	Africa	33.475	-4.461	28.36	N1	-2.08	Jurassic	Middle Jurassic	Bathonian	Jurassic 4	Bathonian	Middle Bathonian	Late/Upper Bathonian	167.7	164.7	166.2	166.7	164.7	165.7	167.7	164.7	166.2	El Mers	claystone	marginal marine indet.
45972	ETE	Steneosaurus	38343	12258	12258	Djmila	Morocco	Africa	33.489	-4.4506	28.36	N1	-2.07	Jurassic	Middle Jurassic	Bathonian	Jurassic 4	Bathonian	Middle Bathonian	Late/Upper Bathonian	167.7	164.7	166.2	166.7	164.7	165.7	167.7	164.7	166.2	El Mers	"limestone"	marginal marine indet.
82229	ETE	Sokotosuchus	191812	36674	36674	Gilbedi Hills, Rima River	Nigeria	Africa	13.5726	5.67267	3.58	N1	0.08	Cretaceous	Late/Upper Cretaceous	Maastrichtian	Cretaceous 8	Maastrichtian	Late/Upper Maastrichtian		70.6	66.043	68.3215	68.05	65.5	66.775	70.6	66.043	68.3215	Dukamaje	"shale"	terrestrial indet.
151620	PaleoDB	Dyrosaurus	251951	48463	48463	Gafsa	Tunisia	Africa	34.425	8.78417	17.39	N1	9.18	Cretaceous					Cretaceous		145.5	66.043	105.772			0	145.5	66.043	105.772		phosphorite	marine indet.
141913	PaleoDB	Steneosaurus	38343	46100	46100	Ksar Ezzahra	Tunisia	Africa	32.8714	10.5017	21.21	N1	11.51	Jurassic	Middle Jurassic	Bathonian	Jurassic 4	Bathonian	Bathonian		167.7	164.7	166.2			0	167.7	164.7	166.2	Techout	sandstone	lagoonal/restricted shallow subtidal
163146		Machimosaurus	307922	53120	53120	Harrar, near Feyambiro	Ethiopia	Africa	9.31194	42.1225	-12.13	S1	26.55	Jurassic	Late/Upper Jurassic				Oxfordian	Kimmeridgian	161.2	150.8	156			0	161.2	150.8	156		claystone	marine indet.
154959		Teleosaurus	36614	50504	50504	Tatsu	China	Asia	29.84	105.66	32.14	N2	111.24	Jurassic					Toarcian	Bajocian	183	167.7	175.35			0	183	167.7	175.35	Ziliujing	"limestone"	marine indet.
37597	PaleoDB	Peipehsuchus	38347	10054	10054	Locality FBX 7, Uurusay Valley, Naryn River, Fergana, near Tashkumyr	Kyrgyzstan	Asia	41.25	72.1667	40.82	N2	76.28	Jurassic	Middle Jurassic	Callovian	Jurassic 5	Callovian	Callovian		164.7	161.2	162.95			0	164.7	161.2	162.95	Balabansai	sandstone	lagoonal
37596	ETE	Peipehsuchus	38347	10054	10054	Locality FTA-30, Sarykamyshsay, Naryn River, Fergana, near Tashkumyr	Kyrgyzstan	Asia	41.3344	72.2458	40.92	N2	76.29	Jurassic	Middle Jurassic	Callovian	Jurassic 5	Callovian	Callovian		164.7	161.2	162.95			0	164.7	161.2	162.95	Balabansai	claystone	lagoonal
86755	PaleoDB	Thoracosaurus	214416	39421	29186	Inkerman, Crimea	Ukraine	Europe	44.6	33.6	16.09	N1	45.64	Cretaceous	Late/Upper Cretaceous	Maastrichtian	Cretaceous 8	Maastrichtian	Early/Lower Maastrichtian		70.6	66.043	68.3215	70.6	68.05	69.325	70.6	66.043	68.3215		not reported	marine indet.
155311		Geosaurus	243969	50664	50664	Department du Var (general)	France	Europe	43.7722	6.59333	34.47	N2	15.96	Cretaceous	Early/Lower Cretaceous	Hauterivian	Cretaceous 2	Hauterivian	Early/Lower Hauterivian		136.4	130	133.2	136.4	133.2	134.8	136.4	130	133.2		not reported	marine indet.
35262	PaleoDB	Steneosaurus	253253	53639	9478	Canjuers-Les Bessons quarry (micronatum biozone)	France	Europe	43.705	6.37315	34.73	N2	15.55	Jurassic	Late/Upper Jurassic	Tithonian	Jurassic 6	Portlandian	Early/Lower Tithonian		150.8	145.5	148.15	150.8	149.033	149.917	150.8	145.5	148.15		lime mudstone	lagoonal
35972	PaleoDB	Aggiosaurus	56408	9664	55039	Cap d’Aggio-La Turbie	France	Europe	43.75	7.4	34.77	N2	16.71	Jurassic	Late/Upper Jurassic	Oxfordian	Jurassic 5	Oxfordian	Late/Upper Oxfordian		161.2	155.7	158.45	157.533	155.7	156.617	161.2	155.7	158.45		"limestone"	reef, buildup or bioherm
123368	PaleoDB	Geosaurus	243969	39523	39523	La Martre (Var)	France	Europe	43.7722	6.59333	34.77	N2	15.63	Cretaceous	Early/Lower Cretaceous	Valanginian	Cretaceous 1	Valanginian	Late/Upper Valanginian		140.2	136.4	138.3	138.3	136.4	137.35	140.2	136.4	138.3		not reported	marine indet.
155313		Geosaurus	243969	50664	50664	Département du Vaucluse (general)	France	Europe	44.0308	5.14417	34.99	N2	14.35	Cretaceous	Early/Lower Cretaceous	Valanginian	Cretaceous 1	Valanginian	Early/Lower Valanginian		140.2	136.4	138.3	140.2	138.3	139.25	140.2	136.4	138.3		not reported	marine indet.
118194	PaleoDB	Thoracosaurus	184628	38062	38062	Cassagnau 1	France	Europe	43.206	0.958117	35.2	N2	0.92	Cretaceous	Late/Upper Cretaceous	Maastrichtian	Cretaceous 8	Maastrichtian	Late/Upper Maastrichtian		70.6	66.043	68.3215	68.05	65.5	66.775	70.6	66.043	68.3215	Marnes d'Auzas	sandstone	paralic indet.
68272	Fossilworks	Cricosaurus	243945	19644	19644	Rabassier near Barret-le-Bas	France	Europe	44.2667	5.73333	35.24	N2	14.85	Cretaceous	Early/Lower Cretaceous	Valanginian	Cretaceous 1	Valanginian	Early/Lower Valanginian		140.2	136.4	138.3	140.2	138.3	139.25	140.2	136.4	138.3		"limestone"	offshore indet.
94532	PaleoDB	Machimosaurus	245902	46679	46679	Fumel	France	Europe	44.4981	0.969167	35.27	N2	10.89	Jurassic	Late/Upper Jurassic	Kimmeridgian	Jurassic 6	Kimmeridgian	Late/Upper Kimmeridgian		155.7	150.8	153.25	153.25	150.8	152.025	155.7	150.8	153.25		"limestone"	offshore ramp
94532	PaleoDB	Metriorhynchus	243929	46679	46679	Fumel	France	Europe	44.4981	0.969167	35.27	N2	10.89	Jurassic	Late/Upper Jurassic	Kimmeridgian	Jurassic 6	Kimmeridgian	Late/Upper Kimmeridgian		155.7	150.8	153.25	153.25	150.8	152.025	155.7	150.8	153.25		"limestone"	offshore ramp
94532	PaleoDB	Steneosaurus	38343	46679	46679	Fumel	France	Europe	44.4981	0.969167	35.27	N2	10.89	Jurassic	Late/Upper Jurassic	Kimmeridgian	Jurassic 6	Kimmeridgian	Late/Upper Kimmeridgian		155.7	150.8	153.25	153.25	150.8	152.025	155.7	150.8	153.25		"limestone"	offshore ramp
94549	PaleoDB	Steneosaurus	38343	32165	47183	Crayssac quarries	France	Europe	44.5	1.31667	35.34	N2	11.08	Jurassic	Late/Upper Jurassic	Tithonian	Jurassic 6	Portlandian	Early/Lower Tithonian		150.8	145.5	148.15	150.8	149.033	149.917	150.8	145.5	148.15	Cazals	marl	peritidal
138311	PaleoDB	Steneosaurus	38343	44236	44236	Gigouzac (north exit)	France	Europe	44.5833	1.43389	35.37	N2	11.29	Jurassic	Late/Upper Jurassic	Kimmeridgian	Jurassic 6	Kimmeridgian	Late/Upper Kimmeridgian		155.7	150.8	153.25	153.25	150.8	152.025	155.7	150.8	153.25		"limestone"	carbonate indet.
106921	ETE	Metriorhynchus	36598	35670	35670	Migné-les-Lourdines	France	Europe	46.645	0.322222	36.54	N2	10.89	Jurassic	Middle Jurassic	Callovian	Jurassic 5	Callovian	Callovian		164.7	161.2	162.95			0	164.7	161.2	162.95		"limestone"	carbonate indet.
106921	ETE	Steneosaurus	38343	35670	35670	Migné-les-Lourdines	France	Europe	46.645	0.322222	36.54	N2	10.89	Jurassic	Middle Jurassic	Callovian	Jurassic 5	Callovian	Callovian		164.7	161.2	162.95			0	164.7	161.2	162.95		"limestone"	carbonate indet.
164377		Steneosaurus	38343	53638	53638	Chassiron (beds 1001-1005), Île d'Oléron	France	Europe	46.4667	-1.41024	36.82	N2	8.63	Jurassic	Late/Upper Jurassic	Tithonian	Jurassic 6	Portlandian	Early/Lower Tithonian		150.8	145.5	148.15	150.8	149.033	149.917	150.8	145.5	148.15		claystone	estuary/bay
154818		Machimosaurus	245902	50385	50385	Montmerle	France	Europe	46.0786	4.75972	36.97	N2	14.14	Jurassic	Late/Upper Jurassic	Kimmeridgian	Jurassic 6	Kimmeridgian	Kimmeridgian		155.7	150.8	153.25			0	155.7	150.8	153.25		not reported	marine indet.
122732	PaleoDB	Pelagosaurus	245646	42779	39117	La Caine-Curcy (Tesson collection: BMNH) (=Curcy, Calvados)	France	Europe	49.35	-0.51	37.08	N2	9.66	Jurassic	Early/Lower Jurassic	Toarcian	Jurassic 3	Toarcian	Early/Lower Toarcian		183	182	182.5			0	183	182	182.5		"shale"	marine indet.
68316	Fossilworks	Steneosaurus	38343	19652	19652	Place Thiers	France	Europe	48.6833	6.2	37.36	N2	15.24	Jurassic	Early/Lower Jurassic	Toarcian	Jurassic 3	Toarcian	Early/Lower Toarcian		183	182	182.5			0	183	182	182.5		mudstone	marine indet.
36394	Fossilworks	Steneosaurus	56526	9743	9743	Talant (Côte-d'Or)	France	Europe	47.3397	5.02444	37.39	N2	14.89	Jurassic	Middle Jurassic	Bathonian	Jurassic 4	Bathonian	Late/Upper Bathonian		167.7	164.7	166.2	165.7	164.7	165.2	167.7	164.7	166.2	Comblanchien	"limestone"	shallow subtidal indet.
154226		Steneosaurus	38343	50057	50057	Andelot les Saint Amour	France	Europe	46.59	5.77	37.51	N2	15.03	Jurassic	Late/Upper Jurassic	Oxfordian	Jurassic 5	Oxfordian	Middle Oxfordian		161.2	155.7	158.45	159.367	157.533	158.45	161.2	155.7	158.45		"limestone"	marine indet.
154227		Steneosaurus	38343	50057	50057	Andelot les Saint Amour - second locality	France	Europe	46.59	5.77	37.51	N2	15.03	Jurassic	Late/Upper Jurassic	Oxfordian	Jurassic 5	Oxfordian	Middle Oxfordian		161.2	155.7	158.45	159.367	157.533	158.45	161.2	155.7	158.45		"limestone"	marine indet.
36393	Fossilworks	Eoneustes	243919	9743	9743	Saint-Seine-l'Abbaye (Côte-d'Or)	France	Europe	47.5	4.78333	37.54	N2	14.66	Jurassic	Middle Jurassic	Bathonian	Jurassic 4	Bathonian	Early/Lower Bathonian		167.7	164.7	166.2	167.7	166.7	167.2	167.7	164.7	166.2	Dalle nacrée	mudstone	shallow subtidal indet.
154224		Metriorhynchus	171409	50056	50056	Les Lourdines	France	Europe	47.0042	-0.042222	37.72	N2	9.91	Jurassic	Late/Upper Jurassic				Late/Upper Jurassic		161.2	145.5	153.35			0	161.2	145.5	153.35		not reported	marine indet.
154224		Steneosaurus	253255	50056	50056	Les Lourdines	France	Europe	47.0042	-0.042222	37.72	N2	9.91	Jurassic	Late/Upper Jurassic				Late/Upper Jurassic		161.2	145.5	153.35			0	161.2	145.5	153.35		not reported	marine indet.
154224		Steneosaurus	245107	50056	50056	Les Lourdines	France	Europe	47.0042	-0.042222	37.72	N2	9.91	Jurassic	Late/Upper Jurassic				Late/Upper Jurassic		161.2	145.5	153.35			0	161.2	145.5	153.35		not reported	marine indet.
36451	Fossilworks	Steneosaurus	38343	9743	9743	Combe à la Serpent (Côte-d'Or)	France	Europe	47.3397	5.02444	37.79	N2	14.64	Jurassic	Middle Jurassic	Callovian	Jurassic 5	Callovian	Early/Lower Callovian		164.7	161.2	162.95	164.7	163.533	164.117	164.7	161.2	162.95		"carbonate"	shallow subtidal indet.
113763	PaleoDB	Oceanosuchus	193961	36950	36950	La Boëce	France	Europe	49	0.166667	37.81	N2	1.98	Cretaceous	Late/Upper Cretaceous	Cenomanian	Cretaceous 5	Cenomanian	Early/Lower Cenomanian		99.7	94.3	97	99.6	97.567	98.5835	99.7	94.3	97		chalk	platform/shelf-margin reef
36453	Fossilworks	Steneosaurus	38343	9743	9743	Etrochey Callovian vertebrate layer (Côte-d'Or)	France	Europe	47.85	4.55	38.27	N2	14.18	Jurassic	Middle Jurassic	Callovian	Jurassic 5	Callovian	Early/Lower Callovian		164.7	161.2	162.95	164.7	163.533	164.117	164.7	161.2	162.95
154812		Teleidosaurus	243915	50376	50376	Caen, unknown locality	France	Europe	49.19	-0.37	38.6	N2	10.26	Jurassic	Middle Jurassic		Jurassic 4		Late/Upper Bajocian	Early/Lower Bathonian	171.6	164.7	168.15			0	171.6	164.7	168.15		not reported	marine indet.
138308	PaleoDB	Teleosaurus	253256	44229	44229	Teleosaurus locality, Allemagne	France	Europe	49.1206	-0.365278	38.68	N2	10.2	Jurassic	Middle Jurassic	Bathonian	Jurassic 4	Bathonian	Bathonian		167.7	164.7	166.2			0	167.7	164.7	166.2		not reported	marine indet.
138308	PaleoDB	Teleosaurus	288484	50075	44229	Teleosaurus locality, Allemagne	France	Europe	49.1206	-0.365278	38.68	N2	10.2	Jurassic	Middle Jurassic	Bathonian	Jurassic 4	Bathonian	Bathonian		167.7	164.7	166.2			0	167.7	164.7	166.2		not reported	marine indet.
36568	Fossilworks	Metriorhynchus	36598	9743	9743	Etrochey Oxfordian vertebrate layer (Côte-d'Or)	France	Europe	47.85	4.55	38.71	N2	13.87	Jurassic	Late/Upper Jurassic	Oxfordian	Jurassic 5	Oxfordian	Middle Oxfordian		161.2	155.7	158.45	159.367	157.533	158.45	161.2	155.7	158.45		"limestone"	shallow subtidal indet.
36568	Fossilworks	Steneosaurus	56542	9743	9743	Etrochey Oxfordian vertebrate layer (Côte-d'Or)	France	Europe	47.85	4.55	38.71	N2	13.87	Jurassic	Late/Upper Jurassic	Oxfordian	Jurassic 5	Oxfordian	Middle Oxfordian		161.2	155.7	158.45	159.367	157.533	158.45	161.2	155.7	158.45		"limestone"	shallow subtidal indet.
36568	Fossilworks	Steneosaurus	38343	9743	9743	Etrochey Oxfordian vertebrate layer (Côte-d'Or)	France	Europe	47.85	4.55	38.71	N2	13.87	Jurassic	Late/Upper Jurassic	Oxfordian	Jurassic 5	Oxfordian	Middle Oxfordian		161.2	155.7	158.45	159.367	157.533	158.45	161.2	155.7	158.45		"limestone"	shallow subtidal indet.
131997	PaleoDB	Steneosaurus	288485	50075	38893	Great Oolite, Caen, Normandy (BMNH Tesson collection)	France	Europe	49.19	-0.37	38.75	N2	10.19	Jurassic	Middle Jurassic	Bathonian	Jurassic 4	Bathonian	Bathonian		167.7	164.7	166.2			0	167.7	164.7	166.2	Great Oolite	not reported	marine indet.
154235		Steneosaurus	253252	50075	50075	Arromanches	France	Europe	49.92	-0.83	39.45	N2	9.72	Jurassic	Middle Jurassic	Bathonian	Jurassic 4	Bathonian	Bathonian		167.7	164.7	166.2			0	167.7	164.7	166.2	Upper Great oolite	not reported	marine indet.
154956		Machimosaurus	245902	50500	50500	Marnes des Dives summit	France	Europe	49.32	-0.2	39.48	N2	10.01	Jurassic	Middle Jurassic	Callovian	Jurassic 5	Callovian	Late/Upper Callovian		164.7	161.2	162.95	162.367	161.2	161.784	164.7	161.2	162.95		not reported	marine indet.
52633	ETE	Tyrannoneustes	254404	44183	14142	Vaches Noires (BMNH)	France	Europe	49.3167	0	39.49	N2	10.18	Jurassic	Middle Jurassic	Callovian	Jurassic 5	Callovian	Late/Upper Callovian		164.7	161.2	162.95	162.367	161.2	161.784	164.7	161.2	162.95	Marnes de Dives	claystone	marine indet.
97871	PaleoDB	Tyrannoneustes	254405	53049	33830	Foreshore, Bénerville-sur-Mer	France	Europe	49.3433	0.033889	39.52	N2	10.2	Jurassic	Middle Jurassic	Callovian	Jurassic 5	Callovian	Late/Upper Callovian		164.7	161.2	162.95	162.367	161.2	161.784	164.7	161.2	162.95	Marnes de Dives	claystone	offshore indet.
154814		Metriorhynchus	243930	50380	50380	Bavant, Calvados	France	Europe	49.88	-0.33	39.73	N2	10	Jurassic	Middle Jurassic	Callovian	Jurassic 5	Callovian	Callovian		164.7	161.2	162.95			0	164.7	161.2	162.95		not reported	marine indet.
74916	ETE	Machimosaurus	245902	25267	25267	Cordebugle, Lisieux	France	Europe	49.1139	0.380022	39.8	N2	10.2	Jurassic	Late/Upper Jurassic	Oxfordian	Jurassic 5	Oxfordian	Late/Upper Oxfordian		161.2	155.7	158.45	157.533	155.7	156.617	161.2	155.7	158.45	Sables de Glos	sandstone	coarse channel fill
74916	ETE	Steneosaurus	38343	25267	25267	Cordebugle, Lisieux	France	Europe	49.1139	0.380022	39.8	N2	10.2	Jurassic	Late/Upper Jurassic	Oxfordian	Jurassic 5	Oxfordian	Late/Upper Oxfordian		161.2	155.7	158.45	157.533	155.7	156.617	161.2	155.7	158.45	Sables de Glos	sandstone	coarse channel fill
154957		Metriorhynchus	36598	5993	5993	Dozulé	France	Europe	49.2303	-0.044167	39.88	N2	9.86	Jurassic	Late/Upper Jurassic	Oxfordian	Jurassic 5	Oxfordian	Oxfordian		161.2	155.7	158.45			0	161.2	155.7	158.45		not reported	marine indet.
163132		Machimosaurus	38341	53120	53120	Haudainville (croc locality)	France	Europe	49.0903	5.38806	39.99	N2	14.47	Jurassic	Late/Upper Jurassic	Oxfordian	Jurassic 5	Oxfordian	Late/Upper Oxfordian		161.2	155.7	158.45	157.533	155.7	156.617	161.2	155.7	158.45		not reported	marine indet.
49339	ETE	Metriorhynchus	148468	42555	30114	Vaches Noires cliffs, near Honfleur	France	Europe	49.4167	0.2333	40.08	N2	10.08	Jurassic			Jurassic 5		Late/Upper Callovian	Early/Lower Oxfordian	164.7	155.7	160.2	162.367	159.367	160.867	164.7	155.7	160.2		marl	marine indet.
132800	PaleoDB	Machimosaurus	245905	42757	42757	Verdun	France	Europe	49.1589	5.38667	40.09	N2	14.36	Jurassic	Late/Upper Jurassic	Kimmeridgian	Jurassic 6	Kimmeridgian	Late/Upper Kimmeridgian		155.7	150.8	153.25	153.25	150.8	152.025	155.7	150.8	153.25	Marnes a Gryphées virgules d'Issoncourt	mudstone	marine indet.
154817		Machimosaurus	245902	50384	50384	Cricquebeuf	France	Europe	49.3975	0.145556	40.11	N2	9.94	Jurassic	Late/Upper Jurassic	Kimmeridgian	Jurassic 6	Kimmeridgian	Kimmeridgian		155.7	150.8	153.25			0	155.7	150.8	153.25		not reported	marine indet.
154819		Machimosaurus	245902	50388	50388	Villerville	France	Europe	49.3975	0.145556	40.11	N2	9.94	Jurassic	Late/Upper Jurassic	Oxfordian	Jurassic 5	Oxfordian	Late/Upper Oxfordian		161.2	155.7	158.45	157.533	155.7	156.617	161.2	155.7	158.45	Calcaire gréseux d’Hennequeville	not reported	marine indet.
48856	ETE	Metriorhynchus	243930	50392	30246	Cap de la Hève, Bléville	France	Europe	49.5167	0.1	40.25	N2	9.84	Jurassic	Late/Upper Jurassic	Kimmeridgian	Jurassic 6	Kimmeridgian	Early/Lower Kimmeridgian		155.7	150.8	153.25	155.7	153.25	154.475	155.7	150.8	153.25	Marnes à Deltoideum delta	not reported	marine indet.
48856	ETE	Teleosaurus	253256	50392	30246	Cap de la Hève, Bléville	France	Europe	49.5167	0.1	40.25	N2	9.84	Jurassic	Late/Upper Jurassic	Kimmeridgian	Jurassic 6	Kimmeridgian	Early/Lower Kimmeridgian		155.7	150.8	153.25	155.7	153.25	154.475	155.7	150.8	153.25	Marnes à Deltoideum delta	not reported	marine indet.
48856	ETE	Teleosaurus	36614	50392	30246	Cap de la Hève, Bléville	France	Europe	49.5167	0.1	40.25	N2	9.84	Jurassic	Late/Upper Jurassic	Kimmeridgian	Jurassic 6	Kimmeridgian	Early/Lower Kimmeridgian		155.7	150.8	153.25	155.7	153.25	154.475	155.7	150.8	153.25	Marnes à Deltoideum delta	not reported	marine indet.
65031	PaleoDB	Steneosaurus	38343	19135	19135	Hydrequent	France	Europe	50.8841	1.74325	40.56	N2	11.73	Jurassic	Middle Jurassic	Bathonian	Jurassic 4	Bathonian	Bathonian		167.7	164.7	166.2			0	167.7	164.7	166.2		"limestone"	marine indet.
65031	PaleoDB	Steneosaurus	38343	46850	19135	Hydrequent	France	Europe	50.8841	1.74325	40.56	N2	11.73	Jurassic	Middle Jurassic	Bathonian	Jurassic 4	Bathonian	Bathonian		167.7	164.7	166.2			0	167.7	164.7	166.2		"limestone"	marine indet.
153672		Eoneustes	243923	50377	42555	Calvados	France	Europe	49.88	-0.33	40.6	N2	9.45	Jurassic	Late/Upper Jurassic	Kimmeridgian	Jurassic 6	Kimmeridgian	Early/Lower Kimmeridgian		155.7	150.8	153.25	155.7	153.25	154.475	155.7	150.8	153.25		not reported	marine indet.
153672		Gracilineustes	243932	42555	42555	Calvados	France	Europe	49.88	-0.33	40.6	N2	9.45	Jurassic	Late/Upper Jurassic	Kimmeridgian	Jurassic 6	Kimmeridgian	Early/Lower Kimmeridgian		155.7	150.8	153.25	155.7	153.25	154.475	155.7	150.8	153.25		not reported	marine indet.
144757	PaleoDB	Steneosaurus	38343	46850	46850	Leulinghen	France	Europe	50.8304	1.71826	40.65	N2	11.66	Jurassic	Middle Jurassic	Bathonian	Jurassic 4	Bathonian	Early/Lower Bathonian		167.7	164.7	166.2	167.7	166.7	167.2	167.7	164.7	166.2		not reported	marine indet.
144756	PaleoDB	Metriorhynchus	243930	46850	46850	Montaubert, Le Wast	France	Europe	50.727	1.83795	40.99	N2	11.58	Jurassic	Middle Jurassic	Callovian	Jurassic 5	Callovian	Late/Upper Callovian		164.7	161.2	162.95	162.367	161.2	161.784	164.7	161.2	162.95	Argiles de Montaubert	claystone	marginal marine indet.
144756	PaleoDB	Steneosaurus	171391	46850	46850	Montaubert, Le Wast	France	Europe	50.727	1.83795	40.99	N2	11.58	Jurassic	Middle Jurassic	Callovian	Jurassic 5	Callovian	Late/Upper Callovian		164.7	161.2	162.95	162.367	161.2	161.784	164.7	161.2	162.95	Argiles de Montaubert	claystone	marginal marine indet.
144756	PaleoDB	Steneosaurus	38343	46850	46850	Montaubert, Le Wast	France	Europe	50.727	1.83795	40.99	N2	11.58	Jurassic	Middle Jurassic	Callovian	Jurassic 5	Callovian	Late/Upper Callovian		164.7	161.2	162.95	162.367	161.2	161.784	164.7	161.2	162.95	Argiles de Montaubert	claystone	marginal marine indet.
119668	PaleoDB	Steneosaurus	245107	19135	32159	Le Wast	France	Europe	50.7511	1.80056	41.01	N2	11.54	Jurassic	Middle Jurassic	Callovian	Jurassic 5	Callovian	Late/Upper Callovian		164.7	161.2	162.95	162.367	161.2	161.784	164.7	161.2	162.95	Oxford Clay	not reported	marine indet.
119668	PaleoDB	Steneosaurus	38343	19135	32159	Le Wast	France	Europe	50.7511	1.80056	41.01	N2	11.54	Jurassic	Middle Jurassic	Callovian	Jurassic 5	Callovian	Late/Upper Callovian		164.7	161.2	162.95	162.367	161.2	161.784	164.7	161.2	162.95	Oxford Clay	not reported	marine indet.
94534	PaleoDB	Dakosaurus	235854	43071	32159	Boulogne-sur-Mer (general)	France	Europe	50.725	1.61528	41.51	N2	11.04	Jurassic	Late/Upper Jurassic	Kimmeridgian	Jurassic 6	Kimmeridgian	Late/Upper Kimmeridgian		155.7	150.8	153.25	153.25	150.8	152.025	155.7	150.8	153.25	Argiles de Châtillon
67107	ETE	Haematosaurus	89215	19135	19135	Châtillon (Kimm)	France	Europe	50.7233	1.58917	41.51	N2	11.02	Jurassic	Late/Upper Jurassic	Kimmeridgian	Jurassic 6	Kimmeridgian	Late/Upper Kimmeridgian		155.7	150.8	153.25	153.25	150.8	152.025	155.7	150.8	153.25		conglomerate	marine indet.
67107	ETE	Machimosaurus	245902	19135	19135	Châtillon (Kimm)	France	Europe	50.7233	1.58917	41.51	N2	11.02	Jurassic	Late/Upper Jurassic	Kimmeridgian	Jurassic 6	Kimmeridgian	Late/Upper Kimmeridgian		155.7	150.8	153.25	153.25	150.8	152.025	155.7	150.8	153.25		conglomerate	marine indet.
67107	ETE	Machimosaurus	245902	19135	19135	Châtillon (Kimm)	France	Europe	50.7233	1.58917	41.51	N2	11.02	Jurassic	Late/Upper Jurassic	Kimmeridgian	Jurassic 6	Kimmeridgian	Late/Upper Kimmeridgian		155.7	150.8	153.25	153.25	150.8	152.025	155.7	150.8	153.25		conglomerate	marine indet.
67107	ETE	Machimosaurus	245902	19135	19135	Châtillon (Kimm)	France	Europe	50.7233	1.58917	41.51	N2	11.02	Jurassic	Late/Upper Jurassic	Kimmeridgian	Jurassic 6	Kimmeridgian	Late/Upper Kimmeridgian		155.7	150.8	153.25	153.25	150.8	152.025	155.7	150.8	153.25		conglomerate	marine indet.
94534	PaleoDB	Machimosaurus	245902	50458	32159	Boulogne-sur-Mer (general)	France	Europe	50.725	1.61528	41.51	N2	11.04	Jurassic	Late/Upper Jurassic	Kimmeridgian	Jurassic 6	Kimmeridgian	Late/Upper Kimmeridgian		155.7	150.8	153.25	153.25	150.8	152.025	155.7	150.8	153.25	Argiles de Châtillon
67107	ETE	Metriorhynchus	36598	19135	19135	Châtillon (Kimm)	France	Europe	50.7233	1.58917	41.51	N2	11.02	Jurassic	Late/Upper Jurassic	Kimmeridgian	Jurassic 6	Kimmeridgian	Late/Upper Kimmeridgian		155.7	150.8	153.25	153.25	150.8	152.025	155.7	150.8	153.25		conglomerate	marine indet.
67107	ETE	Metriorhynchus	89211	19135	19135	Châtillon (Kimm)	France	Europe	50.7233	1.58917	41.51	N2	11.02	Jurassic	Late/Upper Jurassic	Kimmeridgian	Jurassic 6	Kimmeridgian	Late/Upper Kimmeridgian		155.7	150.8	153.25	153.25	150.8	152.025	155.7	150.8	153.25		conglomerate	marine indet.
65033	ETE	Steneosaurus	89217	19135	19135	Moulin-Wibert	France	Europe	50.7697	1.61167	41.53	N2	11.08	Jurassic	Late/Upper Jurassic	Kimmeridgian	Jurassic 6	Kimmeridgian	Kimmeridgian		155.7	150.8	153.25			0	155.7	150.8	153.25		claystone	marginal marine indet.
65033	ETE	Steneosaurus	38343	19135	19135	Moulin-Wibert	France	Europe	50.7697	1.61167	41.53	N2	11.08	Jurassic	Late/Upper Jurassic	Kimmeridgian	Jurassic 6	Kimmeridgian	Kimmeridgian		155.7	150.8	153.25			0	155.7	150.8	153.25		claystone	marginal marine indet.
65034	ETE	Steneosaurus	89217	19135	19135	Châtillon (Tith)	France	Europe	50.7233	1.58917	41.55	N2	10.98	Jurassic	Late/Upper Jurassic	Tithonian	Jurassic 6	Portlandian	Tithonian		150.8	145.5	148.15			0	150.8	145.5	148.15		conglomerate	marine indet.
144746	PaleoDB	Steneosaurus	89217	46850	46850	Mont Lambert, Boulogne	France	Europe	50.7171	1.65013	41.56	N2	11.02	Jurassic	Late/Upper Jurassic	Tithonian	Jurassic 6	Portlandian	Early/Lower Tithonian		150.8	145.5	148.15	150.8	149.033	149.917	150.8	145.5	148.15		not reported	marine indet.
144342	ETE	Machimosaurus	245902	46546	46546	Wimille cliff	France	Europe	50.7487	1.62008	41.58	N2	11.01	Jurassic	Late/Upper Jurassic	Tithonian	Jurassic 6	Portlandian	Tithonian		150.8	145.5	148.15			0	150.8	145.5	148.15		sandstone	terrestrial indet.
132799	PaleoDB	Machimosaurus	245905	42757	42757	Ambleteuse, near Boulonnais	France	Europe	50.8114	1.60694	41.59	N2	11.05	Jurassic	Late/Upper Jurassic	Kimmeridgian	Jurassic 6	Kimmeridgian	Late/Upper Kimmeridgian		155.7	150.8	153.25	153.25	150.8	152.025	155.7	150.8	153.25	Argiles de Châtillon	mudstone	marine indet.
53967	ETE	Machimosaurus	245902	42894	42894	Mont Rouge, Wimille (UJ)	France	Europe	50.7667	1.6333	41.6	N2	11.02	Jurassic	Late/Upper Jurassic	Tithonian	Jurassic 6	Portlandian	Tithonian		150.8	145.5	148.15			0	150.8	145.5	148.15	Mont-Lambert	not reported	marine indet.
92144	PaleoDB	Steneosaurus	38343	31034	31034	Montrouge 2 (upper)	France	Europe	50.75	1.63333	41.63	N2	10.94						Late/Upper Tithonian	Early/Lower Berriasian	150.8	140.2	145.5	147.267	143.733	145.5	150.8	140.2	145.5		sandstone	estuary/bay
92145	PaleoDB	Steneosaurus	38343	31034	31034	La Rochette	France	Europe	50.7667	1.61667	41.65	N2	10.92						Late/Upper Tithonian	Early/Lower Berriasian	150.8	140.2	145.5	147.267	143.733	145.5	150.8	140.2	145.5		sandstone	estuary/bay
163139		Machimosaurus	245902	53120	53120	Cricqueboeuf	France	Europe	49.4008	0.147222	37	N2	14.1	Jurassic	Late/Upper Jurassic	Kimmeridgian	Jurassic 6	Kimmeridgian	Early/Lower Kimmeridgian		155.7	150.8	153.25	155.7	153.25	154.475	155.7	150.8	153.25	Calcaires Coquilliers	not reported	marine indet.
95087	PaleoDB	Cricosaurus	320510	42559	32382	Tongrube Sachsenhagen	Germany	Europe	42.3833	9.25	34.08	N2	16.87	Cretaceous	Early/Lower Cretaceous		Cretaceous 1		Late/Upper Berriasian	Valanginian	145.5	136.4	140.95	141.967		70.9835	145.5	136.4	140.95		claystone	offshore indet.
132801	PaleoDB	Pelagosaurus	245646	42759	42759	Nabern, near Boll, Lias Mittel-epsilon II/5	Germany	Europe	48.6142	9.48417	37.79	N2	17.92	Jurassic	Early/Lower Jurassic	Toarcian	Jurassic 3	Toarcian	Early/Lower Toarcian		183	182	182.5			0	183	182	182.5	Posidonia Shale	"shale"	marine indet.
132802	PaleoDB	Pelagosaurus	245646	42779	42759	Posidonien-Schiefer, Holzmaden non-specific horizon and collection	Germany	Europe	48.635	9.54111	37.82	N2	17.96	Jurassic	Early/Lower Jurassic	Toarcian	Jurassic 3	Toarcian	Early/Lower Toarcian		183	182	182.5			0	183	182	182.5	Posidonia Shale	claystone	offshore
132865	PaleoDB	Pelagosaurus	245646	42779	42779	Holzmaden, epsilon II/4, non-specific collection data	Germany	Europe	48.6331	9.51806	37.82	N2	17.94	Jurassic	Early/Lower Jurassic	Toarcian	Jurassic 3	Toarcian	Falciferum		183	182	182.5	179.65	175.6	177.625	183	182	182.5	Posidonia Shale	not reported	marine indet.
132802	PaleoDB	Platysuchus	36604	42759	42759	Posidonien-Schiefer, Holzmaden non-specific horizon and collection	Germany	Europe	48.635	9.54111	37.82	N2	17.96	Jurassic	Early/Lower Jurassic	Toarcian	Jurassic 3	Toarcian	Early/Lower Toarcian		183	182	182.5			0	183	182	182.5	Posidonia Shale	claystone	offshore
132857	PaleoDB	Steneosaurus	245907	42779	42779	Posidonien-Schiefer, Holzmaden, 'Lias epsilon'	Germany	Europe	48.635	9.54111	37.82	N2	17.96	Jurassic	Early/Lower Jurassic	Toarcian	Jurassic 3	Toarcian	Early/Lower Toarcian		183	182	182.5			0	183	182	182.5	Posidonia Shale	not reported	offshore
132857	PaleoDB	Steneosaurus	245907	42779	42779	Posidonien-Schiefer, Holzmaden, 'Lias epsilon'	Germany	Europe	48.635	9.54111	37.82	N2	17.96	Jurassic	Early/Lower Jurassic	Toarcian	Jurassic 3	Toarcian	Early/Lower Toarcian		183	182	182.5			0	183	182	182.5	Posidonia Shale	not reported	offshore
132864	PaleoDB	Steneosaurus	245907	42779	42779	Holzmaden, Lias epsilon II/10	Germany	Europe	48.6331	9.51806	37.82	N2	17.94	Jurassic	Early/Lower Jurassic	Toarcian	Jurassic 3	Toarcian	Early/Lower Toarcian		183	182	182.5			0	183	182	182.5	Posidonia Shale	"shale"	marine indet.
91659	PaleoDB	Steneosaurus	245907	42779	30856	Ohmden, epsilon II/6b	Germany	Europe	48.6456	9.52556	37.83	N2	17.94	Jurassic	Early/Lower Jurassic	Toarcian	Jurassic 3	Toarcian	Early/Lower Toarcian		183	182	182.5			0	183	182	182.5	Posidonia Shale	"shale"	marine indet.
132854	PaleoDB	Steneosaurus	245907	42779	42779	Ohmden, non-specific collection	Germany	Europe	48.6456	9.52556	37.83	N2	17.94	Jurassic	Early/Lower Jurassic	Toarcian	Jurassic 3	Toarcian	Early/Lower Toarcian		183	182	182.5			0	183	182	182.5	Posidonia Shale	"shale"	marine indet.
132852	PaleoDB	Steneosaurus	245907	42779	42779	Boll, near Göppingen	Germany	Europe	48.64	9.62	37.84	N2	18.02	Jurassic	Early/Lower Jurassic	Toarcian	Jurassic 3	Toarcian	Early/Lower Toarcian		183	182	182.5			0	183	182	182.5	Posidonia Shale	not reported	marine indet.
132856	PaleoDB	Steneosaurus	245907	42779	42779	Boll, near Göppingen, Teyler Museum collection	Germany	Europe	48.64	9.62	37.84	N2	18.02	Jurassic	Early/Lower Jurassic	Toarcian	Jurassic 3	Toarcian	Early/Lower Toarcian		183	182	182.5			0	183	182	182.5	Posidonia Shale	not reported	marine indet.
132856	PaleoDB	Steneosaurus	245907	42779	42779	Boll, near Göppingen, Teyler Museum collection	Germany	Europe	48.64	9.62	37.84	N2	18.02	Jurassic	Early/Lower Jurassic	Toarcian	Jurassic 3	Toarcian	Early/Lower Toarcian		183	182	182.5			0	183	182	182.5	Posidonia Shale	not reported	marine indet.
132858	PaleoDB	Steneosaurus	245907	42779	42779	Boll, near Göppingen, Senckenberg-Museum (Frankfurt) collection	Germany	Europe	48.64	9.62	37.84	N2	18.02	Jurassic	Early/Lower Jurassic	Toarcian	Jurassic 3	Toarcian	Early/Lower Toarcian		183	182	182.5			0	183	182	182.5	Posidonia Shale	not reported	marine indet.
132853	PaleoDB	Steneosaurus	245907	42779	42779	Heiningen, near Boll	Germany	Europe	48.65	9.63333	37.85	N2	18.03	Jurassic	Early/Lower Jurassic	Toarcian	Jurassic 3	Toarcian	Early/Lower Toarcian		183	182	182.5			0	183	182	182.5	Posidonia Shale	not reported	marine indet.
132855	PaleoDB	Steneosaurus	245907	42779	42779	Region of Boll, near Göppingen	Germany	Europe	48.65	9.63333	37.85	N2	18.03	Jurassic	Early/Lower Jurassic	Toarcian	Jurassic 3	Toarcian	Early/Lower Toarcian		183	182	182.5			0	183	182	182.5	Posidonia Shale	not reported	marine indet.
132863	PaleoDB	Steneosaurus	245907	42779	42779	Hesselberg, 25 km south of Ansbach	Germany	Europe	49.0667	10.4833	38.43	N2	16.86	Jurassic	Early/Lower Jurassic				Early/Lower Jurassic		201.6	175.6	188.6			0	201.6	175.6	188.6		not reported	marine indet.
133041	PaleoDB	Platysuchus	36604	42779	42779	Holzheim bei Göppingen (=Jurawerks Holzheim)	Germany	Europe	49.1478	11.9994	38.72	N2	19.79	Jurassic	Early/Lower Jurassic	Toarcian	Jurassic 3	Toarcian	Early/Lower Toarcian		183	182	182.5			0	183	182	182.5		not reported	marine indet.
132860	PaleoDB	Steneosaurus	245907	42779	42779	Main-Danube (Louis) canal southeast of Nuremberg (near Altdorf & Neumarkt)	Germany	Europe	49.3306	11.4383	38.86	N2	17.52	Jurassic	Early/Lower Jurassic				Early/Lower Jurassic		201.6	175.6	188.6			0	201.6	175.6	188.6		not reported	marine indet.
38639	PaleoDB	Steneosaurus	245907	42779	10359	South-Germany, Berg bei Neumarkt	Germany	Europe	49.3	11.45	38.87	N2	20.26	Jurassic	Early/Lower Jurassic	Toarcian	Jurassic 3	Toarcian	Late/Upper Toarcian		180.1	175.6	177.85			0	180.1	175.6	177.85		"siliciclastic"	marine indet.
38639	PaleoDB	Steneosaurus	245907	42779	10359	South-Germany, Berg bei Neumarkt	Germany	Europe	49.3	11.45	38.87	N2	20.26	Jurassic	Early/Lower Jurassic	Toarcian	Jurassic 3	Toarcian	Late/Upper Toarcian		180.1	175.6	177.85			0	180.1	175.6	177.85		"siliciclastic"	marine indet.
38639	PaleoDB	Steneosaurus	245907	42779	10359	South-Germany, Berg bei Neumarkt	Germany	Europe	49.3	11.45	38.87	N2	20.26	Jurassic	Early/Lower Jurassic	Toarcian	Jurassic 3	Toarcian	Late/Upper Toarcian		180.1	175.6	177.85			0	180.1	175.6	177.85		"siliciclastic"	marine indet.
132866	PaleoDB	Steneosaurus	245907	42779	42779	Ludwigs Canal (=Ludwigskanal), near Berg	Germany	Europe	49.3	11.45	38.87	N2	20.26	Jurassic	Early/Lower Jurassic	Toarcian	Jurassic 3	Toarcian	Late/Upper Toarcian		180.1	175.6	177.85			0	180.1	175.6	177.85		not reported	marine indet.
132861	PaleoDB	Steneosaurus	245907	42779	42779	Altdorf	Germany	Europe	49.3856	11.3564	38.9	N2	17.44	Jurassic	Early/Lower Jurassic				Early/Lower Jurassic		201.6	175.6	188.6			0	201.6	175.6	188.6		not reported	marine indet.
132862	PaleoDB	Steneosaurus	245907	42779	42779	Mistelgau, Lias epsilon	Germany	Europe	49.4778	11.7833	39	N2	19.51	Jurassic	Early/Lower Jurassic	Toarcian	Jurassic 3	Toarcian	Early/Lower Toarcian		183	182	182.5			0	183	182	182.5		not reported	marine indet.
48466	Fossilworks	Steneosaurus	38343	12952	12952	Altdorf, close to Nürnberg, 2. Laibsteinlage	Germany	Europe	49.5333	11.35	39.08	N2	20.12	Jurassic	Early/Lower Jurassic	Toarcian	Jurassic 3	Toarcian	Toarcian		183	175.6	179.3			0	183	175.6	179.3			terrestrial indet.
154138		Cricosaurus	243951	49972	49972	Nusplingen Plattenkalk, Liegende Bankkalk Fm.	Germany	Europe	48.1167	8.86667	39.22	N2	17.44	Jurassic	Late/Upper Jurassic	Kimmeridgian	Jurassic 6	Kimmeridgian	Late/Upper Kimmeridgian		155.7	150.8	153.25	153.25	150.8	152.025	155.7	150.8	153.25	Liegende Bankkalk	"limestone"	lagoonal/restricted shallow subtidal
154138		Cricosaurus	243951	49972	49972	Nusplingen Plattenkalk, Liegende Bankkalk Fm.	Germany	Europe	48.1167	8.86667	39.22	N2	17.44	Jurassic	Late/Upper Jurassic	Kimmeridgian	Jurassic 6	Kimmeridgian	Late/Upper Kimmeridgian		155.7	150.8	153.25	153.25	150.8	152.025	155.7	150.8	153.25	Liegende Bankkalk	"limestone"	lagoonal/restricted shallow subtidal
154138		Dakosaurus	235854	49972	49972	Nusplingen Plattenkalk, Liegende Bankkalk Fm.	Germany	Europe	48.1167	8.86667	39.22	N2	17.44	Jurassic	Late/Upper Jurassic	Kimmeridgian	Jurassic 6	Kimmeridgian	Late/Upper Kimmeridgian		155.7	150.8	153.25	153.25	150.8	152.025	155.7	150.8	153.25	Liegende Bankkalk	"limestone"	lagoonal/restricted shallow subtidal
154138		Steneosaurus	38343	49972	49972	Nusplingen Plattenkalk, Liegende Bankkalk Fm.	Germany	Europe	48.1167	8.86667	39.22	N2	17.44	Jurassic	Late/Upper Jurassic	Kimmeridgian	Jurassic 6	Kimmeridgian	Late/Upper Kimmeridgian		155.7	150.8	153.25	153.25	150.8	152.025	155.7	150.8	153.25	Liegende Bankkalk	"limestone"	lagoonal/restricted shallow subtidal
41817	PaleoDB	Cricosaurus	243951	33234	11187	Nusplingen quarry	Germany	Europe	48.1167	9.1	39.23	N2	17.64	Jurassic	Late/Upper Jurassic	Kimmeridgian	Jurassic 6	Kimmeridgian	Late/Upper Kimmeridgian		155.7	150.8	153.25	153.25	150.8	152.025	155.7	150.8	153.25	Nusplingen Limestone	lime mudstone	open shallow subtidal
41817	PaleoDB	Cricosaurus	243951	43156	11187	Nusplingen quarry	Germany	Europe	48.1167	9.1	39.23	N2	17.64	Jurassic	Late/Upper Jurassic	Kimmeridgian	Jurassic 6	Kimmeridgian	Late/Upper Kimmeridgian		155.7	150.8	153.25	153.25	150.8	152.025	155.7	150.8	153.25	Nusplingen Limestone	lime mudstone	open shallow subtidal
41817	PaleoDB	Dakosaurus	36588	33234	11187	Nusplingen quarry	Germany	Europe	48.1167	9.1	39.23	N2	17.64	Jurassic	Late/Upper Jurassic	Kimmeridgian	Jurassic 6	Kimmeridgian	Late/Upper Kimmeridgian		155.7	150.8	153.25	153.25	150.8	152.025	155.7	150.8	153.25	Nusplingen Limestone	lime mudstone	open shallow subtidal
41817	PaleoDB	Dakosaurus	235854	43071	11187	Nusplingen quarry	Germany	Europe	48.1167	9.1	39.23	N2	17.64	Jurassic	Late/Upper Jurassic	Kimmeridgian	Jurassic 6	Kimmeridgian	Late/Upper Kimmeridgian		155.7	150.8	153.25	153.25	150.8	152.025	155.7	150.8	153.25	Nusplingen Limestone	lime mudstone	open shallow subtidal
41817	PaleoDB	Geosaurus	36592	33234	11187	Nusplingen quarry	Germany	Europe	48.1167	9.1	39.23	N2	17.64	Jurassic	Late/Upper Jurassic	Kimmeridgian	Jurassic 6	Kimmeridgian	Late/Upper Kimmeridgian		155.7	150.8	153.25	153.25	150.8	152.025	155.7	150.8	153.25	Nusplingen Limestone	lime mudstone	open shallow subtidal
163140		Machimosaurus	38341	53120	53120	Kahlenberg, croc locality	Germany	Europe	48.2333	7.78333	39.27	N2	16.56	Jurassic	Late/Upper Jurassic	Kimmeridgian	Jurassic 6	Kimmeridgian	Kimmeridgian		155.7	150.8	153.25			0	155.7	150.8	153.25		not reported	marine indet.
28506	PaleoDB	Steneosaurus	245907	42779	7866	Mistelgau station brick pit	Germany	Europe	49.9167	11.4667	39.37	N2	19.11	Jurassic	Early/Lower Jurassic	Toarcian	Jurassic 3	Toarcian	Early/Lower Toarcian		183	182	182.5			0	183	182	182.5			marine indet.
149578	PaleoDB	Machimosaurus	307921	53120	47918	Am Hornle Quarry	Germany	Europe	48.38	9.36	39.5	N2	17.86	Jurassic	Late/Upper Jurassic	Kimmeridgian	Jurassic 6	Kimmeridgian	Early/Lower Kimmeridgian		155.7	150.8	153.25	155.7	153.25	154.475	155.7	150.8	153.25		not reported	marine indet.
132859	PaleoDB	Steneosaurus	245907	42779	42779	Near Banz Monastery (=Klosters Banz; =Banz Abbey), esp Trimeusel on Mains River	Germany	Europe	50.1336	11.0003	39.62	N2	19.67	Jurassic	Early/Lower Jurassic	Toarcian	Jurassic 3	Toarcian	Toarcian		183	175.6	179.3			0	183	175.6	179.3		not reported	marine indet.
132859	PaleoDB	Steneosaurus	245907	42779	42779	Near Banz Monastery (=Klosters Banz; =Banz Abbey), esp Trimeusel on Mains River	Germany	Europe	50.1336	11.0003	39.62	N2	19.67	Jurassic	Early/Lower Jurassic	Toarcian	Jurassic 3	Toarcian	Toarcian		183	175.6	179.3			0	183	175.6	179.3		not reported	marine indet.
74069	PaleoDB	Dakosaurus	235854	43071	24855	Sontheim an der Brenz, Swabian Alb	Germany	Europe	48.55	10.2833	39.73	N2	18.61	Jurassic	Late/Upper Jurassic	Kimmeridgian	Jurassic 6	Kimmeridgian	Late/Upper Kimmeridgian		155.7	150.8	153.25	153.25	150.8	152.025	155.7	150.8	153.25		"limestone"	deep subtidal indet.
89120	ETE	Dakosaurus	235854	43071	22077	Schnaitheim	Germany	Europe	48.7	10.1667	39.87	N2	18.5	Jurassic	Late/Upper Jurassic	Kimmeridgian	Jurassic 6	Kimmeridgian	Late/Upper Kimmeridgian		155.7	150.8	153.25	153.25	150.8	152.025	155.7	150.8	153.25	Mergelstätten	"carbonate"	marine indet.
89120	ETE	Dakosaurus	235854	12997	22077	Schnaitheim	Germany	Europe	48.7	10.1667	39.87	N2	18.5	Jurassic	Late/Upper Jurassic	Kimmeridgian	Jurassic 6	Kimmeridgian	Late/Upper Kimmeridgian		155.7	150.8	153.25	153.25	150.8	152.025	155.7	150.8	153.25	Mergelstätten	"carbonate"	marine indet.
89120	ETE	Geosaurus	36592	43156	22077	Schnaitheim	Germany	Europe	48.7	10.1667	39.87	N2	18.5	Jurassic	Late/Upper Jurassic	Kimmeridgian	Jurassic 6	Kimmeridgian	Late/Upper Kimmeridgian		155.7	150.8	153.25	153.25	150.8	152.025	155.7	150.8	153.25	Mergelstätten	"carbonate"	marine indet.
132062	PaleoDB	Cricosaurus	243942	43156	42559	Daiting	Germany	Europe	48.7925	10.9044	40.01	N2	19.06	Jurassic	Late/Upper Jurassic	Tithonian	Jurassic 6	Portlandian	Early/Lower Tithonian		150.8	145.5	148.15	150.8	149.033	149.917	150.8	145.5	148.15	Mörnsheim	"limestone"	marine indet.
132062	PaleoDB	Cricosaurus	243946	49839	42559	Daiting	Germany	Europe	48.7925	10.9044	40.01	N2	19.06	Jurassic	Late/Upper Jurassic	Tithonian	Jurassic 6	Portlandian	Early/Lower Tithonian		150.8	145.5	148.15	150.8	149.033	149.917	150.8	145.5	148.15	Mörnsheim	"limestone"	marine indet.
132062	PaleoDB	Geosaurus	243962	42559	42559	Daiting	Germany	Europe	48.7925	10.9044	40.01	N2	19.06	Jurassic	Late/Upper Jurassic	Tithonian	Jurassic 6	Portlandian	Early/Lower Tithonian		150.8	145.5	148.15	150.8	149.033	149.917	150.8	145.5	148.15	Mörnsheim	"limestone"	marine indet.
132062	PaleoDB	Geosaurus	243962	42559	42559	Daiting	Germany	Europe	48.7925	10.9044	40.01	N2	19.06	Jurassic	Late/Upper Jurassic	Tithonian	Jurassic 6	Portlandian	Early/Lower Tithonian		150.8	145.5	148.15	150.8	149.033	149.917	150.8	145.5	148.15	Mörnsheim	"limestone"	marine indet.
132062	PaleoDB	Geosaurus	243968	43156	42559	Daiting	Germany	Europe	48.7925	10.9044	40.01	N2	19.06	Jurassic	Late/Upper Jurassic	Tithonian	Jurassic 6	Portlandian	Early/Lower Tithonian		150.8	145.5	148.15	150.8	149.033	149.917	150.8	145.5	148.15	Mörnsheim	"limestone"	marine indet.
132062	PaleoDB	Rhacheosaurus	243936	43156	42559	Daiting	Germany	Europe	48.7925	10.9044	40.01	N2	19.06	Jurassic	Late/Upper Jurassic	Tithonian	Jurassic 6	Portlandian	Early/Lower Tithonian		150.8	145.5	148.15	150.8	149.033	149.917	150.8	145.5	148.15	Mörnsheim	"limestone"	marine indet.
24521	ETE	Cricosaurus	243942	43156	6888	Solnhofen	Germany	Europe	48.9	11	40.12	N2	19.14	Jurassic	Late/Upper Jurassic	Tithonian	Jurassic 6	Portlandian	Tithonian		150.8	145.5	148.15			0	150.8	145.5	148.15			terrestrial indet.
24521	ETE	Geosaurus	243962	43156	6888	Solnhofen	Germany	Europe	48.9	11	40.12	N2	19.14	Jurassic	Late/Upper Jurassic	Tithonian	Jurassic 6	Portlandian	Tithonian		150.8	145.5	148.15			0	150.8	145.5	148.15			terrestrial indet.
105541	PaleoDB	Dakosaurus	235854	43071	35206	Schernfeld, Solnhofen (BSPG collection)	Germany	Europe	48.905	11.105	40.13	N2	19.22	Jurassic	Late/Upper Jurassic	Tithonian	Jurassic 6	Portlandian	Early/Lower Tithonian		150.8	145.5	148.15	150.8	149.033	149.917	150.8	145.5	148.15	Solnhofen	lime mudstone	lagoonal/restricted shallow subtidal
152901		Dakosaurus	235854	43156	35339	Schernfeld, Solnhofen (Jura Museum Eichstätt collection)	Germany	Europe	48.9	11.11	40.13	N2	19.22	Jurassic	Late/Upper Jurassic	Tithonian	Jurassic 6	Portlandian	Early/Lower Tithonian		150.8	145.5	148.15	150.8	149.033	149.917	150.8	145.5	148.15	Solnhofen	lime mudstone	lagoonal/restricted shallow subtidal
29012	PaleoDB	Geosaurus	243962	42559	32121	Solnhofen	Germany	Europe	48.9	11.17	40.13	N2	19.27	Jurassic	Late/Upper Jurassic	Tithonian	Jurassic 6	Portlandian	Early/Lower Tithonian		150.8	145.5	148.15	150.8	149.033	149.917	150.8	145.5	148.15	Solnhofen	lime mudstone	lagoonal/restricted shallow subtidal
53039	ETE	Cricosaurus	243942	43156	23683	Workerszell, Eichstätt	Germany	Europe	48.9333	11.15	40.16	N2	19.27	Jurassic	Late/Upper Jurassic	Tithonian	Jurassic 6	Portlandian	Tithonian		150.8	145.5	148.15			0	150.8	145.5	148.15	Solnhofen	"limestone"	lagoonal/restricted shallow subtidal
59175	ETE	Dakosaurus	235854	43156	27128	Stark Quarry, Schamhaupten	Germany	Europe	48.9183	11.5847	40.17	N2	19.69	Jurassic	Late/Upper Jurassic	Kimmeridgian	Jurassic 6	Kimmeridgian	Late/Upper Kimmeridgian		155.7	150.8	153.25	153.25	150.8	152.025	155.7	150.8	153.25	Painten	lime mudstone	lagoonal/restricted shallow subtidal
58604	PaleoDB	Rhacheosaurus	243936	43156	16641	Echinodermata, Zandt, Plattenkalk, Solnhofen Area	Germany	Europe	48.9167	11.5	40.17	N2	19.55	Jurassic	Late/Upper Jurassic	Tithonian	Jurassic 6	Portlandian	Early/Lower Tithonian		150.8	145.5	148.15	150.8	149.033	149.917	150.8	145.5	148.15	Solnhofen Platenkalk	lime mudstone	lagoonal/restricted shallow subtidal
130048	PaleoDB	Cricosaurus	36586	43156	42198	Rygol Quarry, Painten	Germany	Europe	49.7841	11.8264	41.05	N2	19.79	Jurassic	Late/Upper Jurassic	Kimmeridgian	Jurassic 6	Kimmeridgian	Late/Upper Kimmeridgian		155.7	150.8	153.25	153.25	150.8	152.025	155.7	150.8	153.25	Rögling	lime mudstone	shallow subtidal indet.
130048	PaleoDB	Dakosaurus	235854	43071	42198	Rygol Quarry, Painten	Germany	Europe	49.7841	11.8264	41.05	N2	19.79	Jurassic	Late/Upper Jurassic	Kimmeridgian	Jurassic 6	Kimmeridgian	Late/Upper Kimmeridgian		155.7	150.8	153.25	153.25	150.8	152.025	155.7	150.8	153.25	Rögling	lime mudstone	shallow subtidal indet.
67698	ETE	Metriorhynchus	36598	19329	19329	Wallücke Quarry	Germany	Europe	52.2752	8.75613	42.94	N2	17.14	Jurassic	Middle Jurassic	Callovian	Jurassic 5	Callovian	Middle Callovian		164.7	161.2	162.95	163.533	162.367	162.95	164.7	161.2	162.95			marine indet.
67698	ETE	Steneosaurus	38343	19329	19329	Wallücke Quarry	Germany	Europe	52.2752	8.75613	42.94	N2	17.14	Jurassic	Middle Jurassic	Callovian	Jurassic 5	Callovian	Middle Callovian		164.7	161.2	162.95	163.533	162.367	162.95	164.7	161.2	162.95			marine indet.
136167	PaleoDB	Machimosaurus	245902	43567	43567	Rohstoffbetriebe Oker Quarry, Langenberg, Crocodiles	Germany	Europe	52	10	43.14	N2	18.02	Jurassic	Late/Upper Jurassic	Kimmeridgian	Jurassic 6	Kimmeridgian	Kimmeridgian		155.7	150.8	153.25			0	155.7	150.8	153.25		"limestone"	lagoonal/restricted shallow subtidal
136167	PaleoDB	Steneosaurus	276860	43567	43567	Rohstoffbetriebe Oker Quarry, Langenberg, Crocodiles	Germany	Europe	52	10	43.14	N2	18.02	Jurassic	Late/Upper Jurassic	Kimmeridgian	Jurassic 6	Kimmeridgian	Kimmeridgian		155.7	150.8	153.25			0	155.7	150.8	153.25		"limestone"	lagoonal/restricted shallow subtidal
155308		Cricosaurus	243945	50664	50664	Landkreis Hamelin-Pyrmont	Germany	Europe	52.1117	9.37444	43.2	N2	17.47	Cretaceous	Early/Lower Cretaceous	Valanginian	Cretaceous 1	Valanginian	Late/Upper Valanginian		140.2	136.4	138.3	138.3	136.4	137.35	140.2	136.4	138.3		not reported	marine indet.
149728	PaleoDB	Machimosaurus	245902	50458	33897	Tönniesberg, Hannover	Germany	Europe	52.35	9.70222	43.47	N2	17.73	Jurassic	Late/Upper Jurassic	Kimmeridgian	Jurassic 6	Kimmeridgian	Kimmeridgian		155.7	150.8	153.25			0	155.7	150.8	153.25		not reported	terrestrial indet.
104801	PaleoDB	Neptunidraco	176564	35074	35074	Sant'Ambrogio di Valpolicella	Italy	Europe	45.5167	10.8333	32.99	N2	20.02	Jurassic	Middle Jurassic		Jurassic 4		Bajocian	Bathonian	171.6	164.7	168.15			0	171.6	164.7	168.15	Rosso Ammonitico Veronese	packstone	carbonate indet.
90436	PaleoDB	Pelagosaurus	36601	30394	30394	Monte Cornizzolo	Italy	Europe	45.8333	9.3	33.35	N2	18.86	Jurassic	Early/Lower Jurassic	Toarcian	Jurassic 3	Toarcian	Early/Lower Toarcian		183	182	182.5			0	183	182	182.5	Calcare di Sogno	"shale"	offshore
90778	PaleoDB	Thoracosaurus	184632	37219	30552	SW-Seite des St. Pietersberges, Horizont Mc [Maastrichter Tuffkreide]	Netherlands	Europe	50.8333	5.68333	43.4	N2	4.54	Cretaceous	Late/Upper Cretaceous	Maastrichtian	Cretaceous 8	Maastrichtian	Late/Upper Maastrichtian		70.6	66.043	68.3215	68.05	65.5	66.775	70.6	66.043	68.3215	Maastrichter Tuffkreide	chalk	marine indet.
138161	PaleoDB	Tyrannoneustes	254404	44183	44183	Ogrodzieniec, bed unspecified	Poland	Europe	50.45	19.5167	42.28	N2	26.35	Jurassic			Jurassic 5		Late/Upper Callovian	Early/Lower Oxfordian	164.7	155.7	160.2	162.367	159.367	160.867	164.7	155.7	160.2	Jasna Gora	marl	offshore shelf
163142		Steneosaurus	38343	53120	53120	Czarnoglowy (croc locality)	Poland	Europe	53.7686	14.0767	45.14	N2	21.18	Jurassic	Late/Upper Jurassic	Kimmeridgian	Jurassic 6	Kimmeridgian	Early/Lower Kimmeridgian		155.7	150.8	153.25	155.7	153.25	154.475	155.7	150.8	153.25		not reported	marine indet.
163141		Machimosaurus	38341	53788	53788	Fritzow, Cammin	Poland	Europe	54.15	14.8122	45.43	N2	21.76	Jurassic	Late/Upper Jurassic	Kimmeridgian	Jurassic 6	Kimmeridgian	Kimmeridgian		155.7	150.8	153.25			0	155.7	150.8	153.25		not reported	marine indet.
163134		Machimosaurus	245902	53120	53120	Malhão (croc locality)	Portugal	Europe	37.14	-7.71222	31.05	N2	1.33	Jurassic	Late/Upper Jurassic	Oxfordian	Jurassic 5	Oxfordian	Late/Upper Oxfordian		161.2	155.7	158.45	157.533	155.7	156.617	161.2	155.7	158.45		not reported	marine indet.
163145		Machimosaurus	38341	53120	53120	Zimbral	Portugal	Europe	37.1908	-7.66694	31.08	N2	1.17	Jurassic	Late/Upper Jurassic		Jurassic 6		Late/Upper Kimmeridgian	Early/Lower Tithonian	155.7	145.5	150.6	153.25	149.033	151.142	155.7	145.5	150.6		not reported	marine indet.
163143		Machimosaurus	38341	53120	53120	Porto das Barcas (croc locality)	Portugal	Europe	39.2167	-9.33333	33.49	N2	1	Jurassic	Late/Upper Jurassic		Jurassic 6		Late/Upper Kimmeridgian	Early/Lower Tithonian	155.7	145.5	150.6	153.25	149.033	151.142	155.7	145.5	150.6	Lourinha	not reported	marine indet.
163144		Machimosaurus	38341	53120	53120	Peralta (croc locality)	Portugal	Europe	39.2446	-9.33798	33.52	N2	1.02	Jurassic	Late/Upper Jurassic		Jurassic 6		Late/Upper Kimmeridgian	Early/Lower Tithonian	155.7	145.5	150.6	153.25	149.033	151.142	155.7	145.5	150.6	Lourinha	not reported	marine indet.
163135		Machimosaurus	38341	53120	53120	Cesaredas (croc locality)	Portugal	Europe	39.2997	-9.23639	33.52	N2	1.36	Jurassic	Late/Upper Jurassic	Oxfordian	Jurassic 5	Oxfordian	Middle Oxfordian		161.2	155.7	158.45	159.367	157.533	158.45	161.2	155.7	158.45		not reported	marine indet.
163133		Machimosaurus	245902	53120	53120	Cesareda (croc locality)	Portugal	Europe	39.3667	-9.15	33.55	N2	1.47	Jurassic	Late/Upper Jurassic	Oxfordian	Jurassic 5	Oxfordian	Late/Upper Oxfordian		161.2	155.7	158.45	157.533	155.7	156.617	161.2	155.7	158.45		not reported	marine indet.
24563	ETE	Machimosaurus	245902	42756	6907	Guimarota	Portugal	Europe	39.7	-8.8	33.73	N2	1.88	Jurassic	Late/Upper Jurassic	Kimmeridgian	Jurassic 6	Kimmeridgian	Kimmeridgian		155.7	150.8	153.25			0	155.7	150.8	153.25	Alcobaça	coal	lagoonal
163136		Machimosaurus	245902	53120	53120	Colmeias	Portugal	Europe	39.8158	-8.65306	33.74	N2	2	Jurassic	Late/Upper Jurassic	Kimmeridgian	Jurassic 6	Kimmeridgian	Late/Upper Kimmeridgian		155.7	150.8	153.25	153.25	150.8	152.025	155.7	150.8	153.25	Alocabaca Beds	not reported	marine indet.
163137		Machimosaurus	38341	53120	53120	Asturias coast (general 1)	Portugal	Europe	43.5906	-5.87306	35.94	N2	6.57	Jurassic	Late/Upper Jurassic	Kimmeridgian	Jurassic 6	Kimmeridgian	Kimmeridgian		155.7	150.8	153.25			0	155.7	150.8	153.25	Tereñes	not reported	shallow subtidal indet.
120577	PaleoDB	Machimosaurus	38341	53120	38554	Cantera Carcalín, Buñol	Spain	Europe	39.4181	-0.762021	30.44	N2	7.92	Jurassic	Late/Upper Jurassic	Tithonian	Jurassic 6	Portlandian	Tithonian		150.8	145.5	148.15			0	150.8	145.5	148.15	Higueruelas	grainstone	shallow subtidal indet.
138665	PaleoDB	Maledictosuchus	256061	44419	44419	Barranco de la Paridera	Spain	Europe	41.5153	-1.42361	32.05	N2	9.25	Jurassic	Middle Jurassic	Callovian	Jurassic 5	Callovian	Middle Callovian		164.7	161.2	162.95	163.533	162.367	162.95	164.7	161.2	162.95	Ágreda	wackestone	shallow subtidal indet.
154961		Dakosaurus	36588	50506	50506	La Griega Beach	Spain	Europe	43.4881	-5.28083	35.66	N2	6.98	Jurassic	Late/Upper Jurassic	Kimmeridgian	Jurassic 6	Kimmeridgian	Kimmeridgian		155.7	150.8	153.25			0	155.7	150.8	153.25	Terenes	not reported	marine indet.
131886	PaleoDB	Machimosaurus	38341	50458	38893	Soleure, Solothorn (BMNH Egerton coll.)	Switzerland	Europe	47.21	7.54	38.23	N2	16.45	Jurassic	Late/Upper Jurassic	Kimmeridgian	Jurassic 6	Kimmeridgian	Kimmeridgian		155.7	150.8	153.25			0	155.7	150.8	153.25		not reported	marine indet.
131886	PaleoDB	Teleosaurus	36614	50458	38893	Soleure, Solothorn (BMNH Egerton coll.)	Switzerland	Europe	47.21	7.54	38.23	N2	16.45	Jurassic	Late/Upper Jurassic	Kimmeridgian	Jurassic 6	Kimmeridgian	Kimmeridgian		155.7	150.8	153.25			0	155.7	150.8	153.25		not reported	marine indet.
132798	PaleoDB	Machimosaurus	245902	42756	42756	Saint Verena (=St Verena; = Sankt Verena), near Solothurn	Switzerland	Europe	47.1653	8.53139	38.25	N2	17.27	Jurassic	Late/Upper Jurassic	Kimmeridgian	Jurassic 6	Kimmeridgian	Early/Lower Kimmeridgian		155.7	150.8	153.25	155.7	153.25	154.475	155.7	150.8	153.25	Raetschenbank	not reported	marine indet.
137749	PaleoDB	Machimosaurus	245902	53120	44045	Limestone quarry within or around Solothurn	Switzerland	Europe	47.2222	7.54528	38.25	N2	16.41	Jurassic	Late/Upper Jurassic	Kimmeridgian	Jurassic 6	Kimmeridgian	Late/Upper Kimmeridgian		155.7	150.8	153.25	153.25	150.8	152.025	155.7	150.8	153.25	Reuchenette	"limestone"	shallow subtidal indet.
49653	ETE	Machimosaurus	245902	30215	30622	Basse Montagne Quarry, Moutier	Switzerland	Europe	47.2886	7.37722	38.31	N2	16.26	Jurassic	Late/Upper Jurassic	Kimmeridgian	Jurassic 6	Kimmeridgian	Early/Lower Kimmeridgian		155.7	150.8	153.25	155.7	153.25	154.475	155.7	150.8	153.25	Reuchenette	marl	lacustrine - small
133662	PaleoDB	Dakosaurus	235854	43071	43071	Canton Solothurn metriorhynchoid tooth	Switzerland	Europe	47.3319	7.63889	38.38	N2	16.46	Jurassic	Late/Upper Jurassic	Kimmeridgian	Jurassic 6	Kimmeridgian	Late/Upper Kimmeridgian		155.7	150.8	153.25	153.25	150.8	152.025	155.7	150.8	153.25	Reuchenette	not reported	marine indet.
131924	PaleoDB	Steneosaurus	245907	42779	38893	Ohmden, Würtemberg (BMNH fish coll)	United Kingdom	Europe	48.65	9.53	37.97	N2	18.86	Jurassic	Early/Lower Jurassic	Toarcian	Jurassic 3	Toarcian	Toarcian		183	175.6	179.3			0	183	175.6	179.3		"siliciclastic"	marine indet.
132646	PaleoDB	Pelagosaurus	245646	42722	42722	Strawberry Bank quarry, north of Ilminster	United Kingdom	Europe	50.9292	-2.90917	38.33	N2	7.37	Jurassic	Early/Lower Jurassic	Toarcian	Jurassic 3	Toarcian	Early/Lower Toarcian		183	182	182.5			0	183	182	182.5	Beacon Limstone	"limestone"	marine indet.
91448	PaleoDB	Steneosaurus	38343	50458	30802	Burton Cliff, Dorset [Fullers Earth Fm]	United Kingdom	Europe	50.75	-2.33333	40.19	N2	8.38	Jurassic	Middle Jurassic	Bathonian	Jurassic 4	Bathonian	Bathonian		167.7	164.7	166.2			0	167.7	164.7	166.2	Fullers Earth	claystone	marine indet.
91448	PaleoDB	Steneosaurus	38343	50458	30802	Burton Cliff, Dorset [Fullers Earth Fm]	United Kingdom	Europe	50.75	-2.33333	40.19	N2	8.38	Jurassic	Middle Jurassic	Bathonian	Jurassic 4	Bathonian	Bathonian		167.7	164.7	166.2			0	167.7	164.7	166.2	Fullers Earth	claystone	marine indet.
57120	ETE	Steneosaurus	38343	15587	10557	Huntsman's Quarry	United Kingdom	Europe	51.2041	-3.24746	40.75	N2	7.52	Jurassic	Middle Jurassic	Bathonian	Jurassic 4	Bathonian	Middle Bathonian		167.7	164.7	166.2	166.7	165.7	166.2	167.7	164.7	166.2	Cotswold Slate	sandstone	offshore shelf
57120	ETE	Steneosaurus	38343	15587	10557	Huntsman's Quarry	United Kingdom	Europe	51.2041	-3.24746	40.75	N2	7.52	Jurassic	Middle Jurassic	Bathonian	Jurassic 4	Bathonian	Middle Bathonian		167.7	164.7	166.2	166.7	165.7	166.2	167.7	164.7	166.2	Cotswold Slate	sandstone	offshore shelf
57120	ETE	Teleosaurus	36614	15587	10557	Huntsman's Quarry	United Kingdom	Europe	51.2041	-3.24746	40.75	N2	7.52	Jurassic	Middle Jurassic	Bathonian	Jurassic 4	Bathonian	Middle Bathonian		167.7	164.7	166.2	166.7	165.7	166.2	167.7	164.7	166.2	Cotswold Slate	sandstone	offshore shelf
57120	ETE	Teleosaurus	36614	15587	10557	Huntsman's Quarry	United Kingdom	Europe	51.2041	-3.24746	40.75	N2	7.52	Jurassic	Middle Jurassic	Bathonian	Jurassic 4	Bathonian	Middle Bathonian		167.7	164.7	166.2	166.7	165.7	166.2	167.7	164.7	166.2	Cotswold Slate	sandstone	offshore shelf
58095	ETE	Dakosaurus	36588	15587	55303	Wicklesham Pit, Faringdon	United Kingdom	Europe	51.6467	-1.57938	40.99	N2	8.38	Cretaceous	Early/Lower Cretaceous	Aptian	Cretaceous 3	Aptian	Late/Upper Aptian		122.46	112.6	117.53	118.5	112	115.25	122.46	112.6	117.53	Faringdon Sand	"limestone"	reef, buildup or bioherm
144398	PaleoDB	Dakosaurus	235854	46685	46676	Kimmeridge Bay	United Kingdom	Europe	50.62	-2.117	41.26	N2	7.95	Jurassic	Late/Upper Jurassic	Kimmeridgian	Jurassic 6	Kimmeridgian	Kimmeridgian		155.7	150.8	153.25			0	155.7	150.8	153.25	Kimmeridge Clay	claystone	marine indet.
26795	PaleoDB	Geosaurus	36592	47454	7423	Smallmouth Sands (BMNH)	United Kingdom	Europe	50.5924	-2.46574	41.26	N2	7.6	Jurassic	Late/Upper Jurassic	Kimmeridgian	Jurassic 6	Kimmeridgian	Late/Upper Kimmeridgian		155.7	150.8	153.25	153.25	150.8	152.025	155.7	150.8	153.25	Kimmeridge Clay	claystone	marine indet.
26795	PaleoDB	Machimosaurus	38341	46832	7423	Smallmouth Sands (BMNH)	United Kingdom	Europe	50.5924	-2.46574	41.26	N2	7.6	Jurassic	Late/Upper Jurassic	Kimmeridgian	Jurassic 6	Kimmeridgian	Late/Upper Kimmeridgian		155.7	150.8	153.25	153.25	150.8	152.025	155.7	150.8	153.25	Kimmeridge Clay	claystone	marine indet.
119504	PaleoDB	Plesiosuchus	243974	43071	38367	Kimmeridge Bay, Mansel collection	United Kingdom	Europe	50.6119	-2.13194	41.28	N2	7.88	Jurassic	Late/Upper Jurassic	Kimmeridgian	Jurassic 6	Kimmeridgian	Late/Upper Kimmeridgian		155.7	150.8	153.25	153.25	150.8	152.025	155.7	150.8	153.25	Kimmeridge Clay	mudstone	marine indet.
119504	PaleoDB	Teleosaurus	270250	47078	38367	Kimmeridge Bay, Mansel collection	United Kingdom	Europe	50.6119	-2.13194	41.28	N2	7.88	Jurassic	Late/Upper Jurassic	Kimmeridgian	Jurassic 6	Kimmeridgian	Late/Upper Kimmeridgian		155.7	150.8	153.25	153.25	150.8	152.025	155.7	150.8	153.25	Kimmeridge Clay	mudstone	marine indet.
156363		Dakosaurus	235854	51229	51229	Chesil Beach	United Kingdom	Europe	50.5919	-2.48917	41.29	N2	7.58	Jurassic	Late/Upper Jurassic		Jurassic 6		Kimmeridgian	Early/Lower Tithonian	155.7	145.5	150.6			0	155.7	145.5	150.6	Kimmeridge Clay		marine indet.
42332	PaleoDB	Teleosaurus	253256	50075	11186	Stonesfield, Oxfordshire	United Kingdom	Europe	51.85	-1.41667	41.33	N2	9.01	Jurassic	Middle Jurassic	Bathonian	Jurassic 4	Bathonian	Bathonian		167.7	164.7	166.2			0	167.7	164.7	166.2	White Limestone	"limestone"	shallow subtidal indet.
138974	PaleoDB	Dakosaurus	36588	51229	35209	Ringstead Bay	United Kingdom	Europe	50.63	-2.337	41.35	N2	7.66	Jurassic	Late/Upper Jurassic		Jurassic 6		Late/Upper Kimmeridgian	Early/Lower Tithonian	155.7	145.5	150.6	153.25	149.033	151.142	155.7	145.5	150.6	Kimmeridge Clay	not reported	marginal marine indet.
140224	ETE	Steneosaurus	38343	47078	31216	Ringstead Bay, Weymouth	United Kingdom	Europe	50.6318	-2.33651	41.35	N2	7.66	Jurassic	Late/Upper Jurassic		Jurassic 6		Late/Upper Kimmeridgian	Early/Lower Tithonian	155.7	145.5	150.6	153.25	149.033	151.142	155.7	145.5	150.6	Kimmeridge Clay	not reported	marine indet.
133663	PaleoDB	Plesiosuchus	243974	43071	43071	Kimmeridge Bay, Pectinatites wheatleyensis zone [Etches coll]	United Kingdom	Europe	50.6117	-2.13194	41.37	N2	7.83	Jurassic	Late/Upper Jurassic	Tithonian	Jurassic 6	Portlandian	Early/Lower Tithonian		150.8	145.5	148.15	150.8	149.033	149.917	150.8	145.5	148.15	Kimmeridge Clay	not reported	marine indet.
91449	PaleoDB	Steneosaurus	38343	50458	30802	Watton Cliff, Dorset [Forest Marble Fm]	United Kingdom	Europe	51.85	-0.1	41.41	N2	10.09	Jurassic	Middle Jurassic	Bathonian	Jurassic 4	Bathonian	Bathonian		167.7	164.7	166.2			0	167.7	164.7	166.2	Forest Marble	"limestone"	marine indet.
91449	PaleoDB	Steneosaurus	38343	50458	30802	Watton Cliff, Dorset [Forest Marble Fm]	United Kingdom	Europe	51.85	-0.1	41.41	N2	10.09	Jurassic	Middle Jurassic	Bathonian	Jurassic 4	Bathonian	Bathonian		167.7	164.7	166.2			0	167.7	164.7	166.2	Forest Marble	"limestone"	marine indet.
59357	ETE	Teleosaurus	288484	50075	17007	Stonesfield Slate quarries	United Kingdom	Europe	51.8519	-1.43222	41.49	N2	8.94	Jurassic	Middle Jurassic	Bathonian	Jurassic 4	Bathonian	Middle Bathonian		167.7	164.7	166.2	166.7	165.7	166.2	167.7	164.7	166.2	Taynton Limestone	sandstone	marginal marine indet.
52509	ETE	Steneosaurus	288485	50075	19872	Enslow Bridge (OUM)	United Kingdom	Europe	51.8609	-1.30153	41.5	N2	9.05	Jurassic	Middle Jurassic	Bathonian	Jurassic 4	Bathonian	Late/Upper Bathonian		167.7	164.7	166.2	165.7	164.7	165.2	167.7	164.7	166.2	Forest Marble	not reported	terrestrial indet.
52509	ETE	Steneosaurus	56542	50075	19872	Enslow Bridge (OUM)	United Kingdom	Europe	51.8609	-1.30153	41.5	N2	9.05	Jurassic	Middle Jurassic	Bathonian	Jurassic 4	Bathonian	Late/Upper Bathonian		167.7	164.7	166.2	165.7	164.7	165.2	167.7	164.7	166.2	Forest Marble	not reported	terrestrial indet.
57140	ETE	Steneosaurus	38343	10557	10557	Eyford Hill Quarry	United Kingdom	Europe	51.9	-1.83333	41.51	N2	8.61	Jurassic	Middle Jurassic	Bathonian	Jurassic 4	Bathonian	Middle Bathonian		167.7	164.7	166.2	166.7	165.7	166.2	167.7	164.7	166.2	Cotswold Slate	not reported	marine indet.
57140	ETE	Teleosaurus	36614	10557	10557	Eyford Hill Quarry	United Kingdom	Europe	51.9	-1.83333	41.51	N2	8.61	Jurassic	Middle Jurassic	Bathonian	Jurassic 4	Bathonian	Middle Bathonian		167.7	164.7	166.2	166.7	165.7	166.2	167.7	164.7	166.2	Cotswold Slate	not reported	marine indet.
52546	ETE	Teleosaurus	253256	50075	14142	Sarsden, Chipping Norton	United Kingdom	Europe	51.9086	-1.58	41.53	N2	8.81	Jurassic	Middle Jurassic	Bathonian	Jurassic 4	Bathonian	Early/Lower Bathonian		167.7	164.7	166.2	167.7	166.7	167.2	167.7	164.7	166.2	Sharp's Hill	"limestone"	marine indet.
45932	ETE	Steneosaurus	38343	25218	12235	New Park Quarry	United Kingdom	Europe	51.9517	-1.745	41.57	N2	8.67	Jurassic	Middle Jurassic	Bathonian	Jurassic 4	Bathonian	Late/Upper Bathonian		167.7	164.7	166.2	165.7	164.7	165.2	167.7	164.7	166.2	Chipping Norton Limestone	"limestone"	marine indet.
45932	ETE	Teleosaurus	36614	10557	12235	New Park Quarry	United Kingdom	Europe	51.9517	-1.745	41.57	N2	8.67	Jurassic	Middle Jurassic	Bathonian	Jurassic 4	Bathonian	Late/Upper Bathonian		167.7	164.7	166.2	165.7	164.7	165.2	167.7	164.7	166.2	Chipping Norton Limestone	"limestone"	marine indet.
74835	ETE	Steneosaurus	38343	25218	25218	Oakham Quarry	United Kingdom	Europe	51.9798	-1.64664	41.6	N2	8.75	Jurassic	Middle Jurassic	Bathonian	Jurassic 4	Bathonian	Late/Upper Bathonian		167.7	164.7	166.2	165.7	164.7	165.2	167.7	164.7	166.2	Chipping Norton Limestone	"limestone"	carbonate indet.
163131		Steneosaurus	38343	53120	53120	Hanborough Railway Station	United Kingdom	Europe	51.825	-1.37333	41.62	N2	8.93	Jurassic	Middle Jurassic	Callovian	Jurassic 5	Callovian	Callovian		164.7	161.2	162.95			0	164.7	161.2	162.95	Cornbrash	not reported	marine indet.
144402	PaleoDB	Metriorhynchus	243930	46685	46685	Blue Circle Industries 'old quarry'	United Kingdom	Europe	51.2539	-2.15611	41.89	N2	7.88	Jurassic	Late/Upper Jurassic	Kimmeridgian	Jurassic 6	Kimmeridgian	Kimmeridgian		155.7	150.8	153.25			0	155.7	150.8	153.25	Kimmeridge Clay	claystone	marine indet.
100263	PaleoDB	Torvoneustes	248205	35123	34408	Westbury claypit (Lafarge cement works) E5	United Kingdom	Europe	51.2539	-2.15611	41.93	N2	7.83	Jurassic	Late/Upper Jurassic	Kimmeridgian	Jurassic 6	Kimmeridgian	Late/Upper Kimmeridgian		155.7	150.8	153.25	153.25	150.8	152.025	155.7	150.8	153.25	Kimmeridge Clay	claystone	marine indet.
152924		Torvoneustes	284788	49281	49281	Studley Grange landfill site	United Kingdom	Europe	51.36	-1.65	42.04	N2	8.25	Jurassic	Late/Upper Jurassic	Kimmeridgian	Jurassic 6	Kimmeridgian	Early/Lower Kimmeridgian		155.7	150.8	153.25	155.7	153.25	154.475	155.7	150.8	153.25	Kimmeridge Clay	"carbonate"	open shallow subtidal
90462	PaleoDB	Teleosaurus	36614	30422	30422	Sandsend	United Kingdom	Europe	54.5	-0.666667	42.1	N2	8.18	Jurassic	Early/Lower Jurassic	Toarcian	Jurassic 3	Toarcian	Early/Lower Toarcian		183	182	182.5			0	183	182	182.5	Alum Shale	"shale"	offshore
90448	PaleoDB	Steneosaurus	245908	30422	30415	Kettleness near Whitby	United Kingdom	Europe	54.5333	-0.7	42.13	N2	8.14	Jurassic	Early/Lower Jurassic	Toarcian	Jurassic 3	Toarcian	Early/Lower Toarcian		183	182	182.5			0	183	182	182.5	Whitby Mudstone	"shale"	offshore
154228		Steneosaurus	245907	50058	50058	100m North of Port Mulgrave	United Kingdom	Europe	54.55	-0.767	42.14	N2	8.09	Jurassic	Early/Lower Jurassic	Toarcian	Jurassic 3	Toarcian	Falciferum		183	182	182.5	179.65	175.6	177.625	183	182	182.5	Jet Rock	"shale"	marine indet.
36581	PaleoDB	Dakosaurus	36588	55639	9796	Potton bonebed	United Kingdom	Europe	52.1167	0.2	42.19	N2	10.95	Cretaceous	Early/Lower Cretaceous	Aptian	Cretaceous 3	Aptian	Early/Lower Aptian		125.45	122.46	123.955	125	118.5	121.75	125.45	122.46	123.955	Woburn Sand	sandstone	terrestrial indet.
100669	PaleoDB	Dakosaurus	36588	23773	23773	Shotover Hill, Oxford Clay	United Kingdom	Europe	51.7458	-1.17917	42.35	N2	8.71	Jurassic	Late/Upper Jurassic	Oxfordian	Jurassic 5	Oxfordian	Oxfordian		161.2	155.7	158.45			0	161.2	155.7	158.45	Calcareous Grit	sandstone	marine indet.
91989	PaleoDB	Steneosaurus	38343	15587	15587	Belmesthorpe	United Kingdom	Europe	52.6794	-0.459722	42.36	N2	9.64	Jurassic	Middle Jurassic	Bathonian	Jurassic 4	Bathonian	Late/Upper Bathonian		167.7	164.7	166.2	165.7	164.7	165.2	167.7	164.7	166.2	Great Oolite	"limestone"	marine indet.
91989	PaleoDB	Teleosaurus	36614	15587	15587	Belmesthorpe	United Kingdom	Europe	52.6794	-0.459722	42.36	N2	9.64	Jurassic	Middle Jurassic	Bathonian	Jurassic 4	Bathonian	Late/Upper Bathonian		167.7	164.7	166.2	165.7	164.7	165.2	167.7	164.7	166.2	Great Oolite	"limestone"	marine indet.
138711	PaleoDB	Torvoneustes	248204	44440	44440	Headington Quarry [=Heddington]. 'Calcareous Grit' (=Beckley Sand Member)	United Kingdom	Europe	51.7581	-1.20389	42.38	N2	8.67	Jurassic	Late/Upper Jurassic	Oxfordian	Jurassic 5	Oxfordian	Middle Oxfordian		161.2	155.7	158.45	159.367	157.533	158.45	161.2	155.7	158.45	Kingston	not reported	marine indet.
70996	ETE	Dakosaurus	36588	23793	23793	Chawley brick pit, Cumnor (e)	United Kingdom	Europe	51.7353	-1.31361	42.42	N2	8.53	Jurassic	Late/Upper Jurassic	Kimmeridgian	Jurassic 6	Kimmeridgian	Late/Upper Kimmeridgian		155.7	150.8	153.25	153.25	150.8	152.025	155.7	150.8	153.25	Kimmeridge Clay	claystone	marine indet.
119669	PaleoDB	Steneosaurus	38343	14179	14179	Peterborough area, Porter Collection	United Kingdom	Europe	52.5703	-0.243611	42.42	N2	9.78	Jurassic	Middle Jurassic	Callovian	Jurassic 5	Callovian	Callovian		164.7	161.2	162.95			0	164.7	161.2	162.95	Oxford Clay	mudstone	offshore indet.
119669	PaleoDB	Steneosaurus	38343	14179	14179	Peterborough area, Porter Collection	United Kingdom	Europe	52.5703	-0.243611	42.42	N2	9.78	Jurassic	Middle Jurassic	Callovian	Jurassic 5	Callovian	Callovian		164.7	161.2	162.95			0	164.7	161.2	162.95	Oxford Clay	mudstone	offshore indet.
90459	PaleoDB	Pelagosaurus	36601	30422	30422	Whitby, marine reptiles	United Kingdom	Europe	54.4833	-0.6	42.43	N2	9.32	Jurassic	Early/Lower Jurassic	Toarcian	Jurassic 3	Toarcian	Falciferum	Bifrons	183	175.6	179.3	179.65	179.3	179.475	183	175.6	179.3	Alum Shale	"shale"	offshore
90459	PaleoDB	Pelagosaurus	245646	30422	30422	Whitby, marine reptiles	United Kingdom	Europe	54.4833	-0.6	42.43	N2	9.32	Jurassic	Early/Lower Jurassic	Toarcian	Jurassic 3	Toarcian	Falciferum	Bifrons	183	175.6	179.3	179.65	179.3	179.475	183	175.6	179.3	Alum Shale	"shale"	offshore
90459	PaleoDB	Steneosaurus	245907	30422	30422	Whitby, marine reptiles	United Kingdom	Europe	54.4833	-0.6	42.43	N2	9.32	Jurassic	Early/Lower Jurassic	Toarcian	Jurassic 3	Toarcian	Falciferum	Bifrons	183	175.6	179.3	179.65	179.3	179.475	183	175.6	179.3	Alum Shale	"shale"	offshore
90459	PaleoDB	Steneosaurus	245908	38373	30422	Whitby, marine reptiles	United Kingdom	Europe	54.4833	-0.6	42.43	N2	9.32	Jurassic	Early/Lower Jurassic	Toarcian	Jurassic 3	Toarcian	Falciferum	Bifrons	183	175.6	179.3	179.65	179.3	179.475	183	175.6	179.3	Alum Shale	"shale"	offshore
90459	PaleoDB	Steneosaurus	245909	42759	30422	Whitby, marine reptiles	United Kingdom	Europe	54.4833	-0.6	42.43	N2	9.32	Jurassic	Early/Lower Jurassic	Toarcian	Jurassic 3	Toarcian	Falciferum	Bifrons	183	175.6	179.3	179.65	179.3	179.475	183	175.6	179.3	Alum Shale	"shale"	offshore
90459	PaleoDB	Steneosaurus	245908	42779	30422	Whitby, marine reptiles	United Kingdom	Europe	54.4833	-0.6	42.43	N2	9.32	Jurassic	Early/Lower Jurassic	Toarcian	Jurassic 3	Toarcian	Falciferum	Bifrons	183	175.6	179.3	179.65	179.3	179.475	183	175.6	179.3	Alum Shale	"shale"	offshore
90459	PaleoDB	Steneosaurus	245908	42759	30422	Whitby, marine reptiles	United Kingdom	Europe	54.4833	-0.6	42.43	N2	9.32	Jurassic	Early/Lower Jurassic	Toarcian	Jurassic 3	Toarcian	Falciferum	Bifrons	183	175.6	179.3	179.65	179.3	179.475	183	175.6	179.3	Alum Shale	"shale"	offshore
98478	PaleoDB	Metriorhynchus	243926	46685	23773	Shotover Hill, Kimmeridge Clay	United Kingdom	Europe	51.7458	-1.17917	42.5	N2	8.6	Jurassic	Late/Upper Jurassic	Tithonian	Jurassic 6	Portlandian	Tithonian		150.8	145.5	148.15			0	150.8	145.5	148.15	Kimmeridge Clay	claystone	marine indet.
133067	ETE	Metriorhynchus	243930	42839	42839	Fletton brick pit, Peterborough (Leeds Collection at Tübingen [GPIT])	United Kingdom	Europe	52.5521	-0.241701	42.71	N2	9.66	Jurassic	Middle Jurassic	Callovian	Jurassic 5	Callovian	Middle Callovian		164.7	161.2	162.95	163.533	162.367	162.95	164.7	161.2	162.95	Oxford Clay	mudstone	offshore indet.
133067	ETE	Metriorhynchus	171405	42839	42839	Fletton brick pit, Peterborough (Leeds Collection at Tübingen [GPIT])	United Kingdom	Europe	52.5521	-0.241701	42.71	N2	9.66	Jurassic	Middle Jurassic	Callovian	Jurassic 5	Callovian	Middle Callovian		164.7	161.2	162.95	163.533	162.367	162.95	164.7	161.2	162.95	Oxford Clay	mudstone	offshore indet.
133067	ETE	Steneosaurus	38343	42839	42839	Fletton brick pit, Peterborough (Leeds Collection at Tübingen [GPIT])	United Kingdom	Europe	52.5521	-0.241701	42.71	N2	9.66	Jurassic	Middle Jurassic	Callovian	Jurassic 5	Callovian	Middle Callovian		164.7	161.2	162.95	163.533	162.367	162.95	164.7	161.2	162.95	Oxford Clay	mudstone	offshore indet.
47362	ETE	Tyrannoneustes	254405	44183	14154	Fletton brick pit, Peterborough	United Kingdom	Europe	52.5521	-0.241701	42.71	N2	9.66	Jurassic	Middle Jurassic	Callovian	Jurassic 5	Callovian	Middle Callovian		164.7	161.2	162.95	163.533	162.367	162.95	164.7	161.2	162.95	Oxford Clay	not reported	marine indet.
162945		Tyrannoneustes	254405	53049	53049	Peterborough (general)	United Kingdom	Europe	52.5521	-0.241701	42.71	N2	9.66	Jurassic	Middle Jurassic	Callovian	Jurassic 5	Callovian	Middle Callovian		164.7	161.2	162.95	163.533	162.367	162.95	164.7	161.2	162.95	Oxford Clay	not reported	marine indet.
109800	ETE	Gracilineustes	243933	33944	46063	Peterborough area, Leeds Collection	United Kingdom	Europe	52.5667	-0.233333	42.72	N2	9.66	Jurassic	Middle Jurassic	Callovian	Jurassic 5	Callovian	Middle Callovian		164.7	161.2	162.95	163.533	162.367	162.95	164.7	161.2	162.95	Oxford Clay	mudstone	offshore
109800	ETE	Gracilineustes	243933	33944	46063	Peterborough area, Leeds Collection	United Kingdom	Europe	52.5667	-0.233333	42.72	N2	9.66	Jurassic	Middle Jurassic	Callovian	Jurassic 5	Callovian	Middle Callovian		164.7	161.2	162.95	163.533	162.367	162.95	164.7	161.2	162.95	Oxford Clay	mudstone	offshore
109800	ETE	Machimosaurus	245902	33944	46063	Peterborough area, Leeds Collection	United Kingdom	Europe	52.5667	-0.233333	42.72	N2	9.66	Jurassic	Middle Jurassic	Callovian	Jurassic 5	Callovian	Middle Callovian		164.7	161.2	162.95	163.533	162.367	162.95	164.7	161.2	162.95	Oxford Clay	mudstone	offshore
109800	ETE	Machimosaurus	245902	33944	46063	Peterborough area, Leeds Collection	United Kingdom	Europe	52.5667	-0.233333	42.72	N2	9.66	Jurassic	Middle Jurassic	Callovian	Jurassic 5	Callovian	Middle Callovian		164.7	161.2	162.95	163.533	162.367	162.95	164.7	161.2	162.95	Oxford Clay	mudstone	offshore
109800	ETE	Metriorhynchus	171409	33944	46063	Peterborough area, Leeds Collection	United Kingdom	Europe	52.5667	-0.233333	42.72	N2	9.66	Jurassic	Middle Jurassic	Callovian	Jurassic 5	Callovian	Middle Callovian		164.7	161.2	162.95	163.533	162.367	162.95	164.7	161.2	162.95	Oxford Clay	mudstone	offshore
109800	ETE	Metriorhynchus	171409	33944	46063	Peterborough area, Leeds Collection	United Kingdom	Europe	52.5667	-0.233333	42.72	N2	9.66	Jurassic	Middle Jurassic	Callovian	Jurassic 5	Callovian	Middle Callovian		164.7	161.2	162.95	163.533	162.367	162.95	164.7	161.2	162.95	Oxford Clay	mudstone	offshore
109800	ETE	Metriorhynchus	243930	33944	46063	Peterborough area, Leeds Collection	United Kingdom	Europe	52.5667	-0.233333	42.72	N2	9.66	Jurassic	Middle Jurassic	Callovian	Jurassic 5	Callovian	Middle Callovian		164.7	161.2	162.95	163.533	162.367	162.95	164.7	161.2	162.95	Oxford Clay	mudstone	offshore
109800	ETE	Metriorhynchus	171405	33944	46063	Peterborough area, Leeds Collection	United Kingdom	Europe	52.5667	-0.233333	42.72	N2	9.66	Jurassic	Middle Jurassic	Callovian	Jurassic 5	Callovian	Middle Callovian		164.7	161.2	162.95	163.533	162.367	162.95	164.7	161.2	162.95	Oxford Clay	mudstone	offshore
142299	ETE	Metriorhynchus	243930	46193	46193	Peterborough area, Leeds Collection at National Museum of Ireland	United Kingdom	Europe	52.5667	-0.233333	42.72	N2	9.66	Jurassic	Middle Jurassic	Callovian	Jurassic 5	Callovian	Middle Callovian		164.7	161.2	162.95	163.533	162.367	162.95	164.7	161.2	162.95	Oxford Clay	mudstone	offshore
109800	ETE	Steneosaurus	171322	33944	46063	Peterborough area, Leeds Collection	United Kingdom	Europe	52.5667	-0.233333	42.72	N2	9.66	Jurassic	Middle Jurassic	Callovian	Jurassic 5	Callovian	Middle Callovian		164.7	161.2	162.95	163.533	162.367	162.95	164.7	161.2	162.95	Oxford Clay	mudstone	offshore
109800	ETE	Steneosaurus	171391	33944	46063	Peterborough area, Leeds Collection	United Kingdom	Europe	52.5667	-0.233333	42.72	N2	9.66	Jurassic	Middle Jurassic	Callovian	Jurassic 5	Callovian	Middle Callovian		164.7	161.2	162.95	163.533	162.367	162.95	164.7	161.2	162.95	Oxford Clay	mudstone	offshore
109800	ETE	Steneosaurus	171322	33944	46063	Peterborough area, Leeds Collection	United Kingdom	Europe	52.5667	-0.233333	42.72	N2	9.66	Jurassic	Middle Jurassic	Callovian	Jurassic 5	Callovian	Middle Callovian		164.7	161.2	162.95	163.533	162.367	162.95	164.7	161.2	162.95	Oxford Clay	mudstone	offshore
109800	ETE	Steneosaurus	253252	50059	46063	Peterborough area, Leeds Collection	United Kingdom	Europe	52.5667	-0.233333	42.72	N2	9.66	Jurassic	Middle Jurassic	Callovian	Jurassic 5	Callovian	Middle Callovian		164.7	161.2	162.95	163.533	162.367	162.95	164.7	161.2	162.95	Oxford Clay	mudstone	offshore
109800	ETE	Steneosaurus	56542	50075	46063	Peterborough area, Leeds Collection	United Kingdom	Europe	52.5667	-0.233333	42.72	N2	9.66	Jurassic	Middle Jurassic	Callovian	Jurassic 5	Callovian	Middle Callovian		164.7	161.2	162.95	163.533	162.367	162.95	164.7	161.2	162.95	Oxford Clay	mudstone	offshore
142299	ETE	Steneosaurus	245107	46193	46193	Peterborough area, Leeds Collection at National Museum of Ireland	United Kingdom	Europe	52.5667	-0.233333	42.72	N2	9.66	Jurassic	Middle Jurassic	Callovian	Jurassic 5	Callovian	Middle Callovian		164.7	161.2	162.95	163.533	162.367	162.95	164.7	161.2	162.95	Oxford Clay	mudstone	offshore
109800	ETE	Suchodus	171410	42560	46063	Peterborough area, Leeds Collection	United Kingdom	Europe	52.5667	-0.233333	42.72	N2	9.66	Jurassic	Middle Jurassic	Callovian	Jurassic 5	Callovian	Middle Callovian		164.7	161.2	162.95	163.533	162.367	162.95	164.7	161.2	162.95	Oxford Clay	mudstone	offshore
109800	ETE	Tyrannoneustes	254405	44183	46063	Peterborough area, Leeds Collection	United Kingdom	Europe	52.5667	-0.233333	42.72	N2	9.66	Jurassic	Middle Jurassic	Callovian	Jurassic 5	Callovian	Middle Callovian		164.7	161.2	162.95	163.533	162.367	162.95	164.7	161.2	162.95	Oxford Clay	mudstone	offshore
92051	PaleoDB	Metriorhynchus	36598	47746	47746	Dogsthorpe brick pit (bed 10)	United Kingdom	Europe	52.6044	-0.206944	42.76	N2	9.68	Jurassic	Middle Jurassic	Callovian	Jurassic 5	Callovian	Middle Callovian		164.7	161.2	162.95	163.533	162.367	162.95	164.7	161.2	162.95	Oxford Clay	mudstone	offshore indet.
92051	PaleoDB	Metriorhynchus	36598	30893	47746	Dogsthorpe brick pit (bed 10)	United Kingdom	Europe	52.6044	-0.206944	42.76	N2	9.68	Jurassic	Middle Jurassic	Callovian	Jurassic 5	Callovian	Middle Callovian		164.7	161.2	162.95	163.533	162.367	162.95	164.7	161.2	162.95	Oxford Clay	mudstone	offshore indet.
133068	PaleoDB	Metriorhynchus	171409	42840	42840	Dogsthorpe brick pit (bed 11)	United Kingdom	Europe	52.6044	-0.206944	42.76	N2	9.68	Jurassic	Middle Jurassic	Callovian	Jurassic 5	Callovian	Middle Callovian		164.7	161.2	162.95	163.533	162.367	162.95	164.7	161.2	162.95	Oxford Clay	mudstone	offshore indet.
119508	PaleoDB	Dakosaurus	235854	14179	14179	Ely, Roswell Pits	United Kingdom	Europe	52.4031	0.284344	43.14	N2	9.83	Jurassic	Late/Upper Jurassic	Kimmeridgian	Jurassic 6	Kimmeridgian	Early/Lower Kimmeridgian		155.7	150.8	153.25	155.7	153.25	154.475	155.7	150.8	153.25	Kimmeridge Clay	not reported	marine indet.
119508	PaleoDB	Dakosaurus	235854	43071	14179	Ely, Roswell Pits	United Kingdom	Europe	52.4031	0.284344	43.14	N2	9.83	Jurassic	Late/Upper Jurassic	Kimmeridgian	Jurassic 6	Kimmeridgian	Early/Lower Kimmeridgian		155.7	150.8	153.25	155.7	153.25	154.475	155.7	150.8	153.25	Kimmeridge Clay	not reported	marine indet.
122240	PaleoDB	Thoracosaurus	38458	49398	49061	Rangapur microvertebrate site	India	India	17.1917	77.9083	-29.32	S1	58.42	Cretaceous	Late/Upper Cretaceous	Maastrichtian	Cretaceous 8	Maastrichtian	Maastrichtian		70.6	66.043	68.3215			0	70.6	66.043	68.3215		marl	fluvial-lacustrine indet.
27014	PaleoDB	Thoracosaurus	38458	49398	9847	Naskal microvertebrate site	India	India	17.2167	77.8667	-29.28	S1	58.39	Cretaceous	Late/Upper Cretaceous	Maastrichtian	Cretaceous 8	Maastrichtian	Maastrichtian		70.6	66.043	68.3215			0	70.6	66.043	68.3215	Intertrappean Beds	mudstone	fluvial-lacustrine indet.
153368		Thoracosaurus	38458	49398	49398	Marepalli	India	India	17.5592	77.9781	-29.02	S1	58.67	Cretaceous	Late/Upper Cretaceous	Maastrichtian	Cretaceous 8	Maastrichtian	Maastrichtian		70.6	66.043	68.3215			0	70.6	66.043	68.3215	Infratrappean Beds	conglomerate	terrestrial indet.
132380	PaleoDB	Steneosaurus	38343	42654	42654	Behazonaty, SW of the basin of the Kelifely	Madagascar	Madagascar	-17.5058	45.3403	-22.26	S1	23.97	Jurassic	Early/Lower Jurassic	Toarcian	Jurassic 3	Toarcian	Toarcian		183	175.6	179.3			0	183	175.6	179.3	Kandreho	not reported	lagoonal/restricted shallow subtidal
35289	Fossilworks	Thoracosaurus	184628	9505	9505	Hannahatchee Creek ‘‘longwalk’’ outcrop	United States	North America	32.1642	-85.0267	34.04	N2	-56.7	Cretaceous	Late/Upper Cretaceous	Campanian	Cretaceous 7	Campanian	Campanian		84.9	70.6	77.75			0	84.9	70.6	77.75	Blufftown	claystone	transition zone/lower shoreface
108936	Fossilworks	Eothoracosaurus	176555	34878	34878	Eothoracosaurus mississippiensis type locality	United States	North America	33.4333	-88.8833	37.04	N2	-66.55	Cretaceous	Late/Upper Cretaceous	Maastrichtian	Cretaceous 8	Maastrichtian	Early/Lower Maastrichtian		70.6	66.043	68.3215	70.6	68.05	69.325	70.6	66.043	68.3215	Ripley	not reported	marine indet.
125074	PaleoDB	Thoracosaurus	184628	40545	40545	Bowie, near	United States	North America	38.9639	-76.7083	37.29	N2	-44.38	Cretaceous	Late/Upper Cretaceous				Late/Upper Cretaceous		99.7	66.043	82.8715			0	99.7	66.043	82.8715	Severn	sandstone	marine indet.
127182	PaleoDB	Thoracosaurus	184628	41363	41363	Magothy River	United States	North America	39.11	-76.5403	37.39	N2	-44.17	Cretaceous	Late/Upper Cretaceous				Late/Upper Cretaceous		99.7	66.043	82.8715			0	99.7	66.043	82.8715	Matawan	not reported	marine indet.
127183	PaleoDB	Hyposaurus	212368	41363	41363	Beohemia Mills	United States	North America	39.4646	-75.7746	37.55	N2	-43.32	Cretaceous	Late/Upper Cretaceous				Late/Upper Cretaceous		99.7	66.043	82.8715			0	99.7	66.043	82.8715		not reported	marine indet.
108938	Fossilworks	Eothoracosaurus	176555	34878	34878	Coon Creek (AMNH)	United States	North America	35.3833	-88.4	38.41	N2	-60.9	Cretaceous	Late/Upper Cretaceous				Late/Upper Campanian	Early/Lower Maastrichtian	84.9	66.043	75.4715	74.9	68.05	71.475	84.9	66.043	75.4715	Ripley	not reported	marine indet.
108937	Fossilworks	Eothoracosaurus	176555	34878	34878	Sawmill Site Locality	United States	North America	35.6167	-88.1167	38.56	N2	-60.53	Cretaceous	Late/Upper Cretaceous				Late/Upper Campanian	Early/Lower Maastrichtian	84.9	66.043	75.4715	74.9	68.05	71.475	84.9	66.043	75.4715	Ripley	not reported	marine indet.
127195	PaleoDB	Hyposaurus	212368	41363	41363	Bohemia Mills	United States	North America	39.4646	-75.7746	38.8	N2	-45.08	Cretaceous	Late/Upper Cretaceous	Campanian	Cretaceous 7	Campanian	Campanian		84.9	70.6	77.75			0	84.9	70.6	77.75		not reported	marine indet.
52504	ETE	Thoracosaurus	184628	46726	43456	Mullica Hill	United States	North America	39.7393	-75.2241	39.45	N2	-46.42	Cretaceous	Late/Upper Cretaceous				Late/Upper Campanian	Maastrichtian	84.9	66.043	75.4715	74.9		37.45	84.9	66.043	75.4715	Navesink	not reported	terrestrial indet.
27564	Fossilworks	Thoracosaurus	184628	773	773	Severn Formation Locality C (Hampton Mall Shopping Center)	United States	North America	38.8879	-76.8485	39.75	N2	-52.24	Cretaceous	Late/Upper Cretaceous	Maastrichtian	Cretaceous 8	Maastrichtian	Maastrichtian		70.6	66.043	68.3215			0	70.6	66.043	68.3215	Severn	not reported	coastal indet.
27563	Fossilworks	Thoracosaurus	184628	773	773	Severn Formation Locality B (Landover)	United States	North America	38.9094	-76.846	39.77	N2	-52.23	Cretaceous	Late/Upper Cretaceous	Maastrichtian	Cretaceous 8	Maastrichtian	Maastrichtian		70.6	66.043	68.3215			0	70.6	66.043	68.3215	Severn	not reported	coastal indet.
27565	Fossilworks	Thoracosaurus	184628	773	773	Severn Formation Locality D (US Route 50)	United States	North America	38.9488	-76.8185	39.8	N2	-52.19	Cretaceous	Late/Upper Cretaceous	Maastrichtian	Cretaceous 8	Maastrichtian	Maastrichtian		70.6	66.043	68.3215			0	70.6	66.043	68.3215	Severn	not reported	coastal indet.
48570	ETE	Hyposaurus	212368	39525	15621	West Jersey Marl Company's Pit, Barnsboro	United States	North America	39.7328	-75.1603	40.16	N2	-50.81	Cretaceous	Late/Upper Cretaceous	Maastrichtian	Cretaceous 8	Maastrichtian	Late/Upper Maastrichtian		70.6	66.043	68.3215	68.05	65.5	66.775	70.6	66.043	68.3215	New Egypt	sandstone	terrestrial indet.
167780		Hyposaurus	212368	54671	9105	Barnsboro "greensand" (Hornerstown)	United States	North America	39.7617	-75.16	40.19	N2	-50.8	Cretaceous	Late/Upper Cretaceous	Maastrichtian	Cretaceous 8	Maastrichtian	Late/Upper Maastrichtian		70.6	66.043	68.3215	68.05	65.5	66.775	70.6	66.043	68.3215	Hornerstown	not reported	marginal marine indet.
167780		Thoracosaurus	38458	54671	9105	Barnsboro "greensand" (Hornerstown)	United States	North America	39.7617	-75.16	40.19	N2	-50.8	Cretaceous	Late/Upper Cretaceous	Maastrichtian	Cretaceous 8	Maastrichtian	Late/Upper Maastrichtian		70.6	66.043	68.3215	68.05	65.5	66.775	70.6	66.043	68.3215	Hornerstown	not reported	marginal marine indet.
87902	ETE	Hyposaurus	212368	39527	29790	Pemberton Marl Company pit (Hornerstown)	United States	North America	39.9729	-74.677	40.29	N2	-50.26	Cretaceous	Late/Upper Cretaceous	Maastrichtian	Cretaceous 8	Maastrichtian	Late/Upper Maastrichtian		70.6	66.043	68.3215	68.05	65.5	66.775	70.6	66.043	68.3215	Hornerstown	marl	marginal marine indet.
88034	ETE	Hyposaurus	212368	27976	12243	Hornerstown area (Hornerstown Fm.) (PROXY)	United States	North America	40.1167	-74.55	40.4	N2	-50.08	Cretaceous	Late/Upper Cretaceous	Maastrichtian	Cretaceous 8	Maastrichtian	Late/Upper Maastrichtian		70.6	66.043	68.3215	68.05	65.5	66.775	70.6	66.043	68.3215	Hornerstown	marl	marginal marine indet.
88034	ETE	Thoracosaurus	38458	46726	12243	Hornerstown area (Hornerstown Fm.) (PROXY)	United States	North America	40.1167	-74.55	40.4	N2	-50.08	Cretaceous	Late/Upper Cretaceous	Maastrichtian	Cretaceous 8	Maastrichtian	Late/Upper Maastrichtian		70.6	66.043	68.3215	68.05	65.5	66.775	70.6	66.043	68.3215	Hornerstown	marl	marginal marine indet.
88034	ETE	Thoracosaurus	184628	46726	12243	Hornerstown area (Hornerstown Fm.) (PROXY)	United States	North America	40.1167	-74.55	40.4	N2	-50.08	Cretaceous	Late/Upper Cretaceous	Maastrichtian	Cretaceous 8	Maastrichtian	Late/Upper Maastrichtian		70.6	66.043	68.3215	68.05	65.5	66.775	70.6	66.043	68.3215	Hornerstown	marl	marginal marine indet.
87903	ETE	Hyposaurus	212368	39525	29790	Cream Ridge Marl Company pit (Hornerstbown Fm.)	United States	North America	40.1333	-74.5149	40.41	N2	-50.04	Cretaceous	Late/Upper Cretaceous	Maastrichtian	Cretaceous 8	Maastrichtian	Late/Upper Maastrichtian		70.6	66.043	68.3215	68.05	65.5	66.775	70.6	66.043	68.3215	Hornerstown	marl	marginal marine indet.
167531		Thoracosaurus	38458	54671	54671	Crosswicks Creek (basal Hornerstown)	United States	North America	40.1469	-74.7219	40.46	N2	-50.23	Cretaceous	Late/Upper Cretaceous	Maastrichtian	Cretaceous 8	Maastrichtian	Late/Upper Maastrichtian		70.6	66.043	68.3215	68.05	65.5	66.775	70.6	66.043	68.3215	Hornerstown	not reported	marginal marine indet.
129264	PaleoDB	Hyposaurus	212368	54671	14123	Tinton Falls (Greensand)	United States	North America	40.3042	-74.1006	40.48	N2	-49.58	Cretaceous	Late/Upper Cretaceous	Maastrichtian	Cretaceous 8	Maastrichtian	Late/Upper Maastrichtian		70.6	66.043	68.3215	68.05	65.5	66.775	70.6	66.043	68.3215	Hornerstown	sandstone	marine indet.
129264	PaleoDB	Thoracosaurus	184628	54671	14123	Tinton Falls (Greensand)	United States	North America	40.3042	-74.1006	40.48	N2	-49.58	Cretaceous	Late/Upper Cretaceous	Maastrichtian	Cretaceous 8	Maastrichtian	Late/Upper Maastrichtian		70.6	66.043	68.3215	68.05	65.5	66.775	70.6	66.043	68.3215	Hornerstown	sandstone	marine indet.
57916	ETE	Thoracosaurus	38458	1580	1580	Big Brook (Wenonah/Mt. Laurel)	United States	North America	40.26	-74.2742	40.5	N2	-49.24	Cretaceous	Late/Upper Cretaceous	Maastrichtian	Cretaceous 8	Maastrichtian	Maastrichtian		70.6	66.043	68.3215			0	70.6	66.043	68.3215	Wenonah/Mount Laurel	claystone	marginal marine indet.
36449	Fossilworks	Thoracosaurus	38458	9765	9765	Hogback South, MNA Locality A	United States	North America	36.4861	-108.486	43.83	N2	-79.79	Cretaceous	Late/Upper Cretaceous	Campanian	Cretaceous 7	Campanian	Late/Upper Campanian		84.9	70.6	77.75	74.9	70.6	72.75	84.9	70.6	77.75	Fruitland	mudstone	terrestrial indet.
45844	ETE	Thoracosaurus	38458	1129	46718	Dino Ray UW V-79033	United States	North America	41.5683	-108.649	48.87	N2	-84.51	Cretaceous	Late/Upper Cretaceous	Maastrichtian	Cretaceous 8	Maastrichtian	Lancian		70.6	66.043	68.3215	68.05	65.5	66.775	70.6	66.043	68.3215	Lance	sandstone	terrestrial indet.
14610	Fossilworks	Thoracosaurus	184628	11749	1984	PTRM V92067	United States	North America	46.1	-103.3	52.2	N2	-76.75	Cretaceous	Late/Upper Cretaceous	Maastrichtian	Cretaceous 8	Maastrichtian	Lancian		70.6	66.043	68.3215			0	66.9	66.7	66.8	Hell Creek	sandstone	crevasse splay
45102	ETE	Thoracosaurus	184628	11749	11749	PTRM V89003	United States	North America	45.9777	-103.754	52.31	N2	-76.73	Cretaceous	Late/Upper Cretaceous	Maastrichtian	Cretaceous 8	Maastrichtian	Maastrichtian		70.6	66.043	68.3215			0	70.6	66.043	68.3215	Hell Creek	sandstone	crevasse splay
45099	PaleoDB	Thoracosaurus	184628	11749	11749	PTRM V89004, Doaks Butte	United States	North America	45.9488	-103.962	52.32	N2	-76.97	Cretaceous	Late/Upper Cretaceous	Maastrichtian	Cretaceous 8	Maastrichtian	Maastrichtian		70.6	66.043	68.3215			0	66.9	66.7	66.8	Hell Creek	sandstone	"channel"
45109	ETE	Thoracosaurus	184628	11749	11749	PTRM V88018, Mud Buttes	United States	North America	46.264	-103.767	52.59	N2	-76.6	Cretaceous	Late/Upper Cretaceous	Maastrichtian	Cretaceous 8	Maastrichtian	Maastrichtian		70.6	66.043	68.3215			0	66.5	66.3	66.4	Hell Creek	"shale"	"floodplain"
45111	ETE	Thoracosaurus	184628	11749	11749	PTRM V87012, Mud Buttes	United States	North America	46.264	-103.767	52.59	N2	-76.6	Cretaceous	Late/Upper Cretaceous	Maastrichtian	Cretaceous 8	Maastrichtian	Maastrichtian		70.6	66.043	68.3215			0	66.9	66.3	66.6	Hell Creek	mudstone	"floodplain"
45118	ETE	Thoracosaurus	184628	11749	11749	PTRM V88004, Mud Buttes	United States	North America	46.264	-103.767	52.59	N2	-76.6	Cretaceous	Late/Upper Cretaceous	Maastrichtian	Cretaceous 8	Maastrichtian	Maastrichtian		70.6	66.043	68.3215			0	66.9	66.3	66.6	Hell Creek	mudstone	"floodplain"
45144	ETE	Thoracosaurus	184628	11749	11749	PTRM V86002, East Marmarth	United States	North America	46.334	-103.898	52.68	N2	-76.71	Cretaceous	Late/Upper Cretaceous	Maastrichtian	Cretaceous 8	Maastrichtian	Maastrichtian		70.6	66.043	68.3215			0	66.9	66.7	66.8	Hell Creek	sandstone	"channel"
45381	ETE	Thoracosaurus	184628	11749	11749	PTRM V97024	United States	North America	46.3629	-103.898	52.71	N2	-76.7	Cretaceous	Late/Upper Cretaceous	Maastrichtian	Cretaceous 8	Maastrichtian	Maastrichtian		70.6	66.043	68.3215			0	66.9	66.7	66.8	Hell Creek	"shale"	"floodplain"
45130	ETE	Thoracosaurus	184628	11749	11749	PTRM V87009, Pretty Butte	United States	North America	46.3819	-103.964	52.74	N2	-76.76	Cretaceous	Late/Upper Cretaceous	Maastrichtian	Cretaceous 8	Maastrichtian	Maastrichtian		70.6	66.043	68.3215			0	70.6	66.043	68.3215	Hell Creek	sandstone	"channel"
45136	ETE	Thoracosaurus	184628	11749	11749	PTRM V86003, Pretty Butte	United States	North America	46.3819	-103.964	52.74	N2	-76.76	Cretaceous	Late/Upper Cretaceous	Maastrichtian	Cretaceous 8	Maastrichtian	Maastrichtian		70.6	66.043	68.3215			0	70.6	66.043	68.3215	Hell Creek	sandstone	"channel"
45128	ETE	Thoracosaurus	184628	11749	11749	PTRM V92002	United States	North America	46.4064	-103.94	52.76	N2	-76.72	Cretaceous	Late/Upper Cretaceous	Maastrichtian	Cretaceous 8	Maastrichtian	Maastrichtian		70.6	66.043	68.3215			0	70.6	66.043	68.3215	Hell Creek	sandstone	"channel"
45137	ETE	Thoracosaurus	184628	11749	11749	PTRM V98027, Cannonball Creek	United States	North America	46.4498	-104.233	52.86	N2	-77.02	Cretaceous	Late/Upper Cretaceous	Maastrichtian	Cretaceous 8	Maastrichtian	Maastrichtian		70.6	66.043	68.3215			0	66.9	66.3	66.6	Hell Creek	sandstone	"channel"
45299	ETE	Thoracosaurus	184628	11749	11749	PTRM V95016, Cannonball Creek	United States	North America	46.4643	-104.24	52.87	N2	-77.02	Cretaceous	Late/Upper Cretaceous	Maastrichtian	Cretaceous 8	Maastrichtian	Maastrichtian		70.6	66.043	68.3215			0	66.9	66.3	66.6	Hell Creek	sandstone	"channel"
138289	PaleoDB	Geosaurus	36592	44221	44221	Sierra de Guasasa	Cuba	South America	22.38	-83.5	22.38	N1	-83.5	Jurassic	Late/Upper Jurassic	Oxfordian	Jurassic 5	Oxfordian	Middle Oxfordian	Late/Upper Oxfordian	161.2	155.7	158.45	159.367	155.7	157.534	161.2	155.7	158.45	Jagua	"shale"	platform/shelf-margin reef
138290	PaleoDB	Geosaurus	36592	44221	44221	Puerta de Ancon	Cuba	South America	22.38	-83.5	22.38	N1	-83.5	Jurassic	Late/Upper Jurassic	Oxfordian	Jurassic 5	Oxfordian	Middle Oxfordian	Late/Upper Oxfordian	161.2	155.7	158.45	159.367	155.7	157.534	161.2	155.7	158.45	Jagua	"shale"	platform/shelf-margin reef
27249	Fossilworks	Cricosaurus	243952	7525	7525	Mazatepec (Geosaurus vignaudi Site)	Mexico	South America	20	-97.4167	15.04	N1	-49.74	Jurassic	Late/Upper Jurassic	Tithonian	Jurassic 6	Portlandian	Tithonian		150.8	145.5	148.15			0	150.8	145.5	148.15	Pimienta	"limestone"	offshore indet.
136131	PaleoDB	Dakosaurus	36588	43559	43559	El Salitre	Mexico	South America	24.13	-100.18	18.94	N1	-50.94	Jurassic	Late/Upper Jurassic	Kimmeridgian	Jurassic 6	Kimmeridgian	Early/Lower Kimmeridgian	Late/Upper Kimmeridgian	155.7	150.8	153.25	155.7	150.8	153.25	155.7	150.8	153.25	La Casita	not reported	deltaic indet.
143339	PaleoDB	Dakosaurus	36588	46445	46445	San Juan de los Dolores	Mexico	South America	25.2	-100.41	19.89	N1	-50.48	Jurassic	Late/Upper Jurassic	Kimmeridgian	Jurassic 6	Kimmeridgian	Kimmeridgian		155.7	150.8	153.25			0	155.7	150.8	153.25	La Casita	not reported	marine indet.
110176	ETE	Cricosaurus	36586	48527	36323	Sierra El Jabalí, next to Gomez Farías	Mexico	South America	24.9556	-100.974	20.65	N1	-52.3	Jurassic	Late/Upper Jurassic	Tithonian	Jurassic 6	Portlandian	Early/Lower Tithonian		150.8	145.5	148.15	150.8	149.033	149.917	150.8	145.5	148.15	La Caja	"shale"	offshore
104859	PaleoDB	Cricosaurus	243947	35104	35104	Sierra de Buñuelas, near Gomez Farias	Mexico	South America	25.0375	-100.953	20.73	N1	-52.26	Jurassic	Late/Upper Jurassic	Tithonian	Jurassic 6	Portlandian	Early/Lower Tithonian		150.8	145.5	148.15	150.8	149.033	149.917	150.8	145.5	148.15	La Caja	"shale"	offshore
104859	PaleoDB	Metriorhynchus	36598	46345	35104	Sierra de Buñuelas, near Gomez Farias	Mexico	South America	25.0375	-100.953	20.73	N1	-52.26	Jurassic	Late/Upper Jurassic	Tithonian	Jurassic 6	Portlandian	Early/Lower Tithonian		150.8	145.5	148.15	150.8	149.033	149.917	150.8	145.5	148.15	La Caja	"shale"	offshore
51911	ETE	Thoracosaurus	196992	39499	13837	Fort Montserrate, Bahia	Brazil	South America	-12.9833	-38.5167	-13.62	S1	-6.12	Cretaceous	Early/Lower Cretaceous	Aptian	Cretaceous 3	Aptian	Aptian		125.45	112.6	119.025			0	125.45	112.6	119.025		conglomerate	terrestrial indet.
51912	ETE	Thoracosaurus	196992	39499	13837	Plantaforma, Bahia	Brazil	South America	-12.9833	-38.5167	-13.62	S1	-6.12	Cretaceous	Early/Lower Cretaceous	Aptian	Cretaceous 3	Aptian	Aptian		125.45	112.6	119.025			0	125.45	112.6	119.025		conglomerate	terrestrial indet.
138293	PaleoDB	Metriorhynchus	36598	44222	44222	Quebrada La Iglesia	Chile	South America	-28.7	-69.58	-26.58	S1	-33	Jurassic	Middle Jurassic	Bajocian	Jurassic 4	Bajocian	Early/Lower Bajocian		171.6	168.4	170			0	171.6	168.4	170	Lautaro	not reported	marine indet.
137133	PaleoDB	Metriorhynchus	243958	43844	43844	Cerro Laberinto (crocodile)	Chile	South America	-23.4333	-69.3506	-21.9	S1	-34.38	Jurassic	Late/Upper Jurassic	Oxfordian	Jurassic 5	Oxfordian	Oxfordian		161.2	155.7	158.45			0	161.2	155.7	158.45	Sierra El Cobre	not reported	marine indet.
132064	PaleoDB	Metriorhynchus	243958	42562	42562	Immediately north of Placilla de Caracoles, near the cemetery	Chile	South America	-23	-69	-21.74	S1	-33.84	Jurassic	Middle Jurassic	Callovian	Jurassic 5	Callovian	Callovian		164.7	161.2	162.95			0	164.7	161.2	162.95	Mina Chica	"shale"	marine indet.
144697	PaleoDB	Metriorhynchus	243958	46824	46824	Quebrada Cherejara	Chile	South America	-21.8908	-68.9783	-20.64	S1	-34.02	Jurassic	Middle Jurassic	Callovian	Jurassic 5	Callovian	Callovian		164.7	161.2	162.95			0	164.7	161.2	162.95	Quehuita	not reported	marine indet.
138294	PaleoDB	Metriorhynchus	243955	44222	53055	Quebrada Sajasa	Chile	South America	-21.7667	-68.25	-20.28	S1	-33.44	Jurassic	Middle Jurassic	Callovian	Jurassic 5	Callovian	Middle Callovian		164.7	161.2	162.95	163.533	162.367	162.95	164.7	161.2	162.95		not reported	marine indet.
47808	PaleoDB	Cynodontosuchus	192070	36799	36799	Boca del Sapo	Argentina	South America	-38.95	-68.2333	-43.53	S2	-49.17	Cretaceous	Late/Upper Cretaceous	Santonian	Cretaceous 6	Santonian	Santonian		85.8	84.9	85.35			0	85.8	84.9	85.35	Bajo de la Carpa	sandstone	terrestrial indet.
122662	PaleoDB	Dakosaurus	100889	50664	35024	Yesera del Tromen	Argentina	South America	-39.1944	-69.6675	-37.87	S2	-32.04	Cretaceous	Early/Lower Cretaceous	Berriasian	Cretaceous 1	Berriasian	Berriasian		145.5	140.2	142.85			0	145.5	140.2	142.85	Vaca Muerta	not reported	marine indet.
122662	PaleoDB	Geosaurus	36592	45364	35024	Yesera del Tromen	Argentina	South America	-39.1944	-69.6675	-37.87	S2	-32.04	Cretaceous	Early/Lower Cretaceous	Berriasian	Cretaceous 1	Berriasian	Berriasian		145.5	140.2	142.85			0	145.5	140.2	142.85	Vaca Muerta	not reported	marine indet.
79651	ETE	Cricosaurus	243940	46882	26761	Cerro Lotena	Argentina	South America	-39.1944	-69.6675	-37.3	S2	-31.77	Jurassic	Late/Upper Jurassic	Tithonian	Jurassic 6	Portlandian	Early/Lower Tithonian		150.8	145.5	148.15	150.8	149.033	149.917	150.8	145.5	148.15	Vaca Muerta	not reported	marine indet.
79651	ETE	Cricosaurus	36586	46882	26761	Cerro Lotena	Argentina	South America	-39.1944	-69.6675	-37.3	S2	-31.77	Jurassic	Late/Upper Jurassic	Tithonian	Jurassic 6	Portlandian	Early/Lower Tithonian		150.8	145.5	148.15	150.8	149.033	149.917	150.8	145.5	148.15	Vaca Muerta	not reported	marine indet.
79651	ETE	Geosaurus	36592	45364	26761	Cerro Lotena	Argentina	South America	-39.1944	-69.6675	-37.3	S2	-31.77	Jurassic	Late/Upper Jurassic	Tithonian	Jurassic 6	Portlandian	Early/Lower Tithonian		150.8	145.5	148.15	150.8	149.033	149.917	150.8	145.5	148.15	Vaca Muerta	not reported	marine indet.
79651	ETE	Metriorhynchus	36598	46429	26761	Cerro Lotena	Argentina	South America	-39.1944	-69.6675	-37.3	S2	-31.77	Jurassic	Late/Upper Jurassic	Tithonian	Jurassic 6	Portlandian	Early/Lower Tithonian		150.8	145.5	148.15	150.8	149.033	149.917	150.8	145.5	148.15	Vaca Muerta	not reported	marine indet.
144919	PaleoDB	Cricosaurus	243940	46882	46882	Bosque Petrificado	Argentina	South America	-39.12	-69.42	-37.2	S2	-31.55	Jurassic	Late/Upper Jurassic	Tithonian	Jurassic 6	Portlandian	Early/Lower Tithonian		150.8	145.5	148.15	150.8	149.033	149.917	150.8	145.5	148.15	Vaca Muerta	not reported	marine indet.
79652	ETE	Geosaurus	36592	45364	26761	Los Catutos	Argentina	South America	-38.8333	-70.2	-37.02	S2	-32.36	Jurassic	Late/Upper Jurassic	Tithonian	Jurassic 6	Portlandian	Early/Lower Tithonian		150.8	145.5	148.15	150.8	149.033	149.917	150.8	145.5	148.15	Vaca Muerta	not reported	terrestrial indet.
92122	PaleoDB	Cricosaurus	267481	46721	31031	El Ministerio Quarry, Los Catutos	Argentina	South America	-38.8167	-70.2	-37	S2	-32.36	Jurassic	Late/Upper Jurassic	Tithonian	Jurassic 6	Portlandian	Middle Tithonian	Late/Upper Tithonian	150.8	145.5	148.15	149.033	145.5	147.267	150.8	145.5	148.15	Vaca Muerta	"limestone"	marine indet.
140285	PaleoDB	Geosaurus	36592	46429	45358	Cajon de Almanza	Argentina	South America	-38.1125	-70.4958	-36.35	S2	-32.8	Jurassic	Late/Upper Jurassic	Tithonian	Jurassic 6	Portlandian	Late/Upper Tithonian		150.8	145.5	148.15	147.267	145.5	146.383	150.8	145.5	148.15		not reported	marine indet.
72051	Fossilworks	Dakosaurus	100889	24390	24390	Pampa Tril (Berriasian levels)	Argentina	South America	-37.3	-69.8	-36.02	S2	-32.55	Cretaceous	Early/Lower Cretaceous	Berriasian	Cretaceous 1	Berriasian	Berriasian		145.5	140.2	142.85			0	145.5	140.2	142.85	Vaca Muerta	"shale"	offshore indet.
72050	Fossilworks	Dakosaurus	100889	24390	24390	Pampa Tril (upper Tithonian levels)	Argentina	South America	-37.3	-69.8	-35.36	S2	-32.27	Jurassic	Late/Upper Jurassic	Tithonian	Jurassic 6	Portlandian	Tithonian		150.8	145.5	148.15			0	150.8	145.5	148.15	Vaca Muerta	"shale"	offshore indet.
154296		Dakosaurus	100889	50103	50103	Vega de Escalone	Argentina	South America	-37.11	-69.48	-35.35	S2	-32.13						Late/Upper Tithonian	Early/Lower Berriasian	150.8	140.2	145.5	147.267	143.733	145.5	150.8	140.2	145.5	Vaca Muerta	not reported	marine indet.
136383	PaleoDB	Metriorhynchus	171409	43603	43603	Chacay Melehue, Interval 5	Argentina	South America	-37.13	-70.22	-34.65	S2	-31.91	Jurassic	Middle Jurassic	Bathonian	Jurassic 4	Bathonian	Late/Upper Bathonian		167.7	164.7	166.2	165.7	164.7	165.2	167.7	164.7	166.2	Los Molles	"shale"	basinal (siliciclastic)
72049	Fossilworks	Dakosaurus	100889	24390	24390	Catan Lil	Argentina	South America	-36.3	-69.5	-34.34	S2	-32.2	Jurassic	Late/Upper Jurassic	Tithonian	Jurassic 6	Portlandian	Tithonian		150.8	145.5	148.15			0	150.8	145.5	148.15	Vaca Muerta	"shale"	offshore indet.
153673		Purranisaurus	199279	45364	45364	Arroyo del Caj_x0001_on Grande	Argentina	South America	-35.9	-70.2667	-34.33	S2	-33.12						Late/Upper Tithonian	Early/Lower Berriasian	150.8	140.2	145.5	147.267	143.733	145.5	150.8	140.2	145.5	Vaca Muerta	not reported	marine indet.
143305	PaleoDB	Dakosaurus	36588	46429	46429	Poti Malal	Argentina	South America	-35.95	-69.9833	-34.15	S2	-32.77	Jurassic	Late/Upper Jurassic	Tithonian	Jurassic 6	Portlandian	Late/Upper Tithonian		150.8	145.5	148.15	147.267	145.5	146.383	150.8	145.5	148.15		not reported	marine indet.
140295	PaleoDB	Steneosaurus	260842	45364	45364	Portezuelo Ancho (unknown croc locality)	Argentina	South America	-35.1	-70.1167	-33.35	S2	-31.48	Jurassic	Early/Lower Jurassic	Toarcian	Jurassic 3	Toarcian	Late/Upper Toarcian		180.1	175.6	177.85			0	180.1	175.6	177.85		not reported	marine indet.

## Sheet: Crocodyliformes (terrestrial)
collection_no	source_database	occurrence.genus_name	taxon_no	occurrence.reference_no	collection.reference_no	collection_name	country	Continent	latdec	lngdec	paleolatdec	Lat Bin	paleolngdec	period	epoch	stage	10_my_bin	FR2_bin	max_interval	min_interval	interval_base	interval_top	interval_midpoint	interpolated_base	interpolated_top	interpolated_mid	ma_max	ma_min	ma_mid	formation	lithology1	environment
38916	ETE	Araripesuchus	38390	5789	5789	CD-9, Mwakasyunguti	Malawi	Africa	-10.2833	34.025	-31.86	S2	15.25	Cretaceous	Early/Lower Cretaceous	Aptian	Cretaceous 3	Aptian	Aptian		125.45	112.6	119.025			0	125.45	112.6	119.025	Dinosaur Beds	sandstone	fluvial-lacustrine indet.
38910	PaleoDB	Malawisuchus	67274	14259	5789	CD-1, Mwakasyunguti	Malawi	Africa	-10.2833	34.025	-31.86	S2	15.25	Cretaceous	Early/Lower Cretaceous	Aptian	Cretaceous 3	Aptian	Aptian		125.45	112.6	119.025			0	125.45	112.6	119.025	Dinosaur Beds	sandstone	fluvial-lacustrine indet.
38912	PaleoDB	Malawisuchus	67274	14259	5789	CD-4, Mwakasyunguti	Malawi	Africa	-10.2833	34.025	-31.86	S2	15.25	Cretaceous	Early/Lower Cretaceous	Aptian	Cretaceous 3	Aptian	Aptian		125.45	112.6	119.025			0	125.45	112.6	119.025	Dinosaur Beds	sandstone	fluvial-lacustrine indet.
38914	PaleoDB	Malawisuchus	67274	14259	5789	CD-6, Mwakasyunguti	Malawi	Africa	-10.2833	34.025	-31.86	S2	15.25	Cretaceous	Early/Lower Cretaceous	Aptian	Cretaceous 3	Aptian	Aptian		125.45	112.6	119.025			0	125.45	112.6	119.025	Dinosaur Beds	sandstone	fluvial-lacustrine indet.
38915	PaleoDB	Malawisuchus	67274	14259	5789	CD-8, Mwakasyunguti	Malawi	Africa	-10.2833	34.025	-31.86	S2	15.25	Cretaceous	Early/Lower Cretaceous	Aptian	Cretaceous 3	Aptian	Aptian		125.45	112.6	119.025			0	125.45	112.6	119.025	Dinosaur Beds	sandstone	fluvial-lacustrine indet.
38916	ETE	Malawisuchus	67273	14259	5789	CD-9, Mwakasyunguti	Malawi	Africa	-10.2833	34.025	-31.86	S2	15.25	Cretaceous	Early/Lower Cretaceous	Aptian	Cretaceous 3	Aptian	Aptian		125.45	112.6	119.025			0	125.45	112.6	119.025	Dinosaur Beds	sandstone	fluvial-lacustrine indet.
77189	Fossilworks	Araripesuchus	157800	39665	26123	Araripesuchus site, Gadoufaoua	Niger	Africa	16.8333	9.41667	2.59	N1	4.61	Cretaceous	Early/Lower Cretaceous	Aptian	Cretaceous 3	Aptian	Late/Upper Aptian		122.46	112.6	117.53	118.5	112	115.25	122.46	112.6	117.53	Elrhaz	sandstone	terrestrial indet.
116299	PaleoDB	Araripesuchus	157800	37486	53516	Oum ed Diab	Tunisia	Africa	32.6556	10.2111	15.04	N1	8.91	Cretaceous	Early/Lower Cretaceous	Albian	Cretaceous 4	Albian	Late/Upper Albian		105.3	99.7	102.5	103.733	99.6	101.666	105.3	99.7	102.5	Aïn el Guettar	sandstone	coastal indet.
116298	PaleoDB	Araripesuchus	157800	37486	53516	Touil el Mra	Tunisia	Africa	32.6764	10.1722	15.07	N1	8.88	Cretaceous	Early/Lower Cretaceous	Albian	Cretaceous 4	Albian	Late/Upper Albian		105.3	99.7	102.5	103.733	99.6	101.666	105.3	99.7	102.5	Aïn el Guettar	sandstone	marginal marine indet.
59578	ETE	Elosuchus	173486	34429	17062	Gara Samani	Algeria	Africa	29.6667	1.91667	15.23	N1	1.91	Cretaceous	Early/Lower Cretaceous	Albian	Cretaceous 4	Albian	Albian		112.6	99.7	106.15			0	112.6	99.7	106.15	Continental Intercalaire	sandstone	terrestrial indet.
116297	PaleoDB	Hamadasuchus	193966	37486	53516	Oued el Khil	Tunisia	Africa	33.0139	10.25	15.81	N1	10.26	Cretaceous	Early/Lower Cretaceous	Albian	Cretaceous 4	Albian	Early/Lower Albian		112.6	109	110.8	112	107.867	109.933	112.6	109	110.8	Aïn el Guettar	sandstone	coastal indet.
58577	ETE	Kaprosuchus	157807	31209	16632	Iguidi	Niger	Africa	17.9333	5.61667	2.84	N1	0.37	Cretaceous	Late/Upper Cretaceous	Cenomanian	Cretaceous 5	Cenomanian	Cenomanian		99.7	94.3	97			0	99.7	94.3	97	Echkar	not reported	terrestrial indet.
58577	ETE	Laganosuchus	157809	31209	16632	Iguidi	Niger	Africa	17.9333	5.61667	2.84	N1	0.37	Cretaceous	Late/Upper Cretaceous	Cenomanian	Cretaceous 5	Cenomanian	Cenomanian		99.7	94.3	97			0	99.7	94.3	97	Echkar	not reported	terrestrial indet.
153671		Baharijodon	38383	33402	33402	Bahariya	Egypt	Africa	28.33	29.1	8.02	N1	23.82	Cretaceous	Late/Upper Cretaceous	Cenomanian	Cretaceous 5	Cenomanian	Cenomanian		99.7	94.3	97			0	99.7	94.3	97		not reported	terrestrial indet.
153671		Stromerosuchus	287216	49748	33402	Bahariya	Egypt	Africa	28.33	29.1	8.02	N1	23.82	Cretaceous	Late/Upper Cretaceous	Cenomanian	Cretaceous 5	Cenomanian	Cenomanian		99.7	94.3	97			0	99.7	94.3	97		not reported	terrestrial indet.
118040	PaleoDB	Aegyptosuchus	96905	23640	37998	Gebel el Dist (7p)	Egypt	Africa	28.431	28.927	8.14	N1	23.68	Cretaceous	Late/Upper Cretaceous	Cenomanian	Cretaceous 5	Cenomanian	Early/Lower Cenomanian		99.7	94.3	97	99.6	97.567	98.5835	99.7	94.3	97	Baharîje	sandstone	terrestrial indet.
118040	PaleoDB	Libycosuchus	96904	37998	37998	Gebel el Dist (7p)	Egypt	Africa	28.431	28.927	8.14	N1	23.68	Cretaceous	Late/Upper Cretaceous	Cenomanian	Cretaceous 5	Cenomanian	Early/Lower Cenomanian		99.7	94.3	97	99.6	97.567	98.5835	99.7	94.3	97	Baharîje	sandstone	terrestrial indet.
118040	PaleoDB	Stomatosuchus	96903	39666	37998	Gebel el Dist (7p)	Egypt	Africa	28.431	28.927	8.14	N1	23.68	Cretaceous	Late/Upper Cretaceous	Cenomanian	Cretaceous 5	Cenomanian	Early/Lower Cenomanian		99.7	94.3	97	99.6	97.567	98.5835	99.7	94.3	97	Baharîje	sandstone	terrestrial indet.
25363	PaleoDB	Sarcosuchus	93885	25332	30615	Gara Kanboute, Remada	Tunisia	Africa	32.2661	10.3339	15.42	N1	8.57	Cretaceous	Late/Upper Cretaceous	Cenomanian	Cretaceous 5	Cenomanian	Early/Lower Cenomanian		99.7	94.3	97	99.6	97.567	98.5835	99.7	94.3	97	Continental Intercalaire	sandstone	terrestrial indet.
59771	ETE	Elosuchus	173486	34429	17115	Gara Sba	Morocco	Africa	30.5057	-4.83694	17.75	N1	-4.84	Cretaceous	Late/Upper Cretaceous	Cenomanian	Cretaceous 5	Cenomanian	Early/Lower Cenomanian		99.7	94.3	97	99.6	97.567	98.5835	99.7	94.3	97	Ifezouane	claystone	terrestrial indet.
25325	PaleoDB	Sarcosuchus	36607	7098	7098	Er Remlia, Gara es Sbaa	Morocco	Africa	30.5057	-4.83694	17.75	N1	-4.84	Cretaceous	Late/Upper Cretaceous	Cenomanian	Cretaceous 5	Cenomanian	Early/Lower Cenomanian		99.7	94.3	97	99.6	97.567	98.5835	99.7	94.3	97	Aoufous	sandstone	deltaic indet.
132489	PaleoDB	Kemkemia	245209	42684	42684	East of Taouz	Morocco	Africa	30.905	-3.855	17.84	N1	-3.86	Cretaceous	Late/Upper Cretaceous	Cenomanian	Cretaceous 5	Cenomanian	Cenomanian		99.7	94.3	97			0	99.7	94.3	97	Kem Kem	sandstone	"channel"
92632	Fossilworks	Araripesuchus	157804	31209	31209	Darelkarib	Morocco	Africa	31.4333	-4.23333	18.44	N1	-3.99	Cretaceous	Late/Upper Cretaceous	Cenomanian	Cretaceous 5	Cenomanian	Cenomanian		99.7	94.3	97			0	99.7	94.3	97	Kem Kem	not reported	terrestrial indet.
92633	Fossilworks	Laganosuchus	157810	31209	31209	South of Erfoud (Laganosuchus maghrebensis)	Morocco	Africa	31.4333	-4.23333	18.44	N1	-3.99	Cretaceous	Late/Upper Cretaceous	Cenomanian	Cretaceous 5	Cenomanian	Cenomanian		99.7	94.3	97			0	99.7	94.3	97	Kem Kem	not reported	terrestrial indet.
163916		Sarcosuchus	36607	53517	53517	Bou Laalou	Morocco	Africa	31.5317	-4.66556	18.66	N1	-4.32	Cretaceous	Late/Upper Cretaceous	Cenomanian	Cretaceous 5	Cenomanian	Early/Lower Cenomanian		99.7	94.3	97	99.6	97.567	98.5835	99.7	94.3	97	Ifezouane	not reported	marine indet.
123903	PaleoDB	Aegisuchus	217559	39889	39889	Aegisuchus witmeri type (PROXY)	Morocco	Africa	31.75	-4.5	18.82	N1	-4.1	Cretaceous	Late/Upper Cretaceous	Cenomanian	Cretaceous 5	Cenomanian	Cenomanian		99.7	94.3	97	99.6	97.567	98.5835	99.7	94.3	97	Kem Kem	not reported	terrestrial indet.
92631	Fossilworks	Araripesuchus	157804	31209	31209	Araripesuchus rattoides type locality	Morocco	Africa	31.75	-4.5	18.82	N1	-4.1	Cretaceous	Late/Upper Cretaceous	Cenomanian	Cretaceous 5	Cenomanian	Cenomanian		99.7	94.3	97			0	99.7	94.3	97	Kem Kem	not reported	terrestrial indet.
92634	Fossilworks	Laganosuchus	157810	31209	31209	Laganosuchus maghrebensis type locality	Morocco	Africa	31.75	-4.5	18.82	N1	-4.1	Cretaceous	Late/Upper Cretaceous	Cenomanian	Cretaceous 5	Cenomanian	Cenomanian		99.7	94.3	97			0	99.7	94.3	97	Kem Kem	not reported	terrestrial indet.
48867	ETE	Libycosuchus	38386	13027	13027	In Beceten	Niger	Africa	15.05	6.03333	1.68	N1	0.93	Cretaceous	Late/Upper Cretaceous		Cretaceous 6		Late/Upper Coniacian	Santonian	89.3	84.9	87.1	86.967		43.4835	89.3	84.9	87.1	In Beceten	"shale"	fluvial-lacustrine indet.
48867	ETE	Trematochampsa	215302	39539	13027	In Beceten	Niger	Africa	15.05	6.03333	1.68	N1	0.93	Cretaceous	Late/Upper Cretaceous		Cretaceous 6		Late/Upper Coniacian	Santonian	89.3	84.9	87.1	86.967		43.4835	89.3	84.9	87.1	In Beceten	"shale"	fluvial-lacustrine indet.
70457	ETE	Goniopholis	38360	23630	23630	Turmberg, Naga el Ledaia, 5b	Egypt	Africa	25.9469	32.6891	8.93	N1	28.27	Cretaceous	Late/Upper Cretaceous	Campanian	Cretaceous 7	Campanian	Campanian		84.9	70.6	77.75			0	84.9	70.6	77.75	Nubian Sandstone		terrestrial indet.
60599	PaleoDB	Phosphatosaurus	36603	37245	17417	Sciarauna-el-Ghibli	Egypt	Africa	25.2	32.7	11.27	N1	27.17	Cretaceous	Late/Upper Cretaceous	Maastrichtian	Cretaceous 8	Maastrichtian	Maastrichtian		70.6	66.043	68.3215			0	70.6	66.043	68.3215	Duwi	phosphorite	marine indet.
60607	ETE	Phosphatosaurus	36603	37245	17417	Kosseir-el-Khadim	Egypt	Africa	26.1	34.2831	12.04	N1	28.71	Cretaceous	Late/Upper Cretaceous	Maastrichtian	Cretaceous 8	Maastrichtian	Maastrichtian		70.6	66.043	68.3215			0	70.6	66.043	68.3215	Duwi	phosphorite	marine indet.
60608	ETE	Phosphatosaurus	36603	37245	17417	Gebel Duwi	Egypt	Africa	26.1	34.1	12.05	N1	28.54	Cretaceous	Late/Upper Cretaceous	Maastrichtian	Cretaceous 8	Maastrichtian	Maastrichtian		70.6	66.043	68.3215			0	70.6	66.043	68.3215	Duwi	phosphorite	marine indet.
114103	PaleoDB	Ocepesuchus	194875	37012	37012	Oulad Abdoun Basin	Morocco	Africa	32.8833	-6.63333	24.8	N1	-7.13	Cretaceous	Late/Upper Cretaceous	Maastrichtian	Cretaceous 8	Maastrichtian	Late/Upper Maastrichtian		70.6	66.043	68.3215	68.05	65.5	66.775	70.6	66.043	68.3215		not reported	marine indet.
98603	PaleoDB	Orthosuchus	133366	34018	34018	Orange River Valley	Lesotho	Africa	-30	28.5	-44.07	S2	-0.36	Jurassic	Early/Lower Jurassic		Jurassic 1		Hettangian	Sinemurian	201.6	189.6	195.6			0	201.6	189.6	195.6	Elliot	not reported	terrestrial indet.
59363	ETE	Protosuchus	171914	17010	17010	farm Damplaats (55), Ladybrand	South Africa	Africa	-29.22	27.3417	-42.92	S2	-1.1	Jurassic	Early/Lower Jurassic		Jurassic 1		Hettangian	Sinemurian	201.6	189.6	195.6			0	201.6	189.6	195.6	Elliot	mudstone	terrestrial indet.
13359	Fossilworks	Protosuchus	171914	6003	6003	Lithipeng South (Red Beds of Stormberg Series)	Lesotho	Africa	-30.3167	24.7333	-42.84	S2	-4.53	Jurassic	Early/Lower Jurassic		Jurassic 1		Hettangian	Sinemurian	201.6	189.6	195.6			0	201.6	189.6	195.6	Elliot	"siliciclastic"	terrestrial indet.
98599	PaleoDB	Protosuchus	171914	34014	17010	Farm Sunnyside	South Africa	Africa	-28.5278	28.5017	-42.76	S2	0.56	Jurassic	Early/Lower Jurassic		Jurassic 1		Hettangian	Sinemurian	201.6	189.6	195.6			0	201.6	189.6	195.6	Elliot	sandstone	terrestrial indet.
47146	ETE	Bernissartia	38381	41627	18585	Tendaguru quarry Ig, Kindope	Tanzania	Africa	-9.68444	39.2213	-29.4	S1	16.7	Jurassic	Late/Upper Jurassic	Kimmeridgian	Jurassic 6				155.7	150.8	153.25	153.25	150.8	152.025	153.25	150.8	152.025	Tendaguru		siltstone
48831	PaleoDB	Goniopholis	38360	13013	13013	Aleltu Quarry, UCMP V-98028	Ethiopia	Africa	9.45	38.6167	-12.3	S1	24.8	Jurassic	Late/Upper Jurassic	Tithonian	Jurassic 6	Portlandian	Tithonian		150.8	145.5	148.15			0	150.8	145.5	148.15	Mugher Mudstone	mudstone	terrestrial indet.
48832	PaleoDB	Goniopholis	38360	13013	13013	Jema River North, UCMP V-98029	Ethiopia	Africa	9.45	38.6167	-12.3	S1	24.8	Jurassic	Late/Upper Jurassic	Tithonian	Jurassic 6	Portlandian	Tithonian		150.8	145.5	148.15			0	150.8	145.5	148.15	Mugher Mudstone	mudstone	terrestrial indet.
156028		Rukwasuchus	294794	51095	51095	Namba 2	Tanzania	Africa	-8.7	32.7	-30.76	S2	17.69	Cretaceous					Aptian	Cenomanian	125.45	94.3	109.875			0	125.45	94.3	109.875	Galula	sandstone	fluvial indet.
156029		Rukwasuchus	294794	51095	51095	Locality RRBP 2007-01	Tanzania	Africa	-8.7	32.7	-30.76	S2	17.69	Cretaceous					Aptian	Cenomanian	125.45	94.3	109.875			0	125.45	94.3	109.875	Galula	not reported	fluvial indet.
156030		Rukwasuchus	294794	51095	51095	Locality RRBP 2009-01	Tanzania	Africa	-8.7	32.7	-30.76	S2	17.69	Cretaceous					Aptian	Cenomanian	125.45	94.3	109.875			0	125.45	94.3	109.875	Galula	not reported	fluvial indet.
100215	Fossilworks	Pakasuchus	173419	34387	34387	Locality RRBP 2007-04	Tanzania	Africa	-8.7	32.7	-30.63	S2	16.36	Cretaceous	Early/Lower Cretaceous				Aptian	Albian	125.45	99.7	112.575			0	125.45	99.7	112.575	Galula	sandstone	fluvial indet.
38918	PaleoDB	Araripesuchus	38390	34396	12564	KB-6, Koum Basin (=KB)	Cameroon	Africa	8.34505	14.7915	-8.23	S1	5.27	Cretaceous	Early/Lower Cretaceous				Aptian	Albian	125.45	99.7	112.575			0	125.45	99.7	112.575	Koum	sandstone	"floodplain"
118068	PaleoDB	Araripesuchus	157800	38018	38018	KB-8, Koum Basin	Cameroon	Africa	8.34505	14.7915	-8.23	S1	5.27	Cretaceous	Early/Lower Cretaceous				Aptian	Albian	125.45	99.7	112.575			0	125.45	99.7	112.575	Koum	sandstone	"floodplain"
123467	PaleoDB	Brillanceausuchus	196996	39661	39661	Babouri Village	Cameroon	Africa	9.78333	13.7833	-4.62	S1	5.22	Cretaceous	Early/Lower Cretaceous				Barremian	Aptian	130	112.6	121.3			0	130	112.6	121.3		not reported	terrestrial indet.
92629	Fossilworks	Anatosuchus	157797	31209	31209	Gadoufaoua, G109	Niger	Africa	16.4333	9.11667	1.5	N1	3.73	Cretaceous	Early/Lower Cretaceous				Aptian	Albian	125.45	99.7	112.575			0	125.45	99.7	112.575	Elrhaz	not reported	terrestrial indet.
92629	Fossilworks	Araripesuchus	157800	31209	31209	Gadoufaoua, G109	Niger	Africa	16.4333	9.11667	1.5	N1	3.73	Cretaceous	Early/Lower Cretaceous				Aptian	Albian	125.45	99.7	112.575			0	125.45	99.7	112.575	Elrhaz	not reported	terrestrial indet.
92630	Fossilworks	Araripesuchus	157800	31209	31209	Gadoufaoua, Araripesuchus block	Niger	Africa	16.4333	9.11667	1.5	N1	3.73	Cretaceous	Early/Lower Cretaceous				Aptian	Albian	125.45	99.7	112.575			0	125.45	99.7	112.575	Elrhaz	not reported	terrestrial indet.
118039	PaleoDB	Stolokrosuchus	202539	37997	37997	Stolokrosuchus type, Gadoufaoua	Niger	Africa	16.4469	9.1275	1.51	N1	3.75	Cretaceous	Early/Lower Cretaceous				Aptian	Albian	125.45	99.7	112.575			0	125.45	99.7	112.575	Elrhaz	sandstone	terrestrial indet.
75235	ETE	Aegyptosuchus	38408	25402	25402	Tanout, Damergou	Niger	Africa	15.3779	7.10697	1.98	N1	2.55	Cretaceous	Late/Upper Cretaceous				Late/Upper Cretaceous		99.7	66.043	82.8715			0	99.7	66.043	82.8715			marine indet.
25221	PaleoDB	Elosuchus	173487	34429	45826	In Abangarit-Tamesna	Niger	Africa	17.7088	5.79778	2.25	N1	0.52	Cretaceous					Early/Lower Albian	Early/Lower Cenomanian	112.6	94.3	103.45	112	97.567	104.784	112.6	94.3	103.45		sandstone	deltaic indet.
114110	PaleoDB	Anatosuchus	157797	37023	37023	Gadoufaoua	Niger	Africa	16.7667	9.38333	2.32	N1	4.43	Cretaceous	Early/Lower Cretaceous				Late/Upper Aptian	Early/Lower Albian	122.46	109	115.73	118.5	107.867	113.183	122.46	109	115.73	Elrhaz	not reported	fluvial indet.
25355	PaleoDB	Sarcosuchus	93885	25332	7056	Oued Baouet, Téfidet	Niger	Africa	17.9712	9.54031	4.04	N1	5.5	Cretaceous					Early/Lower Berriasian	Early/Lower Cenomanian	145.5	94.3	119.9	145.5	97.567	121.534	145.5	94.3	119.9	Continental Intercalaire	sandstone	terrestrial indet.
60382	ETE	Sarcosuchus	36607	17316	17316	Mali12, Tilemsi Valley (CNRST-SUNY)	Mali	Africa	21.0528	-0.2375	11.64	N1	-1.2	Cretaceous	Early/Lower Cretaceous				Early/Lower Cretaceous		145.5	99.7	122.6			0	145.5	99.7	122.6	Continental Intercalaire	conglomerate	channel lag
25139	PaleoDB	Sarcosuchus	93885	25332	45825	Foggara Ben Draou, Aoulef Cheurfa	Algeria	Africa	27.0333	1.08333	16.24	N1	2.93	Cretaceous	Early/Lower Cretaceous				Early/Lower Berriasian	Late/Upper Albian	145.5	99.7	122.6	145.5	99.6	122.55	145.5	99.7	122.6	Continental Intercalaire	not reported	terrestrial indet.
114189	PaleoDB	Hamadasuchus	193967	37062	37062	Kem Kem beds	Morocco	Africa	30.2667	-4.8	17.4	N1	-4.18	Cretaceous					Albian	Cenomanian	112.6	94.3	103.45			0	112.6	94.3	103.45	Kem Kem	not reported	terrestrial indet.
114192	PaleoDB	Hamadasuchus	193967	37063	37063	Kem Kem beds locality 4	Morocco	Africa	30.2667	-4.8	17.4	N1	-4.18	Cretaceous					Albian	Cenomanian	112.6	94.3	103.45			0	112.6	94.3	103.45	Kem Kem	sandstone	terrestrial indet.
13274	Fossilworks	Hamadasuchus	193967	6005	9649	Hamada du Guir	Morocco	Africa	30.9	-3.96667	17.49	N1	-3.82	Cretaceous					Late/Upper Albian	Early/Lower Cenomanian	105.3	94.3	99.8	103.733	97.567	100.65	105.3	94.3	99.8	Tegana?	"siliciclastic"	terrestrial indet.
53148	ETE	Kyasuchus	67718	45983	8702	Bol'shoi Kemchug 3 (TGU)	Russian Federation	Asia	56.5167	91.8167	56.05	N2	88.1	Cretaceous	Early/Lower Cretaceous		Cretaceous 2		Hauterivian	Barremian	136.4	125.45	130.925			0	136.4	125.45	130.925	Ilek	sandstone	terrestrial indet.
53148	ETE	Tagarosuchus	215300	45983	8702	Bol'shoi Kemchug 3 (TGU)	Russian Federation	Asia	56.5167	91.8167	56.05	N2	88.1	Cretaceous	Early/Lower Cretaceous		Cretaceous 2		Hauterivian	Barremian	136.4	125.45	130.925			0	136.4	125.45	130.925	Ilek	sandstone	terrestrial indet.
85961	ETE	Hadongsuchus	287211	49746	29023	Hadong power plant tracksite	South Korea	Asia	34.9384	127.734	42.59	N2	126.45	Cretaceous	Early/Lower Cretaceous	Aptian	Cretaceous 3	Aptian	Hauterivian	Albian	136.4	99.7	118.05	118.5	112	115.25	117	117	117	Hasandong	mudstone	terrestrial indet.
64685	ETE	Shamosuchus	214396	39421	38127	SSHD-8a, Sheikhdzheili	Uzbekistan	Asia	40.1	65.8	35.87	N2	60.54	Cretaceous	Late/Upper Cretaceous	Cenomanian	Cretaceous 5	Cenomanian	Early/Lower Cenomanian		99.7	94.3	97	99.6	97.567	98.5835	99.7	94.3	97	Khodzhakul	not reported	terrestrial indet.
58701	ETE	Kansajsuchus	214371	39421	16510	Kansai, FKA-7a	Tajikistan	Asia	40.4928	69.7025	34.9	N2	63.85	Cretaceous	Late/Upper Cretaceous	Santonian	Cretaceous 6	Santonian	Early/Lower Santonian		85.8	84.9	85.35	85.8	85.033	85.4165	85.8	84.9	85.35	Yalovach	not reported	fluvial-deltaic indet.
58701	ETE	Tadzhikosuchus	196999	37284	16510	Kansai, FKA-7a	Tajikistan	Asia	40.4928	69.7025	34.9	N2	63.85	Cretaceous	Late/Upper Cretaceous	Santonian	Cretaceous 6	Santonian	Early/Lower Santonian		85.8	84.9	85.35	85.8	85.033	85.4165	85.8	84.9	85.35	Yalovach	not reported	fluvial-deltaic indet.
75943	ETE	Shamosuchus	214387	39421	25546	Dzharakuduk II (general)	Uzbekistan	Asia	42.1173	62.6553	36.8	N2	56.95	Cretaceous	Late/Upper Cretaceous	Turonian	Cretaceous 6	Turonian	Middle Turonian	Late/Upper Turonian	94.3	89.3	91.8	92.1	89.3	90.7	94.3	89.3	91.8	Bissekty	sandstone	delta plain
75943	ETE	Shamosuchus	214385	39421	25546	Dzharakuduk II (general)	Uzbekistan	Asia	42.1173	62.6553	36.8	N2	56.95	Cretaceous	Late/Upper Cretaceous	Turonian	Cretaceous 6	Turonian	Middle Turonian	Late/Upper Turonian	94.3	89.3	91.8	92.1	89.3	90.7	94.3	89.3	91.8	Bissekty	sandstone	delta plain
75943	ETE	Tadzhikosuchus	196999	39421	25546	Dzharakuduk II (general)	Uzbekistan	Asia	42.1173	62.6553	36.8	N2	56.95	Cretaceous	Late/Upper Cretaceous	Turonian	Cretaceous 6	Turonian	Middle Turonian	Late/Upper Turonian	94.3	89.3	91.8	92.1	89.3	90.7	94.3	89.3	91.8	Bissekty	sandstone	delta plain
75943	ETE	Zholsuchus	214379	39421	25546	Dzharakuduk II (general)	Uzbekistan	Asia	42.1173	62.6553	36.8	N2	56.95	Cretaceous	Late/Upper Cretaceous	Turonian	Cretaceous 6	Turonian	Middle Turonian	Late/Upper Turonian	94.3	89.3	91.8	92.1	89.3	90.7	94.3	89.3	91.8	Bissekty	sandstone	delta plain
58597	ETE	Brachychampsa	53185	39421	16510	Kulkuduk 2	Uzbekistan	Asia	42.5389	63.3028	37.31	N2	57.44	Cretaceous	Late/Upper Cretaceous	Turonian	Cretaceous 6	Turonian	Early/Lower Turonian		94.3	89.3	91.8	93.5	92.1	92.8	94.3	89.3	91.8		not reported	terrestrial indet.
116154	PaleoDB	Rugosuchus	198449	37445	37445	Fulongquan Township	China	Asia	44.4	124.617	48.68	N2	114.74	Cretaceous	Late/Upper Cretaceous		Cretaceous 6		Late/Upper Turonian	Early/Lower Santonian	94.3	84.9	89.6	90.7	85.033	87.8665	94.3	84.9	89.6	Nenjiang	mudstone	lacustrine indet.
116157	PaleoDB	Paralligator	198450	37446	37446	De-Hui (Tê-Hui) County	China	Asia	44.5364	125.706	49.01	N2	115.83	Cretaceous	Late/Upper Cretaceous		Cretaceous 6		Late/Upper Turonian	Early/Lower Santonian	94.3	84.9	89.6	90.7	85.033	87.8665	94.3	84.9	89.6	Nenjiang	mudstone	lacustrine indet.
59730	ETE	Brachychampsa	53185	16510	16510	Kyrkkuduk II	Kazakstan	Asia	41.7494	68.5247	35.12	N2	62.04	Cretaceous	Late/Upper Cretaceous	Campanian	Cretaceous 7	Campanian	Early/Lower Campanian		84.9	70.6	77.75	83.5	79.2	81.35	84.9	70.6	77.75	Darbasa	sandstone	marginal marine indet.
65344	ETE	Artzosuchus	214365	39421	13879	Udan-Sayr (SMPE)	Mongolia	Asia	42.0833	102.167	39.12	N2	91.81	Cretaceous	Late/Upper Cretaceous	Campanian	Cretaceous 7	Campanian	Campanian		84.9	70.6	77.75			0	84.9	70.6	77.75	Djadokhta	sandstone	terrestrial indet.
65344	ETE	Gobiosuchus	214362	39421	13879	Udan-Sayr (SMPE)	Mongolia	Asia	42.0833	102.167	39.12	N2	91.81	Cretaceous	Late/Upper Cretaceous	Campanian	Cretaceous 7	Campanian	Campanian		84.9	70.6	77.75			0	84.9	70.6	77.75	Djadokhta	sandstone	terrestrial indet.
68517	PaleoDB	Zaraasuchus	67722	14469	19734	Zos, Ukhaa Tolgod (AMNH)	Mongolia	Asia	43.6644	100.902	40.84	N2	90.39	Cretaceous	Late/Upper Cretaceous	Campanian	Cretaceous 7	Campanian	Campanian		84.9	70.6	77.75			0	84.9	70.6	77.75	Djadokhta	sandstone	fluvial indet.
68517	PaleoDB	Zosuchus	194915	37019	19734	Zos, Ukhaa Tolgod (AMNH)	Mongolia	Asia	43.6644	100.902	40.84	N2	90.39	Cretaceous	Late/Upper Cretaceous	Campanian	Cretaceous 7	Campanian	Campanian		84.9	70.6	77.75			0	84.9	70.6	77.75	Djadokhta	sandstone	fluvial indet.
114241	PaleoDB	Gobiosuchus	57332	37080	37080	Ruins	Mongolia	Asia	44	104	41.72	N2	93.16	Cretaceous	Late/Upper Cretaceous	Campanian	Cretaceous 7	Campanian	Campanian		84.9	70.6	77.75			0	84.9	70.6	77.75	Djadokhta	sandstone	eolian indet.
46152	ETE	Shamosuchus	214392	13060	14566	Shabarakh Usu (AMNH loc. 12049)	Mongolia	Asia	44	104	41.73	N2	93.03	Cretaceous	Late/Upper Cretaceous	Campanian	Cretaceous 7	Campanian	Late/Upper Campanian		84.9	70.6	77.75	74.9	70.6	72.75	84.9	70.6	77.75	Djadokhta	sandstone	eolian indet.
48927	ETE	Gobiosuchus	57332	10461	10461	Shabarakh Usu, Volcano sublocality (PMPE)	Mongolia	Asia	44.1569	103.692	41.83	N2	92.69	Cretaceous	Late/Upper Cretaceous	Campanian	Cretaceous 7	Campanian	Late/Upper Campanian		84.9	70.6	77.75	74.9	70.6	72.75	84.9	70.6	77.75	Djadokhta	sandstone	eolian indet.
49369	ETE	Shamosuchus	38376	13181	13181	SCDP site 9, Iren Dabasu	China	Asia	43.7194	112.033	42.91	N2	100.71	Cretaceous	Late/Upper Cretaceous	Campanian	Cretaceous 7	Campanian	Middle Campanian	Late/Upper Campanian	84.9	70.6	77.75	79.2	70.6	74.9	84.9	70.6	77.75	Iren Dabasu	not reported	fluvial-lacustrine indet.
114198	PaleoDB	Trematochampsa	38384	37065	37065	Al-Khod type section (general)	Oman	Asia	23.5678	58.1233	4.78	N1	48.15	Cretaceous	Late/Upper Cretaceous	Maastrichtian	Cretaceous 8	Maastrichtian	Maastrichtian		70.6	66.043	68.3215			0	70.6	66.043	68.3215	Al-Khod Conglomerate	sandstone	deltaic indet.
91909	ETE	Shamosuchus	214394	39421	19316	Nogon Tsav	Mongolia	Asia	43	99	40.42	N2	88.25	Cretaceous	Late/Upper Cretaceous	Maastrichtian	Cretaceous 8	Maastrichtian	Maastrichtian		70.6	66.043	68.3215			0	70.6	66.043	68.3215	Beds of Nogon Tsav	"siliciclastic"	terrestrial indet.
38134	PaleoDB	Shamosuchus	38376	10240	43271	Kundur, Amur region	Russian Federation	Asia	49.0828	130.859	51.38	N2	117.66	Cretaceous	Late/Upper Cretaceous	Maastrichtian	Cretaceous 8	Maastrichtian	Maastrichtian		70.6	66.043	66.775			0	70.6	66.043	66.775			fluvial indet.
137353	PaleoDB	Dianchungosaurus	65687	25951	25951	Chang village	China	Asia	25.1489	102.059	33.74	N2	105.73	Jurassic	Early/Lower Jurassic	Sinemurian	Jurassic 1	Sinemurian	Sinemurian		196.5	189.6	193.05			0	196.5	189.6	193.05	Lufeng	not reported	terrestrial indet.
49777	PaleoDB	Platyognathus	100305	43947	43947	west of road intersection Zhangjiawa to Dadi	China	Asia	25.1489	102.059	33.74	N2	105.75	Jurassic	Early/Lower Jurassic	Sinemurian	Jurassic 1	Sinemurian	Sinemurian		196.5	189.6	193.05			0	196.5	189.6	193.05	Lufeng		terrestrial indet.
137128	ETE	Dianosuchus	112546	25947	25946	Zhangjiawa	China	Asia	25.1727	102.107	33.77	N2	105.8	Jurassic	Early/Lower Jurassic	Sinemurian	Jurassic 1	Sinemurian	Sinemurian		196.5	189.6	193.05			0	196.5	189.6	193.05	Lufeng	not reported	terrestrial indet.
49773	ETE	Microchampsa	118242	43938	12541	Huangchiatien, Lufeng	China	Asia	25.1808	102.117	33.78	N2	105.81	Jurassic	Early/Lower Jurassic	Sinemurian	Jurassic 1	Sinemurian	Sinemurian		196.5	189.6	193.05			0	196.5	189.6	193.05	Lufeng	not reported	terrestrial indet.
49773	ETE	Platyognathus	100305	24261	12541	Huangchiatien, Lufeng	China	Asia	25.1808	102.117	33.78	N2	105.81	Jurassic	Early/Lower Jurassic	Sinemurian	Jurassic 1	Sinemurian	Sinemurian		196.5	189.6	193.05			0	196.5	189.6	193.05	Lufeng	not reported	terrestrial indet.
131871	PaleoDB	Sichuanosuchus	243380	42511	42511	Daquekou (=Sichuanosuchus huidongensis type locality)	China	Asia	29.3339	104.759	28.01	N1	108.92	Jurassic	Late/Upper Jurassic	Oxfordian	Jurassic 5	Oxfordian	Oxfordian		161.2	155.7	158.45			0	161.2	155.7	158.45	Shangshaximiao	not reported	terrestrial indet.
131874	PaleoDB	Hsisosuchus	243390	42514	42514	Zigong Dairy Factory dormitory construction site, Huidong	China	Asia	29.3361	104.772	28.02	N1	108.94	Jurassic	Late/Upper Jurassic	Oxfordian	Jurassic 5	Oxfordian	Oxfordian		161.2	155.7	158.45			0	161.2	155.7	158.45	Shangshaximiao	mudstone	terrestrial indet.
37596	ETE	Sunosuchus	36611	43518	10054	Locality FTA-30, Sarykamyshsay, Naryn River, Fergana, near Tashkumyr	Kyrgyzstan	Asia	41.3344	72.2458	40.92	N2	76.29	Jurassic	Middle Jurassic	Callovian	Jurassic 5	Callovian	Callovian		164.7	161.2	162.95			0	164.7	161.2	162.95	Balabansai	claystone	lagoonal
46545	ETE	Sunosuchus	36611	17892	12416	FTA-131, Tashkumyr I	Kyrgyzstan	Asia	41.3383	72.2314	40.92	N2	76.29	Jurassic	Middle Jurassic	Callovian	Jurassic 5	Callovian	Callovian		164.7	161.2	162.95			0	164.7	161.2	162.95	Balabansai	sandstone	fluvial indet.
92136	PaleoDB	Karatausuchus	214366	39421	43848	Aulie, Mikhailovka, Karatau	Kazakstan	Asia	43.0167	69.0333	41.24	N2	72.56	Jurassic	Late/Upper Jurassic		Jurassic 5		Oxfordian	Kimmeridgian	161.2	150.8	156			0	161.2	150.8	156	Karabastau	"shale"	lacustrine - large
47056	ETE	Nominosuchus	57398	44948	12523	Liuhuanggou bonebed	China	Asia	43.55	87.263	42.85	N2	97.47	Jurassic	Late/Upper Jurassic	Oxfordian	Jurassic 5	Oxfordian	Oxfordian		161.2	155.7	158.45			0	161.2	155.7	158.45	Qigu	siltstone	fluvial indet.
47056	ETE	Sunosuchus	36611	44948	12523	Liuhuanggou bonebed	China	Asia	43.55	87.263	42.85	N2	97.47	Jurassic	Late/Upper Jurassic	Oxfordian	Jurassic 5	Oxfordian	Oxfordian		161.2	155.7	158.45			0	161.2	155.7	158.45	Qigu	siltstone	fluvial indet.
47056	ETE	Sunosuchus	36611	17892	12523	Liuhuanggou bonebed	China	Asia	43.55	87.263	42.85	N2	97.47	Jurassic	Late/Upper Jurassic	Oxfordian	Jurassic 5	Oxfordian	Oxfordian		161.2	155.7	158.45			0	161.2	155.7	158.45	Qigu	siltstone	fluvial indet.
138119	PaleoDB	Sunosuchus	36611	44170	44170	15 km south of Liuhuanggou	China	Asia	43.7908	87.5458	42.94	N2	97.88	Jurassic	Late/Upper Jurassic	Oxfordian	Jurassic 5	Oxfordian	Oxfordian		161.2	155.7	158.45			0	161.2	155.7	158.45	Qigu	siltstone	fluvial-lacustrine indet.
138406	PaleoDB	Sunosuchus	36611	44310	44310	Liuhonggou Sunosuchus locality	China	Asia	43.55	87.263	43.05	N2	98.91	Jurassic	Middle Jurassic	Callovian	Jurassic 5	Callovian	Callovian		164.7	161.2	162.95			0	164.7	161.2	162.95	Toutunhe	not reported	terrestrial indet.
46974	ETE	Sunosuchus	64206	12483	19693	Pingfengshan	China	Asia	45.1333	88.95	46.73	N2	91.33	Jurassic	Late/Upper Jurassic	Oxfordian	Jurassic 5	Oxfordian	Oxfordian		161.2	155.7	158.45			0	161.2	155.7	158.45	Shishugou	"siliciclastic"	lacustrine indet.
123399	PaleoDB	Nominosuchus	57399	39421	39421	Shar Teeg (PIN collection 4171); Tsagaantsav horizon	Mongolia	Asia	44.12	95.825	46.09	N2	97.96	Jurassic	Late/Upper Jurassic	Tithonian	Jurassic 6	Portlandian	Tithonian		150.8	145.5	148.15			0	150.8	145.5	148.15	Ulan Malgait	sandstone	lacustrine indet.
123399	PaleoDB	Shartegosuchus	214361	39421	39421	Shar Teeg (PIN collection 4171); Tsagaantsav horizon	Mongolia	Asia	44.12	95.825	46.09	N2	97.96	Jurassic	Late/Upper Jurassic	Tithonian	Jurassic 6	Portlandian	Tithonian		150.8	145.5	148.15			0	150.8	145.5	148.15	Ulan Malgait	sandstone	lacustrine indet.
123400	PaleoDB	Sunosuchus	56417	48279	39421	Shar Teeg (PIN collection 4171); Tormkhon horizon	Mongolia	Asia	44.12	95.825	46.09	N2	97.96	Jurassic	Late/Upper Jurassic	Tithonian	Jurassic 6	Portlandian	Tithonian		150.8	145.5	148.15			0	150.8	145.5	148.15	Ulan Klalgait	sandstone	lacustrine indet.
79670	ETE	Pabwehshi	119547	26768	26768	Karkh	Pakistan	Asia	27.7607	67.1725	-23.97	S1	49.76	Cretaceous	Late/Upper Cretaceous				Late/Upper Cretaceous		99.7	66.043	82.8715			0	99.7	66.043	82.8715		not reported	terrestrial indet.
79671	ETE	Pabwehshi	119547	26768	26768	Khuzdar	Pakistan	Asia	27.8027	66.6073	-23.62	S1	49.36	Cretaceous	Late/Upper Cretaceous				Late/Upper Cretaceous		99.7	66.043	82.8715			0	99.7	66.043	82.8715		not reported	terrestrial indet.
116559	PaleoDB	Theriosuchus	38356	37549	37549	Ao Kalang village, Kut Island	Thailand	Asia	11.5583	102.594	10.55	N1	114.86	Cretaceous	Early/Lower Cretaceous				Barremian	Early/Lower Aptian	130	122.46	126.23			0	130	122.46	126.23	Sao Khua	sandstone	marine indet.
99337	ETE	Khoratosuchus	156177	30934	34155	Ban Saphan Hin	Thailand	Asia	14.9667	101.733	12.97	N1	113.08	Cretaceous	Early/Lower Cretaceous				Barremian	Aptian	130	112.6	121.3			0	130	112.6	121.3	Sao Khua	conglomerate	terrestrial indet.
35974	PaleoDB	Goniopholis	56414	9669	9669	Phu Wiang 1A, Phu Pratu Teema	Thailand	Asia	16.7	102.25	14.61	N1	112.3	Cretaceous	Early/Lower Cretaceous				Barremian	Aptian	130	112.6	121.3			0	130	112.6	121.3	Sao Khua	sandstone	"channel"
97764	PaleoDB	Theriosuchus	38356	37481	37481	Chong Chat	Thailand	Asia	16.9828	102.55	14.62	N1	108.76						Tithonian	Berriasian	150.8	140.2	145.5			0	150.8	140.2	145.5	Phu Kradung	sandstone	terrestrial indet.
36159	PaleoDB	Sunosuchus	56417	9704	9704	Bua Lam Phu	Thailand	Asia	17.1833	102.417	14.71	N1	108.54						Tithonian	Berriasian	150.8	140.2	145.5			0	150.8	140.2	145.5	Phu Kradung	conglomerate	fluvial-lacustrine indet.
78978	ETE	Sunosuchus	56417	49077	26533	Bon Kham Phok	Thailand	Asia	16.2667	104.433	14.99	N1	110.73						Tithonian	Berriasian	150.8	140.2	145.5			0	150.8	140.2	145.5	Phu Kradung	claystone	fluvial indet.
78979	ETE	Sunosuchus	56417	26533	26533	Bon Kham Phok 2	Thailand	Asia	16.2667	104.433	14.99	N1	110.73						Tithonian	Berriasian	150.8	140.2	145.5			0	150.8	140.2	145.5	Phu Kradung	claystone	fluvial indet.
78978	ETE	Theriosuchus	38356	26533	26533	Bon Kham Phok	Thailand	Asia	16.2667	104.433	14.99	N1	110.73						Tithonian	Berriasian	150.8	140.2	145.5			0	150.8	140.2	145.5	Phu Kradung	claystone	fluvial indet.
36153	PaleoDB	Goniopholis	56414	9665	31098	Huai Huat, SN1	Thailand	Asia	17	104.25	16.09	N1	113.6	Cretaceous	Early/Lower Cretaceous				Barremian	Aptian	130	112.6	121.3			0	130	112.6	121.3	Sao Khua	claystone	terrestrial indet.
79489	ETE	Siamosuchus	119229	26659	29769	Phu Phok	Thailand	Asia	16.8942	104.845	16.39	N1	114.12	Cretaceous	Early/Lower Cretaceous				Barremian	Aptian	130	112.6	121.3			0	130	112.6	121.3	Sao Khua	siltstone	wet floodplain
79489	ETE	Theriosuchus	198768	37481	29769	Phu Phok	Thailand	Asia	16.8942	104.845	16.39	N1	114.12	Cretaceous	Early/Lower Cretaceous				Barremian	Aptian	130	112.6	121.3			0	130	112.6	121.3	Sao Khua	siltstone	wet floodplain
116893	PaleoDB	Sichuanosuchus	199952	37602	37602	Sichuan Basin	China	Asia	29.7	104.5	27.82	N1	109.6	Cretaceous	Early/Lower Cretaceous				Early/Lower Cretaceous		145.5	99.7	122.6			0	145.5	99.7	122.6		sandstone	terrestrial indet.
140274	PaleoDB	Hsisosuchus	243388	45350	45350	Sangqiao	China	Asia	29.3667	105.9	28.14	N1	109.88	Jurassic	Late/Upper Jurassic				Late/Upper Jurassic		161.2	145.5	153.35			0	161.2	145.5	153.35		sandstone	terrestrial indet.
131872	PaleoDB	Hsisosuchus	243388	42512	42512	Tatienwan building foundation, Fotoukwan, near 'Chungking' (=Chongqing)	China	Asia	29.5631	106.552	28.5	N1	110.42	Jurassic	Late/Upper Jurassic				Late/Upper Jurassic		161.2	145.5	153.35			0	161.2	145.5	153.35		not reported	terrestrial indet.
71793	ETE	Peipehsuchus	243393	42515	15531	Tsochiehtze	China	Asia	29.7356	106.548	28.65	N1	111.26	Cretaceous	Early/Lower Cretaceous				Early/Lower Cretaceous		145.5	99.7	122.6			0	145.5	99.7	122.6	Tzeliuching	not reported	terrestrial indet.
24883	PaleoDB	Hsisosuchus	243389	42513	6976	Dashanpu Dinosaur Quarry, Xiashaximiao	China	Asia	29.4114	104.853	29.64	N1	109.69	Jurassic	Middle Jurassic				Bajocian	Callovian	171.6	161.2	166.4			0	171.6	161.2	166.4	Xiashaximiao	sandstone	lacustrine indet.
24883	PaleoDB	Sunosuchus	254248	44204	6976	Dashanpu Dinosaur Quarry, Xiashaximiao	China	Asia	29.4114	104.853	29.64	N1	109.69	Jurassic	Middle Jurassic				Bajocian	Callovian	171.6	161.2	166.4			0	171.6	161.2	166.4	Xiashaximiao	sandstone	lacustrine indet.
92676	Fossilworks	Chimaerasuchus	157993	31232	31232	Yichang City	China	Asia	30.7167	111.283	32.6	N2	112.39	Cretaceous	Early/Lower Cretaceous				Aptian	Albian	125.45	99.7	112.575			0	125.45	99.7	112.575	Wulong	not reported	terrestrial indet.
49792	ETE	Sunosuchus	243392	13360	15533	Machiahukou, Haishiwan (IVPP Loc. 5672)	China	Asia	36.3381	102.853	37.52	N2	105.58	Jurassic	Late/Upper Jurassic				Late/Upper Jurassic		161.2	145.5	153.35			0	161.2	145.5	153.35	Xiangtang	"siliciclastic"	terrestrial indet.
118214	PaleoDB	Shantungosuchus	99475	24219	24219	Western slope of Tashan Hill	China	Asia	36.1833	118.075	37.93	N2	121.02						Tithonian	Aptian	150.8	112.6	131.7			0	150.8	112.6	131.7	Mengyin	sandstone	terrestrial indet.
53134	ETE	Turanosuchus	214374	39421	14364	Shakh-Shakh (lower)	Kazakstan	Asia	45.95	64.65	38.73	N2	57.97	Cretaceous	Late/Upper Cretaceous				Santonian	Early/Lower Campanian	85.8	70.6	78.2			0	85.8	70.6	78.2	Bostobe	claystone	fluvial-lacustrine indet.
50727	ETE	Chiayusuchus	65896	13553	13553	Chia-yü-kuan (SSE)	China	Asia	39.8167	98.3	39.36	N2	99.63	Cretaceous	Early/Lower Cretaceous				Barremian	Aptian	130	112.6	121.3			0	130	112.6	121.3		claystone	lacustrine indet.
46931	ETE	Shantungosuchus	99474	13178	13174	Laolonghuozi, Ordos Basin	China	Asia	38.9167	108.083	40.02	N2	109.28	Cretaceous	Early/Lower Cretaceous				Valanginian	Albian	140.2	99.7	119.95			0	140.2	99.7	119.95	Ejinhoro	sandstone	fluvial indet.
46931	ETE	Theriosuchus	38356	44947	13174	Laolonghuozi, Ordos Basin	China	Asia	38.9167	108.083	40.02	N2	109.28	Cretaceous	Early/Lower Cretaceous				Valanginian	Albian	140.2	99.7	119.95			0	140.2	99.7	119.95	Ejinhoro	sandstone	fluvial indet.
51972	ETE	Shamosuchus	214394	39421	13889	Nemegt locality (SMPE)	Mongolia	Asia	43.4917	101.275	40.81	N2	90.41	Cretaceous	Late/Upper Cretaceous				Late/Upper Campanian	Early/Lower Maastrichtian	84.9	66.043	75.4715	74.9	68.05	71.475	84.9	66.043	75.4715	Nemegt	not reported	terrestrial indet.
37184	Fossilworks	Shamosuchus	214392	38082	5757	Ukhaa Tolgod (AMNH)	Mongolia	Asia	43.6644	100.902	40.91	N2	90.01	Cretaceous	Late/Upper Cretaceous				Campanian	Maastrichtian	84.9	66.043	75.4715			0	84.9	66.043	75.4715	Djadokhta	sandstone	eolian indet.
116892	PaleoDB	Shantungosuchus	199948	37601	37601	Yanhaizi	China	Asia	40	108	41.15	N2	109.5	Cretaceous	Early/Lower Cretaceous				Early/Lower Cretaceous		145.5	99.7	122.6			0	145.5	99.7	122.6	Luohandong	sandstone	terrestrial indet.
123406	PaleoDB	Shamosuchus	214394	39421	39421	Ulaan Bulag (PIN)	Mongolia	Asia	46.8167	94.15	44.31	N2	84.54	Cretaceous	Late/Upper Cretaceous				Late/Upper Cretaceous	Early/Lower Maastrichtian	99.7	66.043	82.8715			0	99.7	66.043	82.8715	Nemegt	not reported	terrestrial indet.
13411	PaleoDB	Paralligator	315704	6048	6048	Shiregin Gashun (PMPE)	Mongolia	Asia	43.9389	101.332	44.52	N2	91.72	Cretaceous	Late/Upper Cretaceous				Cenomanian	Santonian	99.7	84.9	92.3			0	99.7	84.9	92.3	Shiregin Gashun	not reported	terrestrial indet.
116313	PaleoDB	Edentosuchus	65712	15426	15426	Southeast of Urho	China	Asia	46.01	85.8494	44.95	N2	81.95	Cretaceous	Early/Lower Cretaceous				Late/Upper Aptian	Albian	122.46	99.7	111.08	118.5		59.25	122.46	99.7	111.08		mudstone	fluvial-lacustrine indet.
49817	ETE	Edentosuchus	65712	13382	13379	Wuerho, IVPP site 64043	China	Asia	46.1	85.6667	45	N2	81.74	Cretaceous	Early/Lower Cretaceous				Late/Upper Aptian	Albian	122.46	99.7	111.08	118.5		59.25	122.46	99.7	111.08	Lianmugin	mudstone	terrestrial indet.
53230	ETE	Paralligator	315704	39421	14386	Shiregin Gashun (SMPE)	Mongolia	Asia	43.9389	101.332	45.16	N2	91.86	Cretaceous	Late/Upper Cretaceous				Cenomanian	Turonian	99.7	89.3	94.5			0	99.7	89.3	94.5	Baynshire	sandstone	terrestrial indet.
49047	ETE	Edentosuchus	65712	13382	13379	Wuerho, IVPP site 64041	China	Asia	46.4388	85.792	45.35	N2	81.72	Cretaceous	Early/Lower Cretaceous				Late/Upper Aptian	Albian	122.46	99.7	111.08	118.5		59.25	122.46	99.7	111.08	Lianmugin	mudstone	terrestrial indet.
79724	ETE	Shamosuchus	214394	39421	26796	Amtgay (SMPE)	Mongolia	Asia	43.1442	107.518	45.66	N2	98.31	Cretaceous	Late/Upper Cretaceous				Cenomanian	Turonian	99.7	89.3	94.5			0	99.7	89.3	94.5	Baynshire	not reported	terrestrial indet.
123405	PaleoDB	Paralligator	315707	39421	39421	Khongil Tsav (PIN)	Mongolia	Asia	44.2	102.8	45.71	N2	93.2	Cretaceous	Late/Upper Cretaceous				Cenomanian	Early/Lower Turonian	99.7	89.3	94.5			0	99.7	89.3	94.5	Baynshire	not reported	terrestrial indet.
131875	PaleoDB	Sunosuchus	243392	42515	42515	Hanchiahukou	China	Asia	36.6403	103	45.85	N2	109.12	Jurassic	Early/Lower Jurassic				Early/Lower Jurassic		201.6	175.6	188.6			0	201.6	175.6	188.6		claystone	terrestrial indet.
52808	ETE	Kyasuchus	67719	14468	36988	Shestakovo-3	Russian Federation	Asia	55.8833	87.9833	54.17	N2	84.63	Cretaceous	Early/Lower Cretaceous				Barremian	Aptian	130	112.6	121.3			0	130	112.6	121.3	Ilek	sandstone	terrestrial indet.
52808	ETE	Tagarosuchus	215301	14209	36988	Shestakovo-3	Russian Federation	Asia	55.8833	87.9833	54.17	N2	84.63	Cretaceous	Early/Lower Cretaceous				Barremian	Aptian	130	112.6	121.3			0	130	112.6	121.3	Ilek	sandstone	terrestrial indet.
39680	PaleoDB	Tagarosuchus	215301	8702	14374	Shestakovo-1	Russian Federation	Asia	55.9033	87.9578	54.19	N2	84.6	Cretaceous	Early/Lower Cretaceous				Barremian	Aptian	130	112.6	121.3			0	130	112.6	121.3	Ilek	sandstone	terrestrial indet.
136992	PaleoDB	Kyasuchus	67719	43810	43810	Shestakovo-3	Russian Federation	Asia	55.54	87.57	54.2	N2	80.1	Cretaceous	Early/Lower Cretaceous				Aptian	Albian	125.45	99.7	112.575			0	125.45	99.7	112.575		not reported	delta plain
100224	Fossilworks	Isisfordia	173422	34388	34388	Isisford	Australia	Australia	-24.2667	144.433	-54.42	S2	134.02	Cretaceous					Late/Upper Albian	Early/Lower Cenomanian	105.3	94.3	99.8	103.733	97.567	100.65	105.3	94.3	99.8	Winton	sandstone	fluvial indet.
123475	PaleoDB	Neustosaurus	216460	39667	39667	Gigondas	France	Europe	44.1647	5	35.12	N2	14.22	Cretaceous	Early/Lower Cretaceous	Valanginian	Cretaceous 1	Valanginian	Early/Lower Valanginian		140.2	136.4	138.3	140.2	138.3	139.25	140.2	136.4	138.3		claystone	marine indet.
61930	ETE	Bernissartia	190792	17901	25997	Cherves-de-Cognac, level 36	France	Europe	45.7536	-0.309722	36.66	N2	9.44	Cretaceous	Early/Lower Cretaceous	Berriasian	Cretaceous 1	Berriasian	Berriasian		145.5	140.2	142.85			0	145.5	140.2	142.85		not reported	terrestrial indet.
61930	ETE	Goniopholis	38360	25997	25997	Cherves-de-Cognac, level 36	France	Europe	45.7536	-0.309722	36.66	N2	9.44	Cretaceous	Early/Lower Cretaceous	Berriasian	Cretaceous 1	Berriasian	Berriasian		145.5	140.2	142.85			0	145.5	140.2	142.85		not reported	terrestrial indet.
61930	ETE	Pholidosaurus	36602	25997	25997	Cherves-de-Cognac, level 36	France	Europe	45.7536	-0.309722	36.66	N2	9.44	Cretaceous	Early/Lower Cretaceous	Berriasian	Cretaceous 1	Berriasian	Berriasian		145.5	140.2	142.85			0	145.5	140.2	142.85		not reported	terrestrial indet.
61930	ETE	Theriosuchus	38356	17901	25997	Cherves-de-Cognac, level 36	France	Europe	45.7536	-0.309722	36.66	N2	9.44	Cretaceous	Early/Lower Cretaceous	Berriasian	Cretaceous 1	Berriasian	Berriasian		145.5	140.2	142.85			0	145.5	140.2	142.85		not reported	terrestrial indet.
123310	PaleoDB	Brachydectes	214897	39486	47078	Beccles' residuary Feather Bed marls	United Kingdom	Europe	50.5833	-1.95	41.44	N2	7.87	Cretaceous	Early/Lower Cretaceous	Berriasian	Cretaceous 1	Berriasian	Early/Lower Berriasian	Middle Berriasian	145.5	140.2	142.85	145.5	141.967	143.733	145.5	140.2	142.85	Lulworth	marl	terrestrial indet.
123310	PaleoDB	Goniopholis	214888	39486	47078	Beccles' residuary Feather Bed marls	United Kingdom	Europe	50.5833	-1.95	41.44	N2	7.87	Cretaceous	Early/Lower Cretaceous	Berriasian	Cretaceous 1	Berriasian	Early/Lower Berriasian	Middle Berriasian	145.5	140.2	142.85	145.5	141.967	143.733	145.5	140.2	142.85	Lulworth	marl	terrestrial indet.
123310	PaleoDB	Nannosuchus	214780	39486	47078	Beccles' residuary Feather Bed marls	United Kingdom	Europe	50.5833	-1.95	41.44	N2	7.87	Cretaceous	Early/Lower Cretaceous	Berriasian	Cretaceous 1	Berriasian	Early/Lower Berriasian	Middle Berriasian	145.5	140.2	142.85	145.5	141.967	143.733	145.5	140.2	142.85	Lulworth	marl	terrestrial indet.
123310	PaleoDB	Theriosuchus	69512	39486	47078	Beccles' residuary Feather Bed marls	United Kingdom	Europe	50.5833	-1.95	41.44	N2	7.87	Cretaceous	Early/Lower Cretaceous	Berriasian	Cretaceous 1	Berriasian	Early/Lower Berriasian	Middle Berriasian	145.5	140.2	142.85	145.5	141.967	143.733	145.5	140.2	142.85	Lulworth	marl	terrestrial indet.
123310	PaleoDB	Theriosuchus	69512	39486	47078	Beccles' residuary Feather Bed marls	United Kingdom	Europe	50.5833	-1.95	41.44	N2	7.87	Cretaceous	Early/Lower Cretaceous	Berriasian	Cretaceous 1	Berriasian	Early/Lower Berriasian	Middle Berriasian	145.5	140.2	142.85	145.5	141.967	143.733	145.5	140.2	142.85	Lulworth	marl	terrestrial indet.
28401	Fossilworks	Bernissartia	38381	39486	8336	Sunnydown Farm Quarry (clay: upper horizon; equivalent to DB 102/103 )	United Kingdom	Europe	50.6	-1.96667	41.46	N2	7.85	Cretaceous	Early/Lower Cretaceous	Berriasian	Cretaceous 1	Berriasian	Middle Berriasian		145.5	140.2	142.85	143.733	141.967	142.85	145.5	140.2	142.85	Lulworth		lacustrine - small
28401	Fossilworks	Goniopholis	38360	8336	8336	Sunnydown Farm Quarry (clay: upper horizon; equivalent to DB 102/103 )	United Kingdom	Europe	50.6	-1.96667	41.46	N2	7.85	Cretaceous	Early/Lower Cretaceous	Berriasian	Cretaceous 1	Berriasian	Middle Berriasian		145.5	140.2	142.85	143.733	141.967	142.85	145.5	140.2	142.85	Lulworth		lacustrine - small
72142	ETE	Goniopholis	203011	14549	38668	Mammal Bed, Durlston Bay (DB83)	United Kingdom	Europe	50.6	-1.96667	41.46	N2	7.85	Cretaceous	Early/Lower Cretaceous	Berriasian	Cretaceous 1	Berriasian	Middle Berriasian		145.5	140.2	142.85	143.733	141.967	142.85	145.5	140.2	142.85	Lulworth	not reported	marine indet.
28401	Fossilworks	Nannosuchus	214779	8338	8336	Sunnydown Farm Quarry (clay: upper horizon; equivalent to DB 102/103 )	United Kingdom	Europe	50.6	-1.96667	41.46	N2	7.85	Cretaceous	Early/Lower Cretaceous	Berriasian	Cretaceous 1	Berriasian	Middle Berriasian		145.5	140.2	142.85	143.733	141.967	142.85	145.5	140.2	142.85	Lulworth		lacustrine - small
28401	Fossilworks	Theriosuchus	38356	8336	8336	Sunnydown Farm Quarry (clay: upper horizon; equivalent to DB 102/103 )	United Kingdom	Europe	50.6	-1.96667	41.46	N2	7.85	Cretaceous	Early/Lower Cretaceous	Berriasian	Cretaceous 1	Berriasian	Middle Berriasian		145.5	140.2	142.85	143.733	141.967	142.85	145.5	140.2	142.85	Lulworth		lacustrine - small
52254	ETE	Theriosuchus	38356	24418	14060	Feather Quarry, Durlston Bay (DB102)	United Kingdom	Europe	50.6	-1.96667	41.46	N2	7.88	Cretaceous	Early/Lower Cretaceous	Berriasian	Cretaceous 1	Berriasian	Middle Berriasian		145.5	140.2	142.85	143.733	141.967	142.85	145.5	140.2	142.85	Lulworth	"shale"	marine indet.
92916	PaleoDB	Goniopholis	38360	39180	39180	Swanage (general)	United Kingdom	Europe	50.6	-1.95	41.48	N2	7.87	Cretaceous	Early/Lower Cretaceous	Berriasian	Cretaceous 1	Berriasian	Berriasian		145.5	140.2	142.85			0	145.5	140.2	142.85		not reported	lagoonal/restricted shallow subtidal
123271	PaleoDB	Goniopholis	214761	39475	39475	Northern end of Durlston Bay	United Kingdom	Europe	50.6061	-1.94706	41.48	N2	7.88	Cretaceous	Early/Lower Cretaceous	Berriasian	Cretaceous 1	Berriasian	Berriasian		145.5	140.2	142.85			0	145.5	140.2	142.85	Durlston	"limestone"	terrestrial indet.
123313	PaleoDB	Goniopholis	203010	39486	47078	Swanage quarry	United Kingdom	Europe	50.61	-1.96	41.49	N2	7.86	Cretaceous	Early/Lower Cretaceous	Berriasian	Cretaceous 1	Berriasian	Berriasian		145.5	140.2	142.85			0	145.5	140.2	142.85	Durlston	"limestone"	marginal marine indet.
123314	PaleoDB	Goniopholis	95840	39486	47078	Swanage quarry	United Kingdom	Europe	50.61	-1.96	41.49	N2	7.86	Cretaceous	Early/Lower Cretaceous	Berriasian	Cretaceous 1	Berriasian	Berriasian		145.5	140.2	142.85			0	145.5	140.2	142.85	Durlston	"limestone"	marginal marine indet.
123319	PaleoDB	Goniopholis	203010	39486	47078	Swanage quarry	United Kingdom	Europe	50.61	-1.96	41.49	N2	7.86	Cretaceous	Early/Lower Cretaceous	Berriasian	Cretaceous 1	Berriasian	Berriasian		145.5	140.2	142.85			0	145.5	140.2	142.85	Durlston	"limestone"	marginal marine indet.
123316	PaleoDB	Pholidosaurus	214895	39486	39486	Swanage	United Kingdom	Europe	50.61	-1.96	41.49	N2	7.86	Cretaceous	Early/Lower Cretaceous	Berriasian	Cretaceous 1	Berriasian	Berriasian		145.5	140.2	142.85			0	145.5	140.2	142.85		"limestone"	marginal marine indet.
123317	PaleoDB	Pholidosaurus	214895	39486	47078	Swanage (PROXY)	United Kingdom	Europe	50.61	-1.96	41.49	N2	7.86	Cretaceous	Early/Lower Cretaceous	Berriasian	Cretaceous 1	Berriasian	Berriasian		145.5	140.2	142.85			0	145.5	140.2	142.85		not reported	marginal marine indet.
123319	PaleoDB	Pholidosaurus	214895	39486	47078	Swanage quarry	United Kingdom	Europe	50.61	-1.96	41.49	N2	7.86	Cretaceous	Early/Lower Cretaceous	Berriasian	Cretaceous 1	Berriasian	Berriasian		145.5	140.2	142.85			0	145.5	140.2	142.85	Durlston	"limestone"	marginal marine indet.
58094	ETE	Goniopholis	95840	15587	15587	Hare Farm Lane, Brede	United Kingdom	Europe	50.9363	0.605132	41.68	N2	10.31	Cretaceous	Early/Lower Cretaceous	Valanginian	Cretaceous 1	Valanginian	Valanginian		140.2	136.4	138.3			0	140.2	136.4	138.3	Wadhurst Clay	sandstone	terrestrial indet.
96621	ETE	Bernissartia	38381	32811	32811	Pevensey Pit, Ashdown Brickworks (Conglomerate Bed)	United Kingdom	Europe	50.8594	0.44255	41.71	N2	10.01	Cretaceous	Early/Lower Cretaceous	Valanginian	Cretaceous 1	Valanginian	Late/Upper Valanginian		140.2	136.4	138.3	138.3	136.4	137.35	140.2	136.4	138.3	Tunbridge Wells Sand	claystone	wet floodplain
96620	ETE	Goniopholis	38360	32811	32811	Pevensey Pit, Ashdown Brickworks (Turtle Bed)	United Kingdom	Europe	50.8594	0.44255	41.71	N2	10.01	Cretaceous	Early/Lower Cretaceous	Valanginian	Cretaceous 1	Valanginian	Late/Upper Valanginian		140.2	136.4	138.3	138.3	136.4	137.35	140.2	136.4	138.3	Tunbridge Wells Sand	claystone	wet floodplain
96621	ETE	Theriosuchus	38356	32811	32811	Pevensey Pit, Ashdown Brickworks (Conglomerate Bed)	United Kingdom	Europe	50.8594	0.44255	41.71	N2	10.01	Cretaceous	Early/Lower Cretaceous	Valanginian	Cretaceous 1	Valanginian	Late/Upper Valanginian		140.2	136.4	138.3	138.3	136.4	137.35	140.2	136.4	138.3	Tunbridge Wells Sand	claystone	wet floodplain
91990	ETE	Goniopholis	38360	30956	14071	Black Horse Quarry, Tetham Hill	United Kingdom	Europe	50.8994	0.509501	41.75	N2	10.07	Cretaceous	Early/Lower Cretaceous	Valanginian	Cretaceous 1	Valanginian	Early/Lower Valanginian		140.2	136.4	138.3	140.2	138.3	139.25	140.2	136.4	138.3	Wadhurst Clay	not reported	lacustrine - small
118046	ETE	Heterosuchus	202547	38003	38003	Heterosuchus valdensis type	United Kingdom	Europe	50.85	0.066667	41.75	N2	9.61	Cretaceous	Early/Lower Cretaceous		Cretaceous 1		Berriasian	Valanginian	145.5	136.4	140.95			0	145.5	136.4	140.95		not reported	terrestrial indet.
122889	PaleoDB	Hulkepholis	273960	39181	39180	Cuckfield, Willett specimen	United Kingdom	Europe	51.167	-0.1484	42.01	N2	9.51	Cretaceous	Early/Lower Cretaceous	Valanginian	Cretaceous 1	Valanginian	Late/Upper Valanginian		140.2	136.4	138.3	138.3	136.4	137.35	140.2	136.4	138.3	Tunbridge Wells Sand	claystone	lagoonal
77058	ETE	Goniopholis	38360	47413	47413	Town Gardens Quarry, Swindon	United Kingdom	Europe	51.5503	-1.781	42.43	N2	7.99	Cretaceous	Early/Lower Cretaceous	Berriasian	Cretaceous 1	Berriasian	Berriasian		145.5	140.2	142.85			0	145.5	140.2	142.85		lime mudstone	terrestrial indet.
77058	ETE	Goniopholis	95840	47413	47413	Town Gardens Quarry, Swindon	United Kingdom	Europe	51.5503	-1.781	42.43	N2	7.99	Cretaceous	Early/Lower Cretaceous	Berriasian	Cretaceous 1	Berriasian	Berriasian		145.5	140.2	142.85			0	145.5	140.2	142.85		lime mudstone	terrestrial indet.
136751	PaleoDB	Goniopholis	203010	43567	43567	Obernkirchen, Buckerberg, Crocodiles	Germany	Europe	52	10	43.21	N2	17.88	Cretaceous	Early/Lower Cretaceous	Berriasian	Cretaceous 1	Berriasian	Berriasian		145.5	140.2	142.85			0	145.5	140.2	142.85		sandstone	lagoonal/restricted shallow subtidal
69694	ETE	Pholidosaurus	214892	39496	35190	Harrl quarry, Bückeburg	Germany	Europe	52.2524	9.66053	43.43	N2	17.07	Cretaceous	Early/Lower Cretaceous	Berriasian	Cretaceous 1	Berriasian	Berriasian		145.5	140.2	142.85			0	145.5	140.2	142.85	Bückeberg	sandstone	terrestrial indet.
69694	ETE	Pholidosaurus	214959	39157	35190	Harrl quarry, Bückeburg	Germany	Europe	52.2524	9.66053	43.43	N2	17.07	Cretaceous	Early/Lower Cretaceous	Berriasian	Cretaceous 1	Berriasian	Berriasian		145.5	140.2	142.85			0	145.5	140.2	142.85	Bückeberg	sandstone	terrestrial indet.
122854	PaleoDB	Goniopholis	203010	39157	39157	Obernkirchen, Bückeburg	Germany	Europe	52.2524	9.66053	43.45	N2	17.57	Cretaceous	Early/Lower Cretaceous	Berriasian	Cretaceous 1	Berriasian	Berriasian		145.5	140.2	142.85			0	145.5	140.2	142.85	Bückeberg	claystone	terrestrial indet.
83134	ETE	Bernissartia	38381	37999	27941	Arnager Bay	Denmark	Europe	55.0536	14.7975	46.48	N2	21.53	Cretaceous	Early/Lower Cretaceous	Berriasian	Cretaceous 1	Berriasian	Early/Lower Berriasian		145.5	140.2	142.85	145.5	143.733	144.617	145.5	140.2	142.85	Rabekke	siltstone	terrestrial indet.
83134	ETE	Goniopholis	38360	37999	27941	Arnager Bay	Denmark	Europe	55.0536	14.7975	46.48	N2	21.53	Cretaceous	Early/Lower Cretaceous	Berriasian	Cretaceous 1	Berriasian	Early/Lower Berriasian		145.5	140.2	142.85	145.5	143.733	144.617	145.5	140.2	142.85	Rabekke	siltstone	terrestrial indet.
83134	ETE	Theriosuchus	38356	37999	27941	Arnager Bay	Denmark	Europe	55.0536	14.7975	46.48	N2	21.53	Cretaceous	Early/Lower Cretaceous	Berriasian	Cretaceous 1	Berriasian	Early/Lower Berriasian		145.5	140.2	142.85	145.5	143.733	144.617	145.5	140.2	142.85	Rabekke	siltstone	terrestrial indet.
122078	PaleoDB	Bernissartia	38381	38868	38868	Pié Pajarón	Spain	Europe	40.2242	1.85861	29.35	N1	11.09	Cretaceous	Early/Lower Cretaceous	Barremian	Cretaceous 2	Barremian	Late/Upper Barremian		130	125.45	127.725	127.5	125	126.25	130	125.45	127.725	Camarillas	not reported	fluvial-deltaic indet.
122078	PaleoDB	Theriosuchus	214960	38868	38868	Pié Pajarón	Spain	Europe	40.2242	1.85861	29.35	N1	11.09	Cretaceous	Early/Lower Cretaceous	Barremian	Cretaceous 2	Barremian	Late/Upper Barremian		130	125.45	127.725	127.5	125	126.25	130	125.45	127.725	Camarillas	not reported	fluvial-deltaic indet.
28006	Fossilworks	Montsecosuchus	198780	55576	7671	Las Hoyas Unit 3	Spain	Europe	40.6452	-1.88085	30.52	N2	8.08	Cretaceous	Early/Lower Cretaceous	Barremian	Cretaceous 2	Barremian	Late/Upper Barremian		130	125.45	127.725	127.5	125	126.25	130	125.45	127.725	La Huérguina	"limestone"	lacustrine - large
36365	Fossilworks	Bernissartia	38381	19446	19446	Yacimiento Herrero	Spain	Europe	40.6667	-0.666667	30.62	N2	9.35	Cretaceous	Early/Lower Cretaceous	Barremian	Cretaceous 2	Barremian	Early/Lower Barremian		130	125.45	127.725	130	127.5	128.75	130	125.45	127.725	El Castellar	marl	lagoonal
67985	PaleoDB	Bernissartia	38381	19446	19446	Colladico Blanco 2 (IPB)	Spain	Europe	40.6667	-0.666667	30.62	N2	9.35	Cretaceous	Early/Lower Cretaceous	Barremian	Cretaceous 2	Barremian	Early/Lower Barremian		130	125.45	127.725	130	127.5	128.75	130	125.45	127.725	El Castellar	marl	lagoonal
36375	Fossilworks	Goniopholis	38360	19754	7242	Cabezo Santa Barbara, CBP (Galve syncline)	Spain	Europe	40.6667	-0.666667	30.62	N2	9.35	Cretaceous	Early/Lower Cretaceous	Barremian	Cretaceous 2	Barremian	Early/Lower Barremian		130	125.45	127.725	130	127.5	128.75	130	125.45	127.725	Camarillas	mudstone	deltaic indet.
61889	ETE	Nannosuchus	214780	29084	17880	El Inglés Quarry (BUE4)	Spain	Europe	40.1236	-1.9734	30.63	N2	8.05	Cretaceous	Early/Lower Cretaceous	Barremian	Cretaceous 2	Barremian	Late/Upper Barremian		130	125.45	127.725	127.5	125	126.25	130	125.45	127.725	La Huérguina	siltstone	pond
61889	ETE	Theriosuchus	38356	29084	17880	El Inglés Quarry (BUE4)	Spain	Europe	40.1236	-1.9734	30.63	N2	8.05	Cretaceous	Early/Lower Cretaceous	Barremian	Cretaceous 2	Barremian	Late/Upper Barremian		130	125.45	127.725	127.5	125	126.25	130	125.45	127.725	La Huérguina	siltstone	pond
36368	Fossilworks	Bernissartia	190792	37479	7242	Cerrada Roya (CRH)	Spain	Europe	40.6461	-0.879661	30.68	N2	9.18	Cretaceous	Early/Lower Cretaceous	Barremian	Cretaceous 2	Barremian	Early/Lower Barremian		130	125.45	127.725	130	127.5	128.75	130	125.45	127.725	Camarillas	mudstone	"channel"
36368	Fossilworks	Theriosuchus	38356	19754	7242	Cerrada Roya (CRH)	Spain	Europe	40.6461	-0.879661	30.68	N2	9.18	Cretaceous	Early/Lower Cretaceous	Barremian	Cretaceous 2	Barremian	Early/Lower Barremian		130	125.45	127.725	130	127.5	128.75	130	125.45	127.725	Camarillas	mudstone	"channel"
89262	ETE	Theriosuchus	38356	31068	31068	Cuesta Corrales 1, Galve	Spain	Europe	40.6598	-0.862899	30.68	N2	9.2	Cretaceous	Early/Lower Cretaceous	Barremian	Cretaceous 2	Barremian	Early/Lower Barremian		130	125.45	127.725	130	127.5	128.75	130	125.45	127.725	Camarillas	not reported	terrestrial indet.
59076	ETE	Theriosuchus	38356	16800	16800	Camino Canales, Galve	Spain	Europe	40.6529	-0.885053	30.69	N2	9.18	Cretaceous	Early/Lower Cretaceous	Barremian	Cretaceous 2	Barremian	Early/Lower Barremian		130	125.45	127.725	130	127.5	128.75	130	125.45	127.725	El Castellar	not reported	terrestrial indet.
61319	ETE	Bernissartia	38381	18607	18607	Uña	Spain	Europe	40.2236	-1.97944	30.7	N2	8.09	Cretaceous	Early/Lower Cretaceous	Barremian	Cretaceous 2	Barremian	Late/Upper Barremian		130	125.45	127.725	127.5	125	126.25	130	125.45	127.725	La Huérguina	"limestone"	alluvial fan
61319	ETE	Lisboasaurus	38065	27187	18607	Uña	Spain	Europe	40.2236	-1.97944	30.7	N2	8.09	Cretaceous	Early/Lower Cretaceous	Barremian	Cretaceous 2	Barremian	Late/Upper Barremian		130	125.45	127.725	127.5	125	126.25	130	125.45	127.725	La Huérguina	"limestone"	alluvial fan
61319	ETE	Theriosuchus	214960	18607	18607	Uña	Spain	Europe	40.2236	-1.97944	30.7	N2	8.09	Cretaceous	Early/Lower Cretaceous	Barremian	Cretaceous 2	Barremian	Late/Upper Barremian		130	125.45	127.725	127.5	125	126.25	130	125.45	127.725	La Huérguina	"limestone"	alluvial fan
61319	ETE	Unasuchus	196994	18607	18607	Uña	Spain	Europe	40.2236	-1.97944	30.7	N2	8.09	Cretaceous	Early/Lower Cretaceous	Barremian	Cretaceous 2	Barremian	Late/Upper Barremian		130	125.45	127.725	127.5	125	126.25	130	125.45	127.725	La Huérguina	"limestone"	alluvial fan
36378	Fossilworks	Bernissartia	38381	19754	7243	Rocha-Pelejón, RPAH (Galve syncline)	Spain	Europe	40.6667	-0.666667	31	N2	8.98	Cretaceous	Early/Lower Cretaceous	Hauterivian	Cretaceous 2	Hauterivian	Late/Upper Hauterivian		136.4	130	133.2	133.2	130	131.6	136.4	130	133.2	El Castellar	"siliciclastic"	deltaic indet.
36378	Fossilworks	Goniopholis	95840	7243	7243	Rocha-Pelejón, RPAH (Galve syncline)	Spain	Europe	40.6667	-0.666667	31	N2	8.98	Cretaceous	Early/Lower Cretaceous	Hauterivian	Cretaceous 2	Hauterivian	Late/Upper Hauterivian		136.4	130	133.2	133.2	130	131.6	136.4	130	133.2	El Castellar	"siliciclastic"	deltaic indet.
36378	Fossilworks	Theriosuchus	38356	19754	7243	Rocha-Pelejón, RPAH (Galve syncline)	Spain	Europe	40.6667	-0.666667	31	N2	8.98	Cretaceous	Early/Lower Cretaceous	Hauterivian	Cretaceous 2	Hauterivian	Late/Upper Hauterivian		136.4	130	133.2	133.2	130	131.6	136.4	130	133.2	El Castellar	"siliciclastic"	deltaic indet.
53921	ETE	Lisboasaurus	38065	42977	19727	La Cantalera, Josa	Spain	Europe	40.95	-0.766667	31.13	N2	9.21	Cretaceous	Early/Lower Cretaceous		Cretaceous 2		Late/Upper Hauterivian	Early/Lower Barremian	136.4	125.45	130.925	133.2	127.5	130.35	136.4	125.45	130.925	Blesa	claystone	mire/swamp
53921	ETE	Theriosuchus	38356	42977	19727	La Cantalera, Josa	Spain	Europe	40.95	-0.766667	31.13	N2	9.21	Cretaceous	Early/Lower Cretaceous		Cretaceous 2		Late/Upper Hauterivian	Early/Lower Barremian	136.4	125.45	130.925	133.2	127.5	130.35	136.4	125.45	130.925	Blesa	claystone	mire/swamp
85293	Fossilworks	Montsecosuchus	198782	37484	28742	La Pedrera de Meià, El Montsec	Spain	Europe	42.0333	0.833333	31.24	N2	11.33	Cretaceous	Early/Lower Cretaceous	Barremian	Cretaceous 2	Barremian	Barremian		130	125.45	127.725			0	130	125.45	127.725	La Pedrera de Rúbies	"limestone"	lacustrine - large
68469	ETE	Goniopholis	38360	52727	52727	Los Caños, Golmayo	Spain	Europe	41.7667	-2.5333	32.48	N2	8.29	Cretaceous	Early/Lower Cretaceous		Cretaceous 2		Late/Upper Hauterivian	Early/Lower Barremian	136.4	125.45	130.925	133.2	127.5	130.35	136.4	125.45	130.925	Golmayo	not reported	terrestrial indet.
142093	PaleoDB	Theriosuchus	38356	46154	46154	Angeac-Charente	France	Europe	45.74	-0.88	36.08	N2	9.69	Cretaceous	Early/Lower Cretaceous		Cretaceous 2		Hauterivian	Barremian	136.4	125.45	130.925			0	136.4	125.45	130.925		lignite	terrestrial indet.
122895	PaleoDB	Anteophthalmosuchus	212663	39181	39181	Brook Chine	United Kingdom	Europe	50.6	-1.5	40.83	N2	9.29	Cretaceous	Early/Lower Cretaceous	Barremian	Cretaceous 2	Barremian	Barremian		130	125.45	127.725			0	130	125.45	127.725	Wessex	claystone	fluvial indet.
122896	PaleoDB	Anteophthalmosuchus	212662	39181	29858	Brook Bay	United Kingdom	Europe	50.6	-1.5	40.83	N2	9.29	Cretaceous	Early/Lower Cretaceous	Barremian	Cretaceous 2	Barremian	Barremian		130	125.45	127.725			0	130	125.45	127.725	Wessex	claystone	fluvial indet.
122896	PaleoDB	Leiokarinosuchus	212665	39181	29858	Brook Bay	United Kingdom	Europe	50.6	-1.5	40.83	N2	9.29	Cretaceous	Early/Lower Cretaceous	Barremian	Cretaceous 2	Barremian	Barremian		130	125.45	127.725			0	130	125.45	127.725	Wessex	claystone	fluvial indet.
26791	PaleoDB	Goniopholis	38360	5672	14133	Hypsilophodon Bed, Cowleaze Chine	United Kingdom	Europe	50.6171	-1.3711	40.9	N2	9.31	Cretaceous	Early/Lower Cretaceous	Barremian	Cretaceous 2	Barremian	Late/Upper Barremian		130	125.45	127.725	127.5	125	126.25	130	125.45	127.725	Wessex	marl	terrestrial indet.
154774		Koumpiodontosuchus	289762	50353	50353	Beach northeast of Yaverland coastal car park	United Kingdom	Europe	50.665	-1.13	40.9	N2	9.6	Cretaceous	Early/Lower Cretaceous	Barremian	Cretaceous 2	Barremian	Barremian		130	125.45	127.725			0	130	125.45	127.725	Wessex	siltstone	fluvial indet.
62637	ETE	Bernissartia	38381	18071	18071	Keymer Tile Works, sample 5	United Kingdom	Europe	50.9575	-0.133889	41.41	N2	10.1	Cretaceous	Early/Lower Cretaceous	Hauterivian	Cretaceous 2	Hauterivian	Hauterivian		136.4	130	133.2			0	136.4	130	133.2		claystone	fluvial-lacustrine indet.
45193	ETE	Goniopholis	38360	17082	55264	Smokejacks Brickworks	United Kingdom	Europe	51.1333	0.35	41.43	N2	10.75	Cretaceous	Early/Lower Cretaceous	Barremian	Cretaceous 2	Barremian	Early/Lower Barremian		130	125.45	127.725	130	127.5	128.75	130	125.45	127.725	Weald Clay	claystone	pond
119697	PaleoDB	Bernissartia	38381	38390	38390	Keymer Tile Works	United Kingdom	Europe	52.7214	-1.44083	43.27	N2	8.81	Cretaceous	Early/Lower Cretaceous	Hauterivian	Cretaceous 2	Hauterivian	Late/Upper Hauterivian		136.4	130	133.2	133.2	130	131.6	136.4	130	133.2		mudstone	pond
119697	PaleoDB	Goniopholis	38360	38390	38390	Keymer Tile Works	United Kingdom	Europe	52.7214	-1.44083	43.27	N2	8.81	Cretaceous	Early/Lower Cretaceous	Hauterivian	Cretaceous 2	Hauterivian	Late/Upper Hauterivian		136.4	130	133.2	133.2	130	131.6	136.4	130	133.2		mudstone	pond
61326	ETE	Bernissartia	38381	29955	17655	Cantera del Mas de la Parreta 2	Spain	Europe	40.4933	0.424167	29.79	N1	10.41	Cretaceous	Early/Lower Cretaceous	Aptian	Cretaceous 3	Aptian	Early/Lower Aptian		125.45	122.46	123.955	125	118.5	121.75	125.45	122.46	123.955	Arcillas de Morella	claystone	fine channel fill
61327	ETE	Bernissartia	38381	29955	17655	Cantera del Mas de la Parreta 3	Spain	Europe	40.4933	0.424167	29.79	N1	10.41	Cretaceous	Early/Lower Cretaceous	Aptian	Cretaceous 3	Aptian	Early/Lower Aptian		125.45	122.46	123.955	125	118.5	121.75	125.45	122.46	123.955	Arcillas de Morella	conglomerate	estuary/bay
61326	ETE	Goniopholis	38360	29955	17655	Cantera del Mas de la Parreta 2	Spain	Europe	40.4933	0.424167	29.79	N1	10.41	Cretaceous	Early/Lower Cretaceous	Aptian	Cretaceous 3	Aptian	Early/Lower Aptian		125.45	122.46	123.955	125	118.5	121.75	125.45	122.46	123.955	Arcillas de Morella	claystone	fine channel fill
61327	ETE	Goniopholis	38360	29955	17655	Cantera del Mas de la Parreta 3	Spain	Europe	40.4933	0.424167	29.79	N1	10.41	Cretaceous	Early/Lower Cretaceous	Aptian	Cretaceous 3	Aptian	Early/Lower Aptian		125.45	122.46	123.955	125	118.5	121.75	125.45	122.46	123.955	Arcillas de Morella	conglomerate	estuary/bay
89293	ETE	Goniopholis	38360	29955	29955	Cantera del Mas de la Parreta 9	Spain	Europe	40.4933	0.424167	29.79	N1	10.41	Cretaceous	Early/Lower Cretaceous	Aptian	Cretaceous 3	Aptian	Early/Lower Aptian		125.45	122.46	123.955	125	118.5	121.75	125.45	122.46	123.955	Arcillas de Morella	claystone	pond
61327	ETE	Theriosuchus	38356	55385	17655	Cantera del Mas de la Parreta 3	Spain	Europe	40.4933	0.424167	29.79	N1	10.41	Cretaceous	Early/Lower Cretaceous	Aptian	Cretaceous 3	Aptian	Early/Lower Aptian		125.45	122.46	123.955	125	118.5	121.75	125.45	122.46	123.955	Arcillas de Morella	conglomerate	estuary/bay
61324	ETE	Goniopholis	38360	18599	18590	Catedrático, El Beltrán	Spain	Europe	40.6189	-0.097778	30.09	N2	10.07	Cretaceous	Early/Lower Cretaceous	Aptian	Cretaceous 3	Aptian	Early/Lower Aptian		125.45	122.46	123.955	125	118.5	121.75	125.45	122.46	123.955	Arcillas de Morella	not reported	terrestrial indet.
61324	ETE	Theriosuchus	38356	52133	18590	Catedrático, El Beltrán	Spain	Europe	40.6189	-0.097778	30.09	N2	10.07	Cretaceous	Early/Lower Cretaceous	Aptian	Cretaceous 3	Aptian	Early/Lower Aptian		125.45	122.46	123.955	125	118.5	121.75	125.45	122.46	123.955	Arcillas de Morella	not reported	terrestrial indet.
22727	ETE	Goniopholis	38360	19329	53066	Nehden	Germany	Europe	51.4342	8.63222	41.2	N2	17.78	Cretaceous	Early/Lower Cretaceous	Aptian	Cretaceous 3	Aptian	Aptian		125.45	112.6	119.025			0	125.45	112.6	119.025		claystone	sinkhole
36581	PaleoDB	Goniopholis	38360	55639	9796	Potton bonebed	United Kingdom	Europe	52.1167	0.2	42.19	N2	10.95	Cretaceous	Early/Lower Cretaceous	Aptian	Cretaceous 3	Aptian	Early/Lower Aptian		125.45	122.46	123.955	125	118.5	121.75	125.45	122.46	123.955	Woburn Sand	sandstone	terrestrial indet.
112631	PaleoDB	Pietraroiasuchus	214493	39433	34432	Civita di Pietraroja (upper plattenkalk)	Italy	Europe	41.3478	14.5481	23.52	N1	16.24	Cretaceous	Early/Lower Cretaceous	Albian	Cretaceous 4	Albian	Early/Lower Albian		112.6	109	110.8	112	107.867	109.933	112.6	109	110.8		mudstone	basinal (carbonate)
167723		Anteophthalmosuchus	212662	54777	54777	Coco Corta Barrabasa mine	Spain	Europe	40.32	-0.96	28.33	N1	5.36	Cretaceous	Early/Lower Cretaceous	Albian	Cretaceous 4	Albian	Early/Lower Albian		112.6	109	110.8	112	107.867	109.933	112.6	109	110.8	Escucha	claystone	delta plain
136754	PaleoDB	Anteophthalmosuchus	273962	47612	43728	Santa Maria Mine, Ariño (AR-1)	Spain	Europe	41.2266	-0.566268	28.88	N1	5.96	Cretaceous	Early/Lower Cretaceous	Albian	Cretaceous 4	Albian	Early/Lower Albian		112.6	109	110.8	112	107.867	109.933	112.6	109	110.8	Escucha	coal	delta plain
136754	PaleoDB	Hulkepholis	273961	47612	43728	Santa Maria Mine, Ariño (AR-1)	Spain	Europe	41.2266	-0.566268	28.88	N1	5.96	Cretaceous	Early/Lower Cretaceous	Albian	Cretaceous 4	Albian	Early/Lower Albian		112.6	109	110.8	112	107.867	109.933	112.6	109	110.8	Escucha	coal	delta plain
113764	PaleoDB	Yacarerani	193964	36951	36951	Amboro National Park	Bolivia	Europe	-17.5686	-63.8508	-23.41	S1	-41.45	Cretaceous	Late/Upper Cretaceous		Cretaceous 6		Turonian	Santonian	94.3	84.9	89.6			0	94.3	84.9	89.6	Cajones	sandstone	fluvial indet.
48722	PaleoDB	Doratodon	64761	53482	15353	Iharkút mine, Bakony mountains (=Németbánya)	Hungary	Europe	47.2167	17.6	30.98	N2	18.59	Cretaceous	Late/Upper Cretaceous	Santonian	Cretaceous 6	Santonian	Santonian		85.8	84.9	85.35			0	85.8	84.9	85.35		claystone	"channel"
48722	PaleoDB	Iharkutosuchus	192914	36771	15353	Iharkút mine, Bakony mountains (=Németbánya)	Hungary	Europe	47.2167	17.6	30.98	N2	18.59	Cretaceous	Late/Upper Cretaceous	Santonian	Cretaceous 6	Santonian	Santonian		85.8	84.9	85.35			0	85.8	84.9	85.35		claystone	"channel"
48850	ETE	Allodaposuchus	122562	14444	30925	Bellevue, locality C3 (C III)	France	Europe	42.9137	2.2	32.7	N2	4.12	Cretaceous	Late/Upper Cretaceous	Campanian	Cretaceous 7	Campanian	Late/Upper Campanian		84.9	70.6	77.75	74.9	70.6	72.75	84.9	70.6	77.75	Marnes Rouges Inférieures	marl	fluvial indet.
28406	Fossilworks	Acynodon	67638	9559	30625	Laño L1A	Spain	Europe	42.6646	-2.63451	33.04	N2	-0.09	Cretaceous	Late/Upper Cretaceous	Campanian	Cretaceous 7	Campanian	Late/Upper Campanian		84.9	70.6	77.75	74.9	70.6	72.75	84.9	70.6	77.75
28765	Fossilworks	Acynodon	67638	9559	7903	Laño L1B (S2U1)	Spain	Europe	42.6646	-2.63451	33.04	N2	-0.09	Cretaceous	Late/Upper Cretaceous	Campanian	Cretaceous 7	Campanian	Late/Upper Campanian		84.9	70.6	77.75	74.9	70.6	72.75	84.9	70.6	77.75	Vitoria	"limestone"	shallow subtidal indet.
28406	Fossilworks	Allodaposuchus	122562	14444	30625	Laño L1A	Spain	Europe	42.6646	-2.63451	33.04	N2	-0.09	Cretaceous	Late/Upper Cretaceous	Campanian	Cretaceous 7	Campanian	Late/Upper Campanian		84.9	70.6	77.75	74.9	70.6	72.75	84.9	70.6	77.75
28406	Fossilworks	Ischyrochampsa	197142	9559	30625	Laño L1A	Spain	Europe	42.6646	-2.63451	33.04	N2	-0.09	Cretaceous	Late/Upper Cretaceous	Campanian	Cretaceous 7	Campanian	Late/Upper Campanian		84.9	70.6	77.75	74.9	70.6	72.75	84.9	70.6	77.75
37199	Fossilworks	Ischyrochampsa	197142	9559	9512	Laño L2	Spain	Europe	42.6646	-2.63451	33.04	N2	-0.09	Cretaceous	Late/Upper Cretaceous	Campanian	Cretaceous 7	Campanian	Late/Upper Campanian		84.9	70.6	77.75	74.9	70.6	72.75	84.9	70.6	77.75	Vitoria	sandstone	fine channel fill
28406	Fossilworks	Musturzabalsuchus	67636	9559	30625	Laño L1A	Spain	Europe	42.6646	-2.63451	33.04	N2	-0.09	Cretaceous	Late/Upper Cretaceous	Campanian	Cretaceous 7	Campanian	Late/Upper Campanian		84.9	70.6	77.75	74.9	70.6	72.75	84.9	70.6	77.75
28765	Fossilworks	Musturzabalsuchus	67636	9559	7903	Laño L1B (S2U1)	Spain	Europe	42.6646	-2.63451	33.04	N2	-0.09	Cretaceous	Late/Upper Cretaceous	Campanian	Cretaceous 7	Campanian	Late/Upper Campanian		84.9	70.6	77.75	74.9	70.6	72.75	84.9	70.6	77.75	Vitoria	"limestone"	shallow subtidal indet.
37199	Fossilworks	Musturzabalsuchus	67636	9559	9512	Laño L2	Spain	Europe	42.6646	-2.63451	33.04	N2	-0.09	Cretaceous	Late/Upper Cretaceous	Campanian	Cretaceous 7	Campanian	Late/Upper Campanian		84.9	70.6	77.75	74.9	70.6	72.75	84.9	70.6	77.75	Vitoria	sandstone	fine channel fill
48720	ETE	Doratodon	64761	12997	12805	Muthmannsdorf	Austria	Europe	47.82	16.24	33.1	N2	17.89	Cretaceous	Late/Upper Cretaceous	Campanian	Cretaceous 7	Campanian	Early/Lower Campanian		84.9	70.6	77.75	83.5	79.2	81.35	84.9	70.6	77.75	Grünbach	coal	estuary/bay
48870	ETE	Acynodon	67638	29712	13032	Massecaps locality, Cruzy	France	Europe	43.35	2.95	34.12	N2	4.03	Cretaceous	Late/Upper Cretaceous	Campanian	Cretaceous 7	Campanian	Late/Upper Campanian		84.9	70.6	77.75	74.9	70.6	72.75	84.9	70.6	77.75	Grès à Reptiles	ferruginous
48870	ETE	Allodaposuchus	38437	29712	13032	Massecaps locality, Cruzy	France	Europe	43.35	2.95	34.12	N2	4.03	Cretaceous	Late/Upper Cretaceous	Campanian	Cretaceous 7	Campanian	Late/Upper Campanian		84.9	70.6	77.75	74.9	70.6	72.75	84.9	70.6	77.75	Grès à Reptiles	ferruginous
59269	ETE	Acynodon	67638	16947	25139	La Neuve	France	Europe	43.47	5.71778	34.13	N2	6.47	Cretaceous	Late/Upper Cretaceous	Campanian	Cretaceous 7	Campanian	Late/Upper Campanian		84.9	70.6	77.75	74.9	70.6	72.75	84.9	70.6	77.75		sandstone	lacustrine indet.
89990	PaleoDB	Ischyrochampsa	197142	49429	30133	A8 motorway, Pourrières	France	Europe	43.5	5.73333	34.16	N2	6.48	Cretaceous	Late/Upper Cretaceous	Campanian	Cretaceous 7	Campanian	Late/Upper Campanian		84.9	70.6	77.75	74.9	70.6	72.75	84.9	70.6	77.75		sandstone	fluvial indet.
89990	PaleoDB	Musturzabalsuchus	67635	49429	30133	A8 motorway, Pourrières	France	Europe	43.5	5.73333	34.16	N2	6.48	Cretaceous	Late/Upper Cretaceous	Campanian	Cretaceous 7	Campanian	Late/Upper Campanian		84.9	70.6	77.75	74.9	70.6	72.75	84.9	70.6	77.75		sandstone	fluvial indet.
28454	PaleoDB	Acynodon	67638	37002	7840	La Bastide Neuve	France	Europe	43.6067	6.10614	34.26	N2	6.81	Cretaceous	Late/Upper Cretaceous	Campanian	Cretaceous 7	Campanian	Late/Upper Campanian		84.9	70.6	77.75	74.9	70.6	72.75	84.9	70.6	77.75	Grès à Reptiles	claystone	terrestrial indet.
28454	PaleoDB	Allodaposuchus	122562	37239	7840	La Bastide Neuve	France	Europe	43.6067	6.10614	34.26	N2	6.81	Cretaceous	Late/Upper Cretaceous	Campanian	Cretaceous 7	Campanian	Late/Upper Campanian		84.9	70.6	77.75	74.9	70.6	72.75	84.9	70.6	77.75	Grès à Reptiles	claystone	terrestrial indet.
102883	PaleoDB	Aigialosuchus	179598	35504	34814	Ivo Klack	Sweden	Europe	56.1394	14.4017	46.41	N2	14.66	Cretaceous	Late/Upper Cretaceous	Campanian	Cretaceous 7	Campanian	Campanian		84.9	70.6	77.75	74.9	70.6	72.75	84.9	70.6	77.75		"limestone"	carbonate indet.
114971	PaleoDB	Dolichochampsa	196855	37227	37227	La Palca village	Bolivia	Europe	-19.5189	-65.8131	-22.01	S1	-51.8	Cretaceous	Late/Upper Cretaceous	Maastrichtian	Cretaceous 8	Maastrichtian	Maastrichtian		70.6	66.043	68.3215			0	70.6	66.043	68.3215	El Molino	sandstone	marine indet.
59410	ETE	Theriosuchus	195045	51121	53030	Szentpéterfalva, Hateg Basin	Romania	Europe	45.55	22.9167	32.42	N2	21.18	Cretaceous	Late/Upper Cretaceous	Maastrichtian	Cretaceous 8	Maastrichtian	Maastrichtian		70.6	66.043	68.3215			0	70.6	66.043	68.3215	Sânpetru	sandstone	fluvial indet.
105174	ETE	Allodaposuchus	38437	35186	35186	Location 6, Sibisel Valley	Romania	Europe	45.5677	22.927	32.44	N2	21.19	Cretaceous	Late/Upper Cretaceous	Maastrichtian	Cretaceous 8	Maastrichtian	Maastrichtian		70.6	66.043	68.3215	68.05	65.5	66.775	70.6	66.043	68.3215	Sânpetru	sandstone	"floodplain"
13334	PaleoDB	Allodaposuchus	122562	37047	5971	Tustea nesting site	Romania	Europe	45.6036	22.8451	32.48	N2	21.13	Cretaceous	Late/Upper Cretaceous	Maastrichtian	Cretaceous 8	Maastrichtian	Late/Upper Maastrichtian		70.6	66.043	68.3215	68.05	65.5	66.775	70.6	66.043
13334	PaleoDB	Theriosuchus	195045	37047	5971	Tustea nesting site	Romania	Europe	45.6036	22.8451	32.48	N2	21.13	Cretaceous	Late/Upper Cretaceous	Maastrichtian	Cretaceous 8	Maastrichtian	Maastrichtian		70.6	66.043	68.3215			0	70.6	66.043	68.3215			floodplain indet.
67817	ETE	Allodaposuchus	122562	19377	19377	Valioara-Fântânele (VF)	Romania	Europe	45.6167	22.7833	32.73	N2	20.98	Cretaceous	Late/Upper Cretaceous	Maastrichtian	Cretaceous 8	Maastrichtian	Late/Upper Maastrichtian		70.6	66.043	68.3215	68.05	65.5	66.775	70.6	66.043	68.3215	Densus-Ciula	mudstone	fluvial-lacustrine indet.
67818	ETE	Allodaposuchus	122562	19377	19377	Valioara-Budurone (VB)	Romania	Europe	45.6167	22.7833	32.73	N2	20.98	Cretaceous	Late/Upper Cretaceous	Maastrichtian	Cretaceous 8	Maastrichtian	Late/Upper Maastrichtian		70.6	66.043	68.3215	68.05	65.5	66.775	70.6	66.043	68.3215	Densus-Ciula	mudstone	alluvial fan
67819	ETE	Allodaposuchus	122562	19377	19377	Valioara-Fântânele 2 (VF2)	Romania	Europe	45.6167	22.7833	32.73	N2	20.98	Cretaceous	Late/Upper Cretaceous	Maastrichtian	Cretaceous 8	Maastrichtian	Late/Upper Maastrichtian		70.6	66.043	68.3215	68.05	65.5	66.775	70.6	66.043	68.3215	Densus-Ciula	mudstone	fluvial-lacustrine indet.
67817	ETE	Doratodon	38378	19377	19377	Valioara-Fântânele (VF)	Romania	Europe	45.6167	22.7833	32.73	N2	20.98	Cretaceous	Late/Upper Cretaceous	Maastrichtian	Cretaceous 8	Maastrichtian	Late/Upper Maastrichtian		70.6	66.043	68.3215	68.05	65.5	66.775	70.6	66.043	68.3215	Densus-Ciula	mudstone	fluvial-lacustrine indet.
67818	ETE	Doratodon	38378	37254	19377	Valioara-Budurone (VB)	Romania	Europe	45.6167	22.7833	32.73	N2	20.98	Cretaceous	Late/Upper Cretaceous	Maastrichtian	Cretaceous 8	Maastrichtian	Late/Upper Maastrichtian		70.6	66.043	68.3215	68.05	65.5	66.775	70.6	66.043	68.3215	Densus-Ciula	mudstone	alluvial fan
67817	ETE	Theriosuchus	38356	51121	19377	Valioara-Fântânele (VF)	Romania	Europe	45.6167	22.7833	32.73	N2	20.98	Cretaceous	Late/Upper Cretaceous	Maastrichtian	Cretaceous 8	Maastrichtian	Late/Upper Maastrichtian		70.6	66.043	68.3215	68.05	65.5	66.775	70.6	66.043	68.3215	Densus-Ciula	mudstone	fluvial-lacustrine indet.
67818	ETE	Theriosuchus	38356	51121	19377	Valioara-Budurone (VB)	Romania	Europe	45.6167	22.7833	32.73	N2	20.98	Cretaceous	Late/Upper Cretaceous	Maastrichtian	Cretaceous 8	Maastrichtian	Late/Upper Maastrichtian		70.6	66.043	68.3215	68.05	65.5	66.775	70.6	66.043	68.3215	Densus-Ciula	mudstone	alluvial fan
67819	ETE	Theriosuchus	38356	51121	19377	Valioara-Fântânele 2 (VF2)	Romania	Europe	45.6167	22.7833	32.73	N2	20.98	Cretaceous	Late/Upper Cretaceous	Maastrichtian	Cretaceous 8	Maastrichtian	Late/Upper Maastrichtian		70.6	66.043	68.3215	68.05	65.5	66.775	70.6	66.043	68.3215	Densus-Ciula	mudstone	fluvial-lacustrine indet.
85496	ETE	Allodaposuchus	38437	49557	28886	Lancram B (LcB), Sebes Valley (1.55 m)	Romania	Europe	46.1316	23.5623	33.03	N2	21.69	Cretaceous	Late/Upper Cretaceous	Maastrichtian	Cretaceous 8	Maastrichtian	Early/Lower Maastrichtian		70.6	66.043	68.3215	70.6	68.05	69.325	70.6	66.043	68.3215	Sebes	sandstone	mire/swamp
80858	ETE	Allodaposuchus	122562	49557	53032	Vurpar (Vp)	Romania	Europe	46.4389	23.5216	33.08	N2	21.67	Cretaceous	Late/Upper Cretaceous	Maastrichtian	Cretaceous 8	Maastrichtian	Early/Lower Maastrichtian		70.6	66.043	68.3215	70.6	68.05	69.325	70.6	66.043	68.3215	Sard	mudstone	dry floodplain
156129		Theriosuchus	195045	51121	51121	Tarnovul Hill	Romania	Europe	46.3067	21.8028	33.29	N2	20.42	Cretaceous	Late/Upper Cretaceous	Maastrichtian	Cretaceous 8	Maastrichtian	Maastrichtian		70.6	66.043	68.3215			0	70.6	66.043	68.3215	Sanpetru	sandstone	marine indet.
80859	ETE	Allodaposuchus	122562	27183	27183	Oarda de Jos B (OdB)	Romania	Europe	46.2794	23.553	33.3	N2	21.74	Cretaceous	Late/Upper Cretaceous	Maastrichtian	Cretaceous 8	Maastrichtian	Early/Lower Maastrichtian		70.6	66.043	68.3215	70.6	68.05	69.325	70.6	66.043	68.3215	Sard	claystone	lacustrine - small
80859	ETE	Doratodon	38378	49557	27183	Oarda de Jos B (OdB)	Romania	Europe	46.2794	23.553	33.3	N2	21.74	Cretaceous	Late/Upper Cretaceous	Maastrichtian	Cretaceous 8	Maastrichtian	Early/Lower Maastrichtian		70.6	66.043	68.3215	70.6	68.05	69.325	70.6	66.043	68.3215	Sard	claystone	lacustrine - small
115074	ETE	Acynodon	67637	49557	37235	Oarda de Jos A (OdA)	Romania	Europe	46.2899	23.5535	33.32	N2	21.74	Cretaceous	Late/Upper Cretaceous	Maastrichtian	Cretaceous 8	Maastrichtian	Early/Lower Maastrichtian		70.6	66.043	68.3215	70.6	68.05	69.325	70.6	66.043	68.3215	Sard	claystone	pond
67198	ETE	Acynodon	67637	19147	19177	Kozina, Kras	Slovenia	Europe	45.6134	13.9352	33.63	N2	13.83	Cretaceous	Late/Upper Cretaceous	Maastrichtian	Cretaceous 8	Maastrichtian	Maastrichtian		70.6	66.043	68.3215	68.05	65.5	66.775	70.6	66.043	68.3215	Liburnian	"limestone"	fissure fill
67198	ETE	Bernissartia	38381	19177	19177	Kozina, Kras	Slovenia	Europe	45.6134	13.9352	33.63	N2	13.83	Cretaceous	Late/Upper Cretaceous	Maastrichtian	Cretaceous 8	Maastrichtian	Maastrichtian		70.6	66.043	68.3215			0	70.6	66.043	68.3215	Liburnian	"limestone"	fissure fill
164927		Allodaposuchus	312035	53920	55400	Fumanya Sud	Spain	Europe	42.1807	1.79404	34.11	N2	1.52	Cretaceous	Late/Upper Cretaceous	Maastrichtian	Cretaceous 8	Maastrichtian	Early/Lower Maastrichtian		70.6	66.043	68.3215	70.6	68.05	69.325	70.6	66.043	68.3215		mudstone	delta plain
61321	ETE	Acynodon	67639	14426	37147	Quintanilla del Coco	Spain	Europe	41.9792	-3.51667	34.2	N2	-3.05	Cretaceous	Late/Upper Cretaceous	Maastrichtian	Cretaceous 8	Maastrichtian	Maastrichtian		70.6	66.043	68.3215	68.05	65.5	66.775	70.6	66.043	68.3215	Calizas de Lychnus	lime mudstone	lacustrine - small
45437	ETE	Acynodon	67637	11838	17660	Blasi 2, Arén	Spain	Europe	42.2667	0.73333	34.29	N2	0.59	Cretaceous	Late/Upper Cretaceous	Maastrichtian	Cretaceous 8	Maastrichtian	Late/Upper Maastrichtian		70.6	66.043	68.3215	68.05	65.5	66.775	70.6	66.043	68.3215	Conques	marl	lagoonal/restricted shallow subtidal
45437	ETE	Arenysuchus	190746	36564	17660	Blasi 2, Arén	Spain	Europe	42.2667	0.73333	34.29	N2	0.59	Cretaceous	Late/Upper Cretaceous	Maastrichtian	Cretaceous 8	Maastrichtian	Late/Upper Maastrichtian		70.6	66.043	68.3215	68.05	65.5	66.775	70.6	66.043	68.3215	Conques	marl	lagoonal/restricted shallow subtidal
111895	PaleoDB	Arenysuchus	190746	36564	36564	Elías site	Spain	Europe	42.2667	0.73333	34.29	N2	0.59	Cretaceous	Late/Upper Cretaceous	Maastrichtian	Cretaceous 8	Maastrichtian	Late/Upper Maastrichtian		70.6	66.043	68.3215	68.05	65.5	66.775	70.6	66.043	68.3215	Conques	sandstone	terrestrial indet.
36381	Fossilworks	Allodaposuchus	122562	14444	16838	Els Nerets (Vilamitjana-1)	Spain	Europe	42.1667	-0.9	34.33	N2	-0.88	Cretaceous	Late/Upper Cretaceous	Maastrichtian	Cretaceous 8	Maastrichtian	Late/Upper Maastrichtian		70.6	66.043	68.3215	68.05	65.5	66.775	70.6	66.043	68.3215	Posa	"limestone"	marine indet.
139461	PaleoDB	Allodaposuchus	258629	44838	44838	Amor-3	Spain	Europe	42.3194	0.572778	34.35	N2	0.46	Cretaceous	Late/Upper Cretaceous	Maastrichtian	Cretaceous 8	Maastrichtian	Late/Upper Maastrichtian		70.6	66.043	68.3215	68.05	65.5	66.775	70.6	66.043	68.3215	Conques	sandstone	"floodplain"
118194	PaleoDB	Musturzabalsuchus	67635	38063	38062	Cassagnau 1	France	Europe	43.206	0.958117	35.2	N2	0.92	Cretaceous	Late/Upper Cretaceous	Maastrichtian	Cretaceous 8	Maastrichtian	Late/Upper Maastrichtian		70.6	66.043	68.3215	68.05	65.5	66.775	70.6	66.043	68.3215	Marnes d'Auzas	sandstone	paralic indet.
138411	Fossilworks	Theriosuchus	38356	51121	44320	Cruzy	France	Europe	43.3514	2.95167	35.83	N2	1.9	Cretaceous	Late/Upper Cretaceous	Maastrichtian	Cretaceous 8	Maastrichtian	Maastrichtian		70.6	66.043	68.3215			0	70.6	66.043	68.3215	Saint-Chinian	sandstone	fluvial-lacustrine indet.
59687	ETE	Acynodon	67638	37002	17088	Quarante, Cruzy	France	Europe	43.3583	2.96348	36	N2	1.74	Cretaceous	Late/Upper Cretaceous	Maastrichtian	Cretaceous 8	Maastrichtian	Late/Upper Maastrichtian		70.6	66.043	68.3215	68.05	65.5	66.775	70.6	66.043	68.3215	Saint-Chinian	sandstone	fluvial-lacustrine indet.
47893	ETE	Musturzabalsuchus	67635	12831	12831	Vitrolles la Plaine, Rognac	France	Europe	43.4833	5.23333	36.06	N2	3.79	Cretaceous	Late/Upper Cretaceous	Maastrichtian	Cretaceous 8	Maastrichtian	Early/Lower Maastrichtian		70.6	66.043	68.3215	70.6	68.05	69.325	70.6	66.043	68.3215	Rognacian	"limestone"	terrestrial indet.
59268	ETE	Ischyrochampsa	197143	16945	36728	Vitrolles-Couperigne, "Rhabdodon level"	France	Europe	44.4333	5.93333	36.99	N2	4.45	Cretaceous	Late/Upper Cretaceous	Maastrichtian	Cretaceous 8	Maastrichtian	Early/Lower Maastrichtian		70.6	66.043	68.3215	70.6	68.05	69.325	70.6	66.043	68.3215		marl	terrestrial indet.
67809	ETE	Allodaposuchus	122562	19377	19377	Pui 4, Sibisel Valley	Romania	Europe	45.4936	23.9219	37.69	N2	20.62	Cretaceous	Late/Upper Cretaceous	Maastrichtian	Cretaceous 8	Maastrichtian	Maastrichtian		70.6	66.043	68.3215	68.05	65.5	66.775	70.6	66.043	68.3215	Sânpetru	mudstone	terrestrial indet.
93729	ETE	Allodaposuchus	38437	49557	36651	Râpa Rosie (RR), Sebes Valley	Romania	Europe	45.9872	23.5919	38.19	N2	20.32	Cretaceous	Late/Upper Cretaceous	Maastrichtian	Cretaceous 8	Maastrichtian	Maastrichtian		70.6	66.043	68.3215	68.05	65.5	66.775	70.6	66.043	68.3215	Sebes	sandstone	fluvial indet.
97813	ETE	Allodaposuchus	38437	49557	33802	Sebe&#351; Glod (SbG/A)	Romania	Europe	45.9937	23.5705	38.19	N2	20.3	Cretaceous	Late/Upper Cretaceous	Maastrichtian	Cretaceous 8	Maastrichtian	Maastrichtian		70.6	66.043	68.3215	68.05	65.5	66.775	70.6	66.043	68.3215	Sebes	mudstone	"floodplain"
93729	ETE	Doratodon	38378	49557	36651	Râpa Rosie (RR), Sebes Valley	Romania	Europe	45.9872	23.5919	38.19	N2	20.32	Cretaceous	Late/Upper Cretaceous	Maastrichtian	Cretaceous 8	Maastrichtian	Maastrichtian		70.6	66.043	68.3215			0	70.6	66.043	68.3215	Sebes	sandstone	fluvial indet.
28334	PaleoDB	Protosuchus	38334	7786	7786	Gliniany Las tracksite	Poland	Europe	50.9333	21.6333	43.31	N2	19.71	Jurassic	Early/Lower Jurassic	Hettangian	Jurassic 1	Hettangian	Late/Upper Hettangian		201.6	196.5	199.05	197.533	196.5	197.017	201.6	196.5	199.05	Przysucha	sandstone	lagoonal
39075	PaleoDB	Goniopholis	38360	19443	10558	Kirtlington 3p (Mammal Bed)	United Kingdom	Europe	51.8667	-1.26667	41.51	N2	9.08	Jurassic	Middle Jurassic	Bathonian	Jurassic 4	Bathonian	Late/Upper Bathonian		167.7	164.7	166.2	165.7	164.7	165.2	167.7	164.7	166.2	Forest Marble	marl	mire/swamp
69698	ETE	Goniopholis	38360	23379	23379	Pedrógão	Portugal	Europe	39.9092	-8.95391	33.94	N2	2.02	Jurassic	Late/Upper Jurassic	Oxfordian	Jurassic 5	Oxfordian	Oxfordian		161.2	155.7	158.45			0	161.2	155.7	158.45	Cabaços	marl	terrestrial indet.
24563	ETE	Goniopholis	203011	23388	6907	Guimarota	Portugal	Europe	39.7	-8.8	33.73	N2	1.88	Jurassic	Late/Upper Jurassic	Kimmeridgian	Jurassic 6	Kimmeridgian	Kimmeridgian		155.7	150.8	153.25			0	155.7	150.8	153.25	Alcobaça	coal	lagoonal
24563	ETE	Goniopholis	214781	42516	6907	Guimarota	Portugal	Europe	39.7	-8.8	33.73	N2	1.88	Jurassic	Late/Upper Jurassic	Kimmeridgian	Jurassic 6	Kimmeridgian	Kimmeridgian		155.7	150.8	153.25			0	155.7	150.8	153.25	Alcobaça	coal	lagoonal
24563	ETE	Lisboasaurus	77041	23388	6907	Guimarota	Portugal	Europe	39.7	-8.8	33.73	N2	1.88	Jurassic	Late/Upper Jurassic	Kimmeridgian	Jurassic 6	Kimmeridgian	Kimmeridgian		155.7	150.8	153.25			0	155.7	150.8	153.25	Alcobaça	coal	lagoonal
24563	ETE	Lisboasaurus	95468	23388	6907	Guimarota	Portugal	Europe	39.7	-8.8	33.73	N2	1.88	Jurassic	Late/Upper Jurassic	Kimmeridgian	Jurassic 6	Kimmeridgian	Kimmeridgian		155.7	150.8	153.25			0	155.7	150.8	153.25	Alcobaça	coal	lagoonal
24563	ETE	Theriosuchus	69511	15492	6907	Guimarota	Portugal	Europe	39.7	-8.8	33.73	N2	1.88	Jurassic	Late/Upper Jurassic	Kimmeridgian	Jurassic 6	Kimmeridgian	Kimmeridgian		155.7	150.8	153.25			0	155.7	150.8	153.25	Alcobaça	coal	lagoonal
92110	ETE	Alligatorellus	243452	42522	31020	Cerin pterosaurs (PROXY)	France	Europe	45.7797	5.54861	36.71	N2	14.85	Jurassic	Late/Upper Jurassic	Kimmeridgian	Jurassic 6	Kimmeridgian	Kimmeridgian		155.7	150.8	153.25	153.25	150.8	152.025	155.7	150.8	153.25		"limestone"	lagoonal/restricted shallow subtidal
92110	ETE	Alligatorium	276865	42522	31020	Cerin pterosaurs (PROXY)	France	Europe	45.7797	5.54861	36.71	N2	14.85	Jurassic	Late/Upper Jurassic	Kimmeridgian	Jurassic 6	Kimmeridgian	Kimmeridgian		155.7	150.8	153.25	153.25	150.8	152.025	155.7	150.8	153.25		"limestone"	lagoonal/restricted shallow subtidal
92110	ETE	Atoposaurus	210841	42522	31020	Cerin pterosaurs (PROXY)	France	Europe	45.7797	5.54861	36.71	N2	14.85	Jurassic	Late/Upper Jurassic	Kimmeridgian	Jurassic 6	Kimmeridgian	Kimmeridgian		155.7	150.8	153.25			0	155.7	150.8	153.25	Solnhofen	"limestone"	lagoonal/restricted shallow subtidal
164377		Bernissartia	38381	53638	53638	Chassiron (beds 1001-1005), Île d'Oléron	France	Europe	46.4667	-1.41024	36.82	N2	8.63	Jurassic	Late/Upper Jurassic	Tithonian	Jurassic 6	Portlandian	Early/Lower Tithonian		150.8	145.5	148.15	150.8	149.033	149.917	150.8	145.5	148.15		claystone	estuary/bay
164377		Goniopholis	38360	53638	53638	Chassiron (beds 1001-1005), Île d'Oléron	France	Europe	46.4667	-1.41024	36.82	N2	8.63	Jurassic	Late/Upper Jurassic	Tithonian	Jurassic 6	Portlandian	Early/Lower Tithonian		150.8	145.5	148.15	150.8	149.033	149.917	150.8	145.5	148.15		claystone	estuary/bay
164377		Pholidosaurus	36602	53638	53638	Chassiron (beds 1001-1005), Île d'Oléron	France	Europe	46.4667	-1.41024	36.82	N2	8.63	Jurassic	Late/Upper Jurassic	Tithonian	Jurassic 6	Portlandian	Early/Lower Tithonian		150.8	145.5	148.15	150.8	149.033	149.917	150.8	145.5	148.15		claystone	estuary/bay
164377		Theriosuchus	69512	53638	53638	Chassiron (beds 1001-1005), Île d'Oléron	France	Europe	46.4667	-1.41024	36.82	N2	8.63	Jurassic	Late/Upper Jurassic	Tithonian	Jurassic 6	Portlandian	Early/Lower Tithonian		150.8	145.5	148.15	150.8	149.033	149.917	150.8	145.5	148.15		claystone	estuary/bay
105541	PaleoDB	Atoposaurus	210842	42522	35206	Schernfeld, Solnhofen (BSPG collection)	Germany	Europe	48.905	11.105	40.13	N2	19.22	Jurassic	Late/Upper Jurassic	Tithonian	Jurassic 6	Portlandian	Early/Lower Tithonian		150.8	145.5	148.15	150.8	149.033	149.917	150.8	145.5	148.15	Solnhofen	lime mudstone	lagoonal/restricted shallow subtidal
105797	PaleoDB	Alligatorellus	307395	53048	35206	Wintershof Quarry, Eichstätt, Solnhofen (JME collection)	Germany	Europe	48.905	11.175	40.14	N2	19.28	Jurassic	Late/Upper Jurassic	Tithonian	Jurassic 6	Portlandian	Early/Lower Tithonian		150.8	145.5	148.15	150.8	149.033	149.917	150.8	145.5	148.15	Solnhofen	lime mudstone	lagoonal/restricted shallow subtidal
84365	PaleoDB	Alligatorellus	307395	53048	28269	Eichstätt [Solnhofener Plattenkalk]	Germany	Europe	48.9092	11.3753	40.15	N2	19.45	Jurassic	Late/Upper Jurassic	Tithonian	Jurassic 6	Portlandian	Early/Lower Tithonian		150.8	145.5	148.15	150.8	149.033	149.917	150.8	145.5	148.15	Solnhofener Plattenkalk	lime mudstone	lagoonal/restricted shallow subtidal
57682	ETE	Atoposaurus	210842	42522	26303	Compsognathus type, Kelheim (BSP)	Germany	Europe	48.9186	11.8722	40.18	N2	19.89	Jurassic	Late/Upper Jurassic	Tithonian	Jurassic 6	Portlandian	Tithonian		150.8	145.5	148.15			0	150.8	145.5	148.15	Solnhofen	"limestone"	terrestrial indet.
139018	ETE	Alligatorellus	38350	44683	44683	Kelheim (unknown croc locality)	Germany	Europe	48.9167	11.8667	40.19	N2	19.87	Jurassic	Late/Upper Jurassic	Tithonian	Jurassic 6	Portlandian	Early/Lower Tithonian		150.8	145.5	148.15	150.8	149.033	149.917	150.8	145.5	148.15		"limestone"	lagoonal/restricted shallow subtidal
130048	PaleoDB	Alligatorium	243454	42522	42198	Rygol Quarry, Painten	Germany	Europe	49.7841	11.8264	41.05	N2	19.79	Jurassic	Late/Upper Jurassic	Kimmeridgian	Jurassic 6	Kimmeridgian	Late/Upper Kimmeridgian		155.7	150.8	153.25	153.25	150.8	152.025	155.7	150.8	153.25	Rögling	lime mudstone	shallow subtidal indet.
130048	PaleoDB	Alligatorium	243454	42522	42198	Rygol Quarry, Painten	Germany	Europe	49.7841	11.8264	41.05	N2	19.79	Jurassic	Late/Upper Jurassic	Kimmeridgian	Jurassic 6	Kimmeridgian	Late/Upper Kimmeridgian		155.7	150.8	153.25	153.25	150.8	152.025	155.7	150.8	153.25	Rögling	lime mudstone	shallow subtidal indet.
144342	ETE	Goniopholis	267036	46546	46546	Wimille cliff	France	Europe	50.7487	1.62008	41.58	N2	11.01	Jurassic	Late/Upper Jurassic	Tithonian	Jurassic 6	Portlandian	Tithonian		150.8	145.5	148.15			0	150.8	145.5	148.15		sandstone	terrestrial indet.
53967	ETE	Goniopholis	267036	42894	42894	Mont Rouge, Wimille (UJ)	France	Europe	50.7667	1.6333	41.6	N2	11.02	Jurassic	Late/Upper Jurassic	Tithonian	Jurassic 6	Portlandian	Tithonian		150.8	145.5	148.15			0	150.8	145.5	148.15	Mont-Lambert	not reported	marine indet.
117203	PaleoDB	Goniopholis	38360	48032	37683	Rohstoffbetriebe Oker quarry, bed 83, Langenberg	Germany	Europe	51.902	10.505	43.07	N2	18.46	Jurassic	Late/Upper Jurassic	Kimmeridgian	Jurassic 6	Kimmeridgian	Kimmeridgian		155.7	150.8	153.25			0	155.7	150.8	153.25	Middle Kimmeridge marls	marl	carbonate indet.
117200	PaleoDB	Theriosuchus	38356	48032	37683	Rohstoffbetriebe Oker quarry, bed 56, Langenberg	Germany	Europe	51.902	10.505	43.07	N2	18.46	Jurassic	Late/Upper Jurassic	Kimmeridgian	Jurassic 6	Kimmeridgian	Kimmeridgian		155.7	150.8	153.25			0	155.7	150.8	153.25	Lower Kimmeridge marls	marl	carbonate indet.
117203	PaleoDB	Theriosuchus	38356	48032	37683	Rohstoffbetriebe Oker quarry, bed 83, Langenberg	Germany	Europe	51.902	10.505	43.07	N2	18.46	Jurassic	Late/Upper Jurassic	Kimmeridgian	Jurassic 6	Kimmeridgian	Kimmeridgian		155.7	150.8	153.25			0	155.7	150.8	153.25	Middle Kimmeridge marls	marl	carbonate indet.
136167	PaleoDB	Theriosuchus	69512	43567	43567	Rohstoffbetriebe Oker Quarry, Langenberg, Crocodiles	Germany	Europe	52	10	43.14	N2	18.02	Jurassic	Late/Upper Jurassic	Kimmeridgian	Jurassic 6	Kimmeridgian	Kimmeridgian		155.7	150.8	153.25			0	155.7	150.8	153.25		"limestone"	lagoonal/restricted shallow subtidal
139540	PaleoDB	Theriosuchus	38356	44857	44857	Uppen, Hildesheim	Germany	Europe	52.14	10.2	43.29	N2	18.17	Jurassic	Late/Upper Jurassic	Kimmeridgian	Jurassic 6	Kimmeridgian	Kimmeridgian		155.7	150.8	153.25			0	155.7	150.8	153.25		marl	marine indet.
53918	ETE	Acynodon	67637	14529	30625	Chera 0	Spain	Europe	39.6	-0.9667	30.26	N2	0.22	Cretaceous	Late/Upper Cretaceous				Late/Upper Campanian	Early/Lower Maastrichtian	84.9	66.043	75.4715	74.9	68.05	71.475	84.9	66.043	75.4715	Sierra Perenchiza	silty,carbonaceous
53918	ETE	Doratodon	67817	14546	30625	Chera 0	Spain	Europe	39.6	-0.9667	30.26	N2	0.22	Cretaceous	Late/Upper Cretaceous				Late/Upper Campanian	Early/Lower Maastrichtian	84.9	66.043	75.4715	74.9	68.05	71.475	84.9	66.043	75.4715	Sierra Perenchiza	silty,carbonaceous
53918	ETE	Musturzabalsuchus	67635	14529	30625	Chera 0	Spain	Europe	39.6	-0.9667	30.26	N2	0.22	Cretaceous	Late/Upper Cretaceous				Late/Upper Campanian	Early/Lower Maastrichtian	84.9	66.043	75.4715	74.9	68.05	71.475	84.9	66.043	75.4715	Sierra Perenchiza	silty,carbonaceous
28196	PaleoDB	Bernissartia	38381	14802	7706	Vallipón, Castellote	Spain	Europe	40.8167	-0.283333	30.47	N2	9.88	Cretaceous	Early/Lower Cretaceous				Late/Upper Barremian	Early/Lower Aptian	130	122.46	126.23	127.5	118.5	123	130	122.46	126.23	Artoles	sandstone	estuary/bay
28196	PaleoDB	Goniopholis	38360	14802	7706	Vallipón, Castellote	Spain	Europe	40.8167	-0.283333	30.47	N2	9.88	Cretaceous	Early/Lower Cretaceous				Late/Upper Barremian	Early/Lower Aptian	130	122.46	126.23	127.5	118.5	123	130	122.46	126.23	Artoles	sandstone	estuary/bay
28196	PaleoDB	Theriosuchus	38356	14802	7706	Vallipón, Castellote	Spain	Europe	40.8167	-0.283333	30.47	N2	9.88	Cretaceous	Early/Lower Cretaceous				Late/Upper Barremian	Early/Lower Aptian	130	122.46	126.23	127.5	118.5	123	130	122.46	126.23	Artoles	sandstone	estuary/bay
61316	ETE	Goniopholis	38360	52727	18588	Benageber (continental)	Spain	Europe	39.7307	-1.11026	30.72	N2	7.73	Cretaceous	Early/Lower Cretaceous				Neocomian		145.5	130	137.75			0	145.5	130	137.75		"siliciclastic"	terrestrial indet.
91781	ETE	Allodaposuchus	38437	30927	30927	Lo Hueco, Fuentes (G1)	Spain	Europe	39.9504	-2.21356	30.74	N2	-0.64	Cretaceous	Late/Upper Cretaceous				Late/Upper Campanian	Early/Lower Maastrichtian	84.9	66.043	75.4715	74.9	68.05	71.475	84.9	66.043	75.4715	Villalba de la Sierra	mudstone	wet floodplain
91781	ETE	Musturzabalsuchus	67635	30927	30927	Lo Hueco, Fuentes (G1)	Spain	Europe	39.9504	-2.21356	30.74	N2	-0.64	Cretaceous	Late/Upper Cretaceous				Late/Upper Campanian	Early/Lower Maastrichtian	84.9	66.043	75.4715	74.9	68.05	71.475	84.9	66.043	75.4715	Villalba de la Sierra	mudstone	wet floodplain
61356	ETE	Goniopholis	38360	52727	17666	Villanueva de Huerva tracksite	Spain	Europe	41.3597	-1.03861	31.89	N2	8.92	Cretaceous	Early/Lower Cretaceous				Valanginian	Hauterivian	140.2	130	135.1			0	140.2	130	135.1	Villanueva de Huerva	not reported	terrestrial indet.
64406	ETE	Goniopholis	38360	18602	18602	Los Caños, Soria	Spain	Europe	41.7667	-2.5333	31.89	N2	8.87	Cretaceous	Early/Lower Cretaceous				Early/Lower Cretaceous		145.5	99.7	122.6			0	145.5	99.7	122.6		not reported	terrestrial indet.
13286	ETE	Acynodon	134381	28297	23419	Villaggio del Pescatore	Italy	Europe	45.7786	13.5886	32.17	N2	14.74	Cretaceous	Late/Upper Cretaceous				Late/Upper Campanian	Early/Lower Maastrichtian	84.9	66.043	75.4715	74.9	68.05	71.475	84.9	66.043	75.4715		"limestone"	lagoonal/restricted shallow subtidal
48861	ETE	Allodaposuchus	122562	14444	30625	Armuña, Segovia	Spain	Europe	41.833	-4.3167	32.88	N2	-2.3	Cretaceous	Late/Upper Cretaceous				Late/Upper Campanian	Early/Lower Maastrichtian	84.9	66.043	75.4715	74.9	68.05	71.475	84.9	66.043	75.4715		"siliciclastic"	delta plain
48861	ETE	Musturzabalsuchus	67635	26656	30625	Armuña, Segovia	Spain	Europe	41.833	-4.3167	32.88	N2	-2.3	Cretaceous	Late/Upper Cretaceous				Late/Upper Campanian	Early/Lower Maastrichtian	84.9	66.043	75.4715	74.9	68.05	71.475	84.9	66.043	75.4715		"siliciclastic"	delta plain
164174		Goniopholis	38360	52727	52727	Castrillo de la Reina	Spain	Europe	41.9876	-3.23511	33.23	N2	7.57	Cretaceous	Early/Lower Cretaceous				Neocomian	Barremian	145.5	125.45	135.475			0	145.5	125.45	135.475		mudstone	terrestrial indet.
38680	ETE	Goniopholis	38360	25000	10381	Andrès (MNHN-UL)	Portugal	Europe	39.85	-8.61667	33.86	N2	2.19	Jurassic	Late/Upper Jurassic				Late/Upper Oxfordian	Late/Upper Kimmeridgian	161.2	150.8	156	157.533	150.8	154.167	161.2	150.8	156	Alcobaça	sandstone	fluvial indet.
38680	ETE	Theriosuchus	38356	25000	10381	Andrès (MNHN-UL)	Portugal	Europe	39.85	-8.61667	33.86	N2	2.19	Jurassic	Late/Upper Jurassic				Late/Upper Oxfordian	Late/Upper Kimmeridgian	161.2	150.8	156	157.533	150.8	154.167	161.2	150.8	156	Alcobaça	sandstone	fluvial indet.
114967	PaleoDB	Massaliasuchus	197025	37224	37224	‘Grande Mène’ lignite seam, Fuveau	France	Europe	43.3833	5.3	33.87	N2	6.4	Cretaceous	Late/Upper Cretaceous				Santonian	Early/Lower Campanian	85.8	70.6	78.2			0	85.8	70.6	78.2		lignite	terrestrial indet.
114968	PaleoDB	Massaliasuchus	197025	37224	37224	Lignite mine of Valdonne, Fuveau	France	Europe	43.3833	5.3	33.87	N2	6.4	Cretaceous	Late/Upper Cretaceous				Santonian	Early/Lower Campanian	85.8	70.6	78.2			0	85.8	70.6	78.2		lignite	terrestrial indet.
156130		Theriosuchus	38356	51121	51121	Bendel Vineyard	France	Europe	43.2675	5.55917	34.34	N2	5.72	Cretaceous	Late/Upper Cretaceous				Late/Upper Campanian	Early/Lower Maastrichtian	84.9	66.043	75.4715	74.9	68.05	71.475	84.9	66.043	75.4715		claystone	fluvial indet.
114997	PaleoDB	Ischyrochampsa	197143	37241	52461	Saint-Estève-Janson	France	Europe	43.6867	5.39444	34.76	N2	5.6	Cretaceous	Late/Upper Cretaceous				Late/Upper Campanian	Maastrichtian	84.9	66.043	75.4715	74.9		37.45	84.9	66.043	75.4715		sandstone	marine indet.
22645	ETE	Bernissartia	190792	38887	52560	Sainte-Barbe coal mine, Bernissart	Belgium	Europe	50.4667	3.63333	40.68	N2	13.68	Cretaceous	Early/Lower Cretaceous				Barremian	Early/Lower Aptian	130	122.46	126.23			0	130	122.46	126.23	Sainte-Barbe Clays	claystone	lacustrine - small
[truncated: 478 more rows]

## Sheet: Ichthyosauria
collection_no	source_database	collection.authorizer	occurrence.genus_name	collection.reference_no	country	Continent	state	latdec	lngdec	paleolatdec	Lat Bin	paleolngdec	stage	10_my_bin	FR2_bin	max_interval	min_interval	interval_base	interval_top	interval_midpoint	ma_max	ma_min	formation	lithology1	Lith Bin
[truncated: 260 more rows]

[truncated: 9 more sheets: Lepidosauromorpha, Lissamphibia, Mammaliaformes, Ornithischia, Plesiosauria, Pterosauria, Sauropodomorpha, Testudines, Theropoda]
