# Supplementary material for: Sea level regulated tetrapod diversity dynamics through the Jurassic/Cretaceous interval
Source: Nat Commun. 2016 Sep 2;7:12737. doi: 10.1038/ncomms12737 (PMC5025807; doi:10.1038/ncomms12737)
Supplement: Supplementary Data 2 — Raw count data [file ncomms12737-s3.xlsx]

## Sheet: Genera
RAW COUNTS
Group	J1	J2	J3	J4	J5	J6	K1	K2	K3	K4	K5	K6	K7	K8	Sum per group
Aves	0	0	0	0	0	1	0	17	52	6	6	11	21	29	143
Choristoderes	0	0	0	1	0	1	2	1	8	1	0	1	2	1	18
Lepidosauromorphs	2	3	5	6	2	17	18	18	13	14	9	11	67	31	216
Lissamphibians	3	0	0	6	5	7	8	12	7	5	6	15	12	21	107
Mammaliaforms	9	3	7	24	19	48	43	18	15	18	27	24	66	59	380
Theropods	8	0	0	9	21	27	9	23	25	18	22	30	74	72	338
Pterosaurs	3	1	3	2	8	20	9	4	26	22	6	6	10	6	126
Sauropodomorphs	25	0	3	6	15	32	6	8	9	9	10	18	15	23	179
Ornithischians	10	2	1	1	15	25	17	20	17	27	13	23	111	58	340
Crocodyliformes (terrestrial)	6	0	0	2	6	18	9	12	10	12	18	38	21	31	183
Testudines	0	0	0	1	6	23	16	13	16	18	12	26	37	61	229
Ichthyopteryians	4	2	7	2	6	12	3	5	3	5	3	0	0	0	52
Sauropterygians	11	3	10	3	17	12	5	4	5	8	7	16	12	10	123
Chelonioides	0	0	0	0	0	0	0	0	1	7	1	16	25	35	85
Crocodyliforms (marine)	0	0	4	6	12	13	3	1	2	1	1	1	3	7	54
Sum per time bin	81	14	40	69	132	256	148	156	209	171	141	236	476	444	2573
Sum aquatic	15	5	21	11	35	37	11	10	11	21	12	33	40	52	314
Sum terrestrial	66	9	19	58	97	219	137	146	198	150	129	203	436	392	2259
LOG TRANSFORMED
Group	J1	J2	J3	J4	J5	J6	K1	K2	K3	K4	K5	K6	K7	K8	Sum per group
Aves	0	0	0	0	0	0	0	1.23045	1.716	0.778151	0.778151	1.04139	1.32222	1.4624	8.32876
Choristoderes	0	0	0	0	0	0	0.30103	0	0.90309	0	0	0	0.30103	0	1.50515
Lepidosauromorphs	0.30103	0.477121	0.69897	0.778151	0.30103	1.23045	1.25527	1.25527	1.11394	1.14613	0.954243	1.04139	1.82607	1.49136	13.8704
Lissamphibians	0.477121	0	0	0.778151	0.69897	0.845098	0.90309	1.07918	0.845098	0.69897	0.778151	1.17609	1.07918	1.32222	10.6813
Mammaliaforms	0.954243	0.477121	0.845098	1.38021	1.27875	1.68124	1.63347	1.25527	1.17609	1.25527	1.43136	1.38021	1.81954	1.77085	18.3387
Theropods	0.90309	0	0	0.954243	1.32222	1.43136	0.954243	1.36173	1.39794	1.25527	1.34242	1.47712	1.86923	1.85733	16.1262
Pterosaurs	0.477121	0	0.477121	0.30103	0.90309	1.30103	0.954243	0.60206	1.41497	1.34242	0.778151	0.778151	1	0.778151	11.1075
Sauropodomorphs	1.39794	0	0.477121	0.778151	1.17609	1.50515	0.778151	0.90309	0.954243	0.954243	1	1.25527	1.17609	1.36173	13.7173
Ornithischians	1	0.30103	0	0	1.17609	1.39794	1.23045	1.30103	1.23045	1.43136	1.11394	1.36173	2.04532	1.76343	15.3528
Crocodyliformes (terrestrial)	0.778151	0	0	0.30103	0.778151	1.25527	0.954243	1.07918	1	1.07918	1.25527	1.57978	1.32222	1.49136	12.8738
Testudines	0	0	0	0	0.778151	1.36173	1.20412	1.11394	1.20412	1.25527	1.07918	1.41497	1.5682	1.78533	12.765
Ichthyopteryians	0.60206	0.30103	0.845098	0.30103	0.778151	1.07918	0.477121	0.69897	0.477121	0.69897	0.477121	0	0	0	6.73585
Sauropterygians	1.04139	0.477121	1	0.477121	1.23045	1.07918	0.69897	0.60206	0.69897	0.90309	0.845098	1.20412	1.07918	1	12.3368
Chelonioides	0	0	0	0	0	0	0	0	0	0.845098	0	1.20412	1.39794	1.54407	4.99123
Crocodyliforms (marine)	0	0	0.60206	0.778151	1.07918	1.11394	0.477121	0	0.30103	0	0	0	0.477121	0.845098	5.67371
Sum per time bin	1.90849	1.14613	1.60206	1.83885	2.12057	2.40824	2.17026	2.19312	2.32015	2.233	2.14922	2.37291	2.67761	2.64738	29.788
Sum aquatic	1.17609	0.69897	1.32222	1.04139	1.54407	1.5682	1.04139	1	1.04139	1.32222	1.07918	1.51851	1.60206	1.716	17.6717
Sum terrestrial	1.81954	0.954243	1.27875	1.76343	1.98677	2.34044	2.13672	2.16435	2.29667	2.17609	2.11059	2.3075	2.63949	2.59329	28.5679

## Sheet: Occurrences
RAW COUNTS
Group	J1	J2	J3	J4	J5	J6	K1	K2	K3	K4	K5	K6	K7	K8	Sum per group
Aves	0	0	0	0	0	9	5	27	86	20	17	33	112	134	443
Choristoderes	0	0	0	14	2	15	6	3	18	2	0	1	8	102	171
Lepidosauromorphs	22	3	10	35	10	87	79	40	18	33	30	33	324	263	987
Lissamphibians	0	0	2	41	9	29	34	35	20	23	31	74	283	363	944
Mammaliaforms	28	5	8	74	35	213	115	46	22	56	154	176	731	1092	2755
Theropods	63	7	5	85	80	349	121	177	142	171	139	196	842	800	3177
Pterosaurs	6	1	52	25	23	118	46	38	49	120	51	30	58	33	650
Sauropodomorphs	150	2	7	72	53	572	66	83	58	101	55	61	76	233	1589
Ornithischians	49	3	3	23	48	253	131	174	114	217	77	182	1480	1006	3760
Crocodyliformes (terrestrial)	24	1	1	30	25	117	72	89	50	81	68	88	254	418	1318
Testudines	1	0	0	16	26	209	82	49	53	68	74	139	789	893	2399
Ichthyopteryians	40	5	72	8	28	55	10	18	11	63	15	0	1	0	326
Sauropterygians	29	10	36	7	107	137	26	17	26	32	36	65	96	67	691
Chelonioides	0	0	0	0	0	0	0	0	1	8	4	22	39	46	120
Crocodyliforms (marine)	1	0	45	49	80	131	12	2	7	1	4	0	5	52	389
Sum per time bin	413	37	241	479	526	2294	805	798	675	996	755	1100	5098	5502	19719
Sum aquatic	70	15	153	64	215	323	48	37	45	104	59	87	141	165	1526
Sum terrestrial	343	22	88	415	311	1971	757	761	630	892	696	1013	4957	5337	18193
LOG TRANSFORMED
Group	J1	J2	J3	J4	J5	J6	K1	K2	K3	K4	K5	K6	K7	K8	Sum per group
Aves	0	0	0	0	0	0.954243	0.69897	1.43136	1.9345	1.30103	1.23045	1.51851	2.04922	2.1271	13.2454
Choristoderes	0	0	0	1.14613	0.30103	1.17609	0.778151	0.477121	1.25527	0.30103	0	0	0.90309	2.0086	8.34651
Lepidosauromorphs	1.34242	0.477121	1	1.54407	1	1.93952	1.89763	1.60206	1.25527	1.51851	1.47712	1.51851	2.51055	2.41996	21.5027
Lissamphibians	0	0	0.30103	1.61278	0.954243	1.4624	1.53148	1.54407	1.30103	1.36173	1.49136	1.86923	2.45179	2.55991	18.441
Mammaliaforms	1.44716	0.69897	0.90309	1.86923	1.54407	2.32838	2.0607	1.66276	1.34242	1.74819	2.18752	2.24551	2.86392	3.03822	25.9401
Theropods	1.79934	0.845098	0.69897	1.92942	1.90309	2.54283	2.08279	2.24797	2.15229	2.233	2.14301	2.29226	2.92531	2.90309	28.6985
Pterosaurs	0.778151	0	1.716	1.39794	1.36173	2.07188	1.66276	1.57978	1.6902	2.07918	1.70757	1.47712	1.76343	1.51851	20.8043
Sauropodomorphs	2.17609	0.30103	0.845098	1.85733	1.72428	2.7574	1.81954	1.91908	1.76343	2.00432	1.74036	1.78533	1.88081	2.36736	24.9415
Ornithischians	1.6902	0.477121	0.477121	1.36173	1.68124	2.40312	2.11727	2.24055	2.0569	2.33646	1.88649	2.26007	3.17026	3.0026	27.1611
Crocodyliformes (terrestrial)	1.38021	0	0	1.47712	1.39794	2.06819	1.85733	1.94939	1.69897	1.90849	1.83251	1.94448	2.40483	2.62118	22.5406
Testudines	0	0	0	1.20412	1.41497	2.32015	1.91381	1.6902	1.72428	1.83251	1.86923	2.14301	2.89708	2.95085	21.9602
Ichthyopteryians	1.60206	0.69897	1.85733	0.90309	1.44716	1.74036	1	1.25527	1.04139	1.79934	1.17609	0	0	0	14.5211
Sauropterygians	1.4624	1	1.5563	0.845098	2.02938	2.13672	1.41497	1.23045	1.41497	1.50515	1.5563	1.81291	1.98227	1.82607	21.773
Chelonioides	0	0	0	0	0	0	0	0	0	0.90309	0.60206	1.34242	1.59106	1.66276	6.1014
Crocodyliforms (marine)	0	0	1.65321	1.6902	1.90309	2.11727	1.07918	0.30103	0.845098	0	0.60206	0	0.69897	1.716	12.6061
Sum per time bin	13.678	4.49831	11.0082	18.8383	18.6622	28.0185	21.9146	21.1311	21.476	22.832	21.5021	22.2094	30.0926	32.7222	288.584
Sum aquatic	3.06446	1.69897	5.06685	3.43838	5.37963	5.99435	3.49415	2.78675	3.30146	4.20758	3.93651	3.15534	4.27231	5.20484	55.0016
Sum terrestrial	10.6136	2.79934	5.94131	15.3999	13.2826	22.0242	18.4204	18.3443	18.1746	18.6244	17.5656	19.054	25.8203	27.5174	233.582

## Sheet: Formations
RAW COUNTS
Group	J1	J2	J3	J4	J5	J6	K1	K2	K3	K4	K5	K6	K7	K8	Sum per group
Aves	0	0	0	0	0	3	4	11	9	8	8	13	31	27	114
Choristoderes	0	0	0	5	2	4	2	3	7	1	0	1	8	11	44
Lepidosauromorphs	5	1	2	5	6	9	10	10	10	9	8	11	23	26	135
Lissamphibians	0	0	1	8	5	4	10	8	8	8	8	8	20	26	114
Mammaliaforms	3	1	1	9	4	7	9	8	8	10	8	11	28	31	138
Theropods	18	4	5	27	23	26	35	31	33	32	39	34	66	78	451
Pterosaurs	3	1	6	11	12	23	12	13	11	19	16	12	22	19	180
Sauropodomorphs	13	2	6	25	14	34	22	27	20	24	25	18	24	50	304
Ornithischians	9	3	3	8	17	19	24	33	32	35	28	39	72	89	411
Crocodyliformes (terrestrial)	5	1	1	13	12	20	12	15	13	25	18	25	42	51	253
Testudines	1	0	0	7	8	29	15	19	22	23	20	36	56	61	297
Ichthyopteryians	8	4	8	6	8	15	4	6	7	18	8	0	1	0	93
Sauropterygians	7	7	9	5	18	15	9	9	11	12	16	19	17	29	183
Chelonioides	0	0	0	0	0	0	0	0	1	4	4	10	16	17	52
Crocodyliforms (marine)	1	0	8	17	18	30	4	1	5	1	2	0	5	15	107
LOG TRANSFORMED
Group	J1	J2	J3	J4	J5	J6	K1	K2	K3	K4	K5	K6	K7	K8	Sum per group
Aves	0	0	0	0	0	0.477121	0.60206	1.04139	0.954243	0.90309	0.90309	1.11394	1.49136	1.43136	2.0569
Choristoderes	0	0	0	0.69897	0.30103	0.60206	0.30103	0.477121	0.845098	0	0	0	0.90309	1.04139	1.64345
Lepidosauromorphs	0.69897	0	0.30103	0.69897	0.778151	0.954243	1	1	1	0.954243	0.90309	1.04139	1.36173	1.41497	2.13033
Lissamphibians	0	0	0	0.90309	0.69897	0.60206	1	0.90309	0.90309	0.90309	0.90309	0.90309	1.30103	1.41497	2.0569
Mammaliaforms	0.477121	0	0	0.954243	0.60206	0.845098	0.954243	0.90309	0.90309	1	0.90309	1.04139	1.44716	1.49136	2.13988
Theropods	1.25527	0.60206	0.69897	1.43136	1.36173	1.41497	1.54407	1.49136	1.51851	1.50515	1.59106	1.53148	1.81954	1.89209	2.65418
Pterosaurs	0.477121	0	0.778151	1.04139	1.07918	1.36173	1.07918	1.11394	1.04139	1.27875	1.20412	1.07918	1.34242	1.27875	2.25527
Sauropodomorphs	1.11394	0.30103	0.778151	1.39794	1.14613	1.53148	1.34242	1.43136	1.30103	1.38021	1.39794	1.25527	1.38021	1.69897	2.48287
Ornithischians	0.954243	0.477121	0.477121	0.90309	1.23045	1.27875	1.38021	1.51851	1.50515	1.54407	1.44716	1.59106	1.85733	1.94939	2.61384
Crocodyliformes (terrestrial)	0.69897	0	0	1.11394	1.07918	1.30103	1.07918	1.17609	1.11394	1.39794	1.25527	1.39794	1.62325	1.70757	2.40312
Testudines	0	0	0	0.845098	0.90309	1.4624	1.17609	1.27875	1.34242	1.36173	1.30103	1.5563	1.74819	1.78533	2.47276
Ichthyopteryians	0.90309	0.60206	0.90309	0.778151	0.90309	1.17609	0.60206	0.778151	0.845098	1.25527	0.90309	0	0	0	1.96848
Sauropterygians	0.845098	0.845098	0.954243	0.69897	1.25527	1.17609	0.954243	0.954243	1.04139	1.07918	1.20412	1.27875	1.23045	1.4624	2.26245
Chelonioides	0	0	0	0	0	0	0	0	0	0.60206	0.60206	1	1.20412	1.23045	1.716
Crocodyliforms (marine)	0	0	0.90309	1.23045	1.25527	1.47712	0.60206	0	0.69897	0	0.30103	0	0.69897	1.17609	2.02938

## Sheet: Collections
RAW COUNTS
Group	J1	J2	J3	J4	J5	J6	K1	K2	K3	K4	K5	K6	K7	K8	Sum per group
Aves	0	0	0	0	0	8	4	14	37	11	8	22	62	52	218
Choristoderes	0	0	0	6	2	12	1	3	13	2	0	1	24	36	100
Lepidosauromorphs	11	3	3	7	6	36	16	18	14	17	12	16	68	57	284
Lissamphibians	0	0	1	11	6	12	12	14	11	11	13	16	35	66	208
Mammaliaforms	14	4	1	12	10	31	19	15	13	19	17	20	76	91	342
Theropods	44	5	5	40	59	164	59	89	74	63	60	64	252	241	1219
Pterosaurs	6	1	10	12	16	55	21	24	26	28	31	20	36	28	314
Sauropodomorphs	63	2	7	49	39	177	39	55	41	48	38	42	46	133	779
Ornithischians	34	3	3	12	30	114	69	95	65	67	41	50	355	323	1261
Crocodyliformes (terrestrial)	15	1	1	14	18	72	29	41	23	35	34	62	107	131	583
Testudines	1	0	0	8	12	95	34	33	29	35	29	48	149	154	627
Ichthyopteryians	26	5	23	5	22	36	10	13	11	33	12	0	1	0	197
Sauropterygians	18	7	22	6	48	54	16	11	14	19	27	32	51	45	370
Chelonioides	0	0	0	0	0	0	0	0	1	8	4	14	24	29	80
Crocodyliforms (marine)	1	0	17	26	39	73	9	1	5	1	2	0	4	24	202
LOG TRANSFORMED
Group	J1	J2	J3	J4	J5	J6	K1	K2	K3	K4	K5	K6	K7	K8	Sum per group
Aves	0	0	0	0	0	0.90309	0.60206	1.14613	1.5682	1.04139	0.90309	1.34242	1.79239	1.716	2.33846
Choristoderes	0	0	0	0.778151	0.30103	1.07918	0	0.477121	1.11394	0.30103	0	0	1.38021	1.5563	2
Lepidosauromorphs	1.04139	0.477121	0.477121	0.845098	0.778151	1.5563	1.20412	1.25527	1.14613	1.23045	1.07918	1.20412	1.83251	1.75587	2.45332
Lissamphibians	0	0	0	1.04139	0.778151	1.07918	1.07918	1.14613	1.04139	1.04139	1.11394	1.20412	1.54407	1.81954	2.31806
Mammaliaforms	1.14613	0.60206	0	1.07918	1	1.49136	1.27875	1.17609	1.11394	1.27875	1.23045	1.30103	1.88081	1.95904	2.53403
Theropods	1.64345	0.69897	0.69897	1.60206	1.77085	2.21484	1.77085	1.94939	1.86923	1.79934	1.77815	1.80618	2.4014	2.38202	3.086
Pterosaurs	0.778151	0	1	1.07918	1.20412	1.74036	1.32222	1.38021	1.41497	1.44716	1.49136	1.30103	1.5563	1.44716	2.49693
Sauropodomorphs	1.79934	0.30103	0.845098	1.6902	1.59106	2.24797	1.59106	1.74036	1.61278	1.68124	1.57978	1.62325	1.66276	2.12385	2.89154
Ornithischians	1.53148	0.477121	0.477121	1.07918	1.47712	2.0569	1.83885	1.97772	1.81291	1.82607	1.61278	1.69897	2.55023	2.5092	3.10072
Crocodyliformes (terrestrial)	1.17609	0	0	1.14613	1.25527	1.85733	1.4624	1.61278	1.36173	1.54407	1.53148	1.79239	2.02938	2.11727	2.76567
Testudines	0	0	0	0.90309	1.07918	1.97772	1.53148	1.51851	1.4624	1.54407	1.4624	1.68124	2.17319	2.18752	2.79727
Ichthyopteryians	1.41497	0.69897	1.36173	0.69897	1.34242	1.5563	1	1.11394	1.04139	1.51851	1.07918	0	0	0	2.29447
Sauropterygians	1.25527	0.845098	1.34242	0.778151	1.68124	1.73239	1.20412	1.04139	1.14613	1.27875	1.43136	1.50515	1.70757	1.65321	2.5682
Chelonioides	0	0	0	0	0	0	0	0	0	0.90309	0.60206	1.14613	1.38021	1.4624	1.90309
Crocodyliforms (marine)	0	0	1.23045	1.41497	1.59106	1.86332	0.954243	0	0.69897	0	0.30103	0	0.60206	1.38021	2.30535

## Sheet: Extrinsic variables
Bin	Mid-point	NMA	Sea level (Haq)	Sea level (Miller)	FMF	del-18O	del-13C	86Sr-86Sr	del-34S	SQS div	SST
Jurassic 1	196.05	148	16.3157	NA	37	-0.60343	0.10846	0.70764	17.7275	13.4	23.5
Jurassic 2	186.75	142	46.9893	NA	48	-0.83032	0.40167	0.70725	17.548	18.84	23
Jurassic 3	176.5	138.75	66.5624	NA	25	-1.2017	1.6177	0.70726	17.6785	7.94	28
Jurassic 4	168.2	135.5	82.8967	-28.166	47	-2.3876	1.1119	0.707145	17.272	6.375	23.5
Jurassic 5	161.7	130	69.7657	-23.0214	76	-1.2319	1.29857	0.70687	16.3845	6.66	23
Jurassic 6	151.5	130	131.638	-5.62443	65	-2.1456	1.6692	0.706985	16.154	7.685	21
Cretaceous 1	139.45	127	105.889	-21.686	67	-0.52317	-0.81397	0.707315	16.8115	7.01	21
Cretaceous 2	130.1	125	141.453	-8.77092	55	-0.01214	0.147769	0.707445	17.2595	7.675	21
Cretaceous 3	119.65	131	154.439	-6.68722	108	0.046936	3.3294	0.7073	16.236	37.39	21
Cretaceous 4	106.75	129	181.656	6.13699	163	-2.4674	2.0696	0.70742	15.898	38.76	24
Cretaceous 5	97.2	118	227.843	46.2598	114	-2.511	2.4004	0.70743	18.324	18.56	27
Cretaceous 6	88.75	119	222.289	22.4289	65.3333	-1.89997	2.43977	0.707383	18.3183	13.5067	30.6667
Cretaceous 7	77.85	110	226.317	33.3483	146	-1.5091	2.3501	0.70762	18.589	31.08	22
Cretaceous 8	69.05	109	203.145	28.6097	130	-1.2032	2.4131	0.70778	18.852	49.26	22
Stage	Mid-point	NMA	Sea level (Haq)	Sea level (Miller)	FMF	del-18O	del-13C	86Sr-86Sr	del-34S	SQS div	SST
Hettangian	200.3	150	2.04	NA	35	-1.3805	1.1712	0.70776	17.911	11.26	23
Sinemurian	195.05	146	30.5914	NA	39	0.17364	-0.95428	0.70752	17.544	15.54	24
Pliensbachian	186.75	142	46.9893	NA	48	-0.83032	0.40167	0.70725	17.548	18.84	23
Toarcian	178.4	139	52.5729	NA	34	-1.2017	1.6177	0.70723	17.668	6.81	30
Aalenian	172.2	138.5	80.5519	NA	16	-1.2017	1.6177	0.70729	17.689	9.07	26
Bajocian	169.3	138	95.0848	-27.6558	48	-2.3876	1.1119	0.70718	17.42	6.8	24
Bathonian	167.2	133	70.7086	-28.6762	46	-2.3876	1.1119	0.70711	17.124	5.95	23
Callovian	164.8	128	49.9713	-26.008	60	-1.2442	0.72484	0.70688	16.615	2.6	25
Oxfordian	160.4	132	89.5602	-20.0348	92	-1.2196	1.8723	0.70686	16.154	10.72	21
Kimmeridgian	154.7	130	130.687	-3.25368	51	-2.1456	1.6692	0.70689	15.993	3.76	23
Tithonian	148.55	130	132.588	-7.99518	79	-2.1456	1.6692	0.70708	16.315	11.61	19
Berriasian	142.4	127	134.098	-19.0337	57	-0.52317	-0.81397	0.70729	16.637	7.63	21
Valanginian	136.35	127	77.68	-24.3382	77	-0.52317	-0.81397	0.70734	16.986	6.39	21
Hauterevian	131.15	125	118.78	-20.5471	55	-0.10244	0.079399	0.70742	17.144	7.55	20
Barremian	127.2	125	164.126	3.00522	55	0.07816	0.21614	0.70747	17.375	7.8	22
Aptian	119	131	154.439	-6.68722	108	0.046936	3.3294	0.7073	16.236	37.39	21
Albian	106.75	129	181.656	6.13699	163	-2.4674	2.0696	0.70742	15.898	38.76	24
Cenomanian	97.2	118	227.843	46.2598	114	-2.511	2.4004	0.70743	18.324	18.56	27
Turonian	91.85	121	232.836	24.6171	87	-2.1727	2.7866	0.70735	18.652	18.47	32
Coniacian	88.05	118	219.126	19.75	47	-1.9906	2.1917	0.70735	18.31	10.16	29
Santonian	84.95	118	214.905	22.9196	62	-1.5366	2.341	0.70745	17.993	11.89	31
Campanian	77.85	110	226.317	33.3483	146	-1.5091	2.3501	0.70762	18.589	31.08	22
Maastrichtian	69.05	109	203.145	28.6097	130	-1.2032	2.4131	0.70778	18.852	49.26	22

## Sheet: Time bins
70.6	K12	Maastrichtian
84.9	K11	Campanian
85.8	K10	Santonian
89.3	K9	Coniacian
94.3	K8	Turonian
99.7	K7	Cenomanian
112.6	K6	Albian
125.45	K5	Aptian
130	K4	Barremian
136.4	K3	Hauterivian
140.2	K2	Valanginian
145.5	K1	Berriasian
150.8	J11	Tithonian
155.7	J10	Kimmeridgian
161.2	J9	Oxfordian
164.7	J8	Callovian
167.7	J7	Bathonian
171.6	J6	Bajocian
175.6	J5	Aalenian
183	J4	Toarcian
189.6	J3	Pliensbachian
196.5	J2	Sinemurian
201.6	J1	Hettangian
Copy and paste these into a .txt file for use with the Perl script
