# Supplementary material for: Sea level regulated tetrapod diversity dynamics through the Jurassic/Cretaceous interval
Source: Nat Commun. 2016 Sep 2;7:12737. doi: 10.1038/ncomms12737 (PMC5025807; doi:10.1038/ncomms12737)
Supplement: Supplementary Data 3 — SQS and PDE results [file ncomms12737-s4.xlsx]

## Sheet: Non-marine (global, Stage)
Bin	Crocodyliformes	Lepidosauromorpha	Lissamphibia	Mammaliaformes	Ornithischia	Pterosauria	Sauropodomorpha	Testudines	Theropoda
K12	5.07	8.06	4.33	7.72	5.32	2.35	3.34	7.07	7.78
K11	1.54	6.25	2.72	6.47	4.77	1	NA	3.14	3.52
K10	6.76	NA	2.8	12.61	NA	2.34	NA	9.59	NA
K9	NA	NA	3.79	6.07	2.49	NA	NA	NA	2.04
K8	NA	NA	NA	2.81	NA	NA	NA	NA	NA
K7	1	3.81	1	7.58	1	NA	NA	NA	NA
K6	1	NA	NA	NA	5.65	4.14	2.02	5.18	2.96
K5	NA	NA	NA	NA	NA	3.61	NA	NA	3.15
K4	4.36	5.84	5.15	7.43	4.86	3.34	3.82	NA	NA
K3	2.28	NA	NA	NA	1.25	1	NA	2.39	NA
K2	3.82	3	NA	5.27	3.03	NA	1.5	6.56	3.04
K1	2.35	7.75	5.45	12.4	2.52	NA	NA	3.12	1.42
J11	5.14	5.25	NA	NA	3.74	3.48	4.01	4.68	6.83
J10	3.43	7.22	NA	16.92	3.7	4.91	5.46	4.46	3.32
J9	2.78	NA	NA	NA	NA	NA	3.46	1.86	5.87
J8	1.51	NA	NA	NA	2.3	NA	4.69	1.81	6.01
J7	NA	3.28	2.23	13.82	NA	1.08	1.49	NA	2.05
J6	NA	NA	NA	NA	NA	NA	NA	NA	1.95
J5	NA	NA	NA	NA	NA	NA	NA	NA	NA
J4	NA	1	NA	NA	NA	1.45	NA	NA	NA
J3	NA	NA	NA	NA	NA	NA	NA	NA	NA
J2	3.12	NA	NA	2.02	2.3	NA	1.82	NA	1.8
J1	1	1	NA	NA	NA	NA	3.83	NA	2.48

## Sheet: Marine (global, Stage)
Bin	Crocodyliformes	Ichthyosaurs	Sauropterygia
K12	1.8	NA	4.47
K11	NA	NA	NA
K10	NA	NA	3.26
K9	NA	NA	NA
K8	NA	NA	NA
K7	NA	NA	NA
K6	NA	1.25	2.65
K5	NA	NA	NA
K4	NA	NA	NA
K3	NA	1.5	NA
K2	1.85	NA	1.33
K1	1.74	NA	NA
J11	3.16	3.19	2.28
J10	2.83	2.62	2.17
J9	2.5	NA	3.76
J8	1.99	1.56	3.74
J7	1.62	NA	1
J6	NA	1.75	NA
J5	NA	1	NA
J4	1.41	1.99	3.32
J3	NA	1.59	NA
J2	NA	1.72	2.79
J1	NA	1.65	4.22

## Sheet: Non-marine (global)
10myr
Global
Group	J1	J2	J3	J4	J5	J6	K1	K2	K3	K4	K5	K6	K7	K8
Choristoderes	NA	NA	NA	1	NA	1	2	NA	4.54	NA	NA	NA	1.07	1
Crocodyliformes	2.14	NA	NA	1.64	2.3	3.22	2.75	4.21	3.26	NA	6.66	NA	4.94	4.99
Ornithischians	4.06	NA	NA	NA	8.81	3.43	3.37	4.39	3.51	10.83	5.55	9.74	10.82	5.29
Sauropodomorphs	3.12	NA	NA	1.53	7.77	3.88	NA	6.06	4.3	NA	4.46	NA	8.53	3.3
Theropoda	2.7	NA	NA	2.31	8.47	2.68	3.18	15.14	10.57	4.82	6.86	15.43	7.62	8.05
Aves	NA	NA	NA	NA	NA	1	NA	9.69	36.14	2.84	3.45	4.1	5.33	6.85
Lissamphibians	NA	NA	NA	2.14	NA	NA	5.45	6.83	4.28	2.4	2.58	5.83	2.25	4.38
Lepidosauromorphs	1.4	NA	3.35	2.56	NA	3.99	8.38	NA	6.52	NA	6.32	NA	9.57	5.36
Mammals	3.86	NA	NA	13.84	NA	8.15	15.4	6.51	NA	5.54	7.81	6.73	7.88	7.4
Pterosaurs	2.34	NA	1.48	1.08	NA	4.52	NA	2.08	NA	4.35	3.61	2.18	4.22	2.36
Testudines	NA	NA	NA	NA	1.87	3.87	4.48	9.14	NA	8.37	4.91	9.87	5.06	6.88
Good's u
Group	J1	J2	J3	J4	J5	J6	K1	K2	K3	K4	K5	K6	K7	K8
Choristoderes	NA	NA	NA	1	NA	1	0.667	NA	0.8	NA	NA	NA	0.993	1
Crocodyliformes	0.758	NA	NA	NA	0.5	0.836	0.963	0.781	0.885	NA	0.607	0.517	0.891	0.958
Ornithischians	0.848	NA	NA	NA	0.522	0.942	0.857	0.857	0.825	0.817	0.615	0.506	0.917	0.936
Sauropodomorphs	0.846	NA	NA	0.786	0.542	0.968	NA	0.4	0.729	NA	0.588	NA	0.667	0.921
Theropoda	0.935	NA	NA	0.704	0.6	0.938	0.783	0.571	0.605	0.82	0.757	0.566	0.921	0.91
Aves	NA	NA	NA	NA	NA	1	NA	0.435	0.438	0.818	0.7	0.792	0.646	0.668
Lissamphibians	NA	NA	NA	0.714	NA	NA	0.643	0.5	0.4	0.75	0.75	0.851	0.995	0.98
Lepidosauromorphs	1	NA	0.429	0.812	NA	0.931	0.81	NA	0.76	NA	0.695	NA	0.885	0.954
Mammals	0.861	0.5	NA	0.69	0.4	0.792	0.74	0.657	NA	0.738	0.919	0.885	0.959	0.978
Pterosaurs	0.5	NA	1	0.909	0.5	0.836	0.562	0.775	NA	0.78	0.769	0.867	0.806	0.714
Testudines	NA	NA	NA	NA	0.8	0.967	0.804	0.5	NA	0.686	0.801	0.756	0.967	0.947

## Sheet: Marine (global)
Global
Group	J1	J2	J3	J4	J5	J6	K1	K2	K3	K4	K5	K6	K7	K8
Crocodyliformes	NA	NA	1.42	1.89	2.31	3.24	2.23	NA	1.35	NA	NA	NA	2.36	1.72
Ichthyosaurs	1.73	1.6	1.86	1.73	2.08	2.96	NA	3.09	1.64	1.49	1.49	NA	NA	NA
Sauropterygians	4.41	NA	3.45	2.36	4.49	2.05	2.21	2.45	2.56	4.62	3.25	4.87	4	4.51
Chelonioides	NA	NA	NA	NA	NA	NA	NA	NA	NA	NA	NA	5.39	5.08	3.89
Good's u
Group	J1	J2	J3	J4	J5	J6	K1	K2	K3	K4	K5	K6	K7	K8
Crocodyliformes	NA	NA	0.957	0.952	0.93	0.965	0.7	NA	0.667	NA	0.5	1	0.5	0.875
Ichthyosaurs	1	1	0.951	0.667	0.833	0.905	NA	0.625	0.714	0.919	0.778	NA	NA	NA
Sauropterygians	0.739	NA	0.86	0.5	0.896	0.947	0.727	0.5	0.75	0.5	0.786	0.777	0.882	0.714
Chelonioides	NA	NA	NA	NA	NA	NA	NA	NA	NA	NA	NA	0.812	0.8	0.829

## Sheet: Non-marine (continental)
Africa
	Aves	Chroristoderes	Crocodyliformes	Lepidosauromorphs	Lissamphibians	Mammaliaformes	Ornithischians	Pterosaurs	Sauropodomorphs	Testudines	Theropods
K8	1.32	NA	1.49	1.34	NA	NA	NA	NA	NA	2.9	NA
K7	NA	NA	NA	NA	NA	NA	NA	NA	NA	NA	1.77
K6	NA	NA	NA	NA	NA	NA	NA	NA	NA	NA	NA
K5	NA	NA	NA	NA	1.4	NA	NA	1.67	1.92	NA	3.54
K4	NA	NA	2.16	NA	NA	NA	NA	NA	NA	NA	1.45
K3	NA	NA	1.62	NA	NA	NA	NA	NA	1.54	NA	NA
K2	NA	NA	NA	NA	NA	NA	NA	NA	NA	NA	NA
K1	NA	NA	NA	NA	NA	NA	NA	NA	NA	NA	1.66
J6	NA	NA	1.53	NA	NA	NA	1.17	2.34	2.99	NA	2.34
J5	NA	NA	NA	NA	NA	NA	NA	NA	1.78	NA	NA
J4	NA	NA	NA	NA	NA	NA	NA	NA	1.44	NA	NA
J3	NA	NA	NA	NA	NA	NA	NA	NA	NA	NA	NA
J2	NA	NA	NA	NA	NA	NA	NA	NA	NA	NA	NA
J1	NA	NA	1.51	NA	NA	2.42	3	NA	1.98	NA	1.68
Asia
	Aves	Chroristoderes	Crocodyliformes	Lepidosauromorphs	Lissamphibians	Mammaliaformes	Ornithischians	Pterosaurs	Sauropodomorphs	Testudines	Theropods
K8	NA	NA	1.65	NA	NA	NA	NA	NA	3.54	3.47	9.18
K7	NA	NA	4.11	12.05	1	6.83	3.48	NA	NA	NA	15.56
K6	2.68	NA	4.93	NA	3.51	5.59	5.34	1	NA	5.19	6.9
K5	1.66	NA	NA	NA	NA	3.52	1.35	NA	NA	4.76	2.02
K4	1	NA	NA	NA	NA	NA	3.12	NA	NA	5.12	NA
K3	34.97	4.53	NA	2	1.48	4.62	2.15	NA	1.48	NA	6.7
K2	NA	NA	NA	NA	NA	NA	NA	NA	NA	2.47	NA
K1	NA	2	NA	2.44	NA	NA	NA	1	NA	NA	NA
J6	NA	NA	NA	NA	NA	NA	NA	NA	1.52	NA	2.75
J5	NA	NA	1.69	NA	3.27	NA	4.36	NA	3.04	1.7	NA
J4	NA	NA	NA	NA	1	NA	NA	NA	NA	NA	NA
J3	NA	NA	NA	NA	NA	NA	NA	NA	NA	NA	NA
J2	NA	NA	NA	NA	NA	NA	NA	NA	NA	NA	NA
J1	NA	NA	3.13	1	NA	1.99	NA	NA	2.63	NA	1.57
Europe
	Aves	Chroristoderes	Crocodyliformes	Lepidosauromorphs	Lissamphibians	Mammaliaformes	Ornithischians	Pterosaurs	Sauropodomorphs	Testudines	Theropods
K8	NA	NA	3.12	2.17	2.09	4.13	3.84	1.69	1.71	2.74	5.87
K7	NA	NA	3.63	NA	NA	NA	2.16	2.35	1	2.88	NA
K6	2.15	NA	NA	NA	NA	NA	2.36	NA	NA	NA	NA
K5	NA	NA	NA	NA	NA	NA	NA	1.65	NA	NA	NA
K4	NA	NA	2.4	3.22	NA	NA	NA	3.05	1.66	NA	1.75
K3	NA	NA	1.58	NA	NA	NA	1.54	NA	2.28	NA	NA
K2	3.27	NA	3.95	3.71	6.84	4.08	2.94	2.05	NA	NA	7.68
K1	NA	NA	2.88	6.52	3	9.49	2.76	NA	1.95	4	2.48
J6	1	1	3.11	4.88	NA	9.03	2.24	3.66	3.71	3.91	4.97
J5	NA	NA	NA	NA	NA	NA	4.65	NA	NA	NA	1.76
J4	NA	1	NA	2.49	1.54	13.41	NA	1.11	1.12	NA	2.19
J3	NA	NA	NA	1	NA	NA	NA	1.43	NA	NA	NA
J2	NA	NA	NA	NA	NA	NA	NA	NA	NA	NA	NA
J1	NA	NA	NA	1.34	NA	3.28	1	1.66	NA	NA	1
North America
	Aves	Chroristoderes	Crocodyliformes	Lepidosauromorphs	Lissamphibians	Mammaliaformes	Ornithischians	Pterosaurs	Sauropodomorphs	Testudines	Theropods
K8	5.99	1	2.15	7.8	3.83	7.31	3.64	1	1	5.11	4.53
K7	2.1	1.08	2.21	6.95	2.11	6.62	9.42	1.87	1	4.23	4.92
K6	2.19	NA	1.46	NA	NA	4.39	5.3	1.56	NA	3.22	1.52
K5	2.1	NA	1.91	4.39	1	6.6	2.7	NA	NA	NA	3.08
K4	NA	NA	NA	NA	1.77	3.91	3.47	NA	1.97	1.5	1.62
K3	NA	NA	NA	NA	NA	NA	2	NA	NA	1.5	2.48
K2	NA	NA	NA	NA	NA	NA	4	NA	1.84	NA	3.65
K1	NA	NA	NA	NA	NA	NA	NA	NA	NA	NA	NA
J6	NA	1	1.91	2.92	2.48	5.36	2.84	NA	2.99	1.44	1.77
J5	NA	NA	NA	NA	NA	NA	NA	NA	NA	NA	NA
J4	NA	1	NA	NA	NA	NA	NA	NA	NA	NA	NA
J3	NA	NA	NA	NA	NA	NA	NA	NA	NA	NA	NA
J2	NA	NA	NA	NA	NA	NA	NA	NA	NA	NA	NA
J1	NA	NA	1	1	NA	NA	NA	NA	1.34	NA	NA
South America
	Aves	Chroristoderes	Crocodyliformes	Lepidosauromorphs	Lissamphibians	Mammaliaformes	Ornithischians	Pterosaurs	Sauropodomorphs	Testudines	Theropods
K8	3.76	NA	2.95	NA	NA	NA	NA	NA	NA	NA	NA
K7	NA	NA	2.32	NA	1.51	NA	4.62	NA	NA	4.42	NA
K6	1.75	NA	9.08	NA	NA	NA	1.5	NA	NA	NA	NA
K5	NA	NA	1	NA	NA	NA	NA	NA	1.97	NA	3.43
K4	NA	NA	3.3	NA	NA	NA	NA	3.15	NA	2.7	NA
K3	NA	NA	1.63	NA	NA	NA	NA	NA	NA	NA	NA
K2	NA	NA	NA	NA	NA	NA	NA	NA	NA	NA	NA
K1	NA	NA	NA	NA	NA	NA	NA	NA	NA	NA	NA
J6	NA	NA	NA	NA	NA	NA	NA	1.5	NA	1.42	NA
J5	NA	NA	NA	NA	NA	NA	NA	NA	1.49	NA	NA
J4	NA	NA	NA	NA	NA	NA	NA	NA	NA	NA	NA
J3	NA	NA	NA	NA	NA	NA	NA	NA	NA	NA	NA
J2	NA	NA	NA	NA	NA	NA	NA	NA	NA	NA	NA
J1	NA	NA	NA	NA	NA	NA	NA	NA	NA	NA	NA

## Sheet: Marine (continental)
Africa
	Chelonioids	Crocodyliformes	Ichthyosaurs	Sauropterygians
K8	NA	2.52	NA	NA
K7	NA	NA	NA	NA
K6	NA	NA	NA	NA
K5	NA	NA	NA	NA
K4	NA	NA	NA	NA
K3	NA	NA	NA	NA
K2	NA	NA	NA	NA
K1	NA	NA	NA	NA
J6	NA	NA	NA	NA
J5	NA	NA	NA	NA
J4	NA	1	NA	NA
J3	NA	NA	NA	NA
J2	NA	NA	NA	NA
J1	NA	NA	NA	NA
Asia
	Chelonioids	Crocodyliformes	Ichthyosaurs	Sauropterygians
K8	1.47	1	NA	NA
K7	NA	NA	NA	1.66
K6	NA	NA	NA	NA
K5	NA	NA	NA	NA
K4	NA	NA	NA	NA
K3	NA	NA	NA	NA
K2	NA	NA	NA	NA
K1	NA	NA	NA	1.64
J6	NA	NA	NA	NA
J5	NA	1	NA	NA
J4	NA	NA	NA	NA
J3	NA	NA	NA	NA
J2	NA	NA	NA	NA
J1	NA	NA	NA	NA
Europe
	Chelonioids	Crocodyliformes	Ichthyosaurs	Sauropterygians
K8	NA	1	NA	NA
K7	1	NA	NA	1.67
K6	NA	NA	NA	NA
K5	NA	NA	1.82	1
K4	NA	NA	1.68	2.02
K3	NA	1	2.34	NA
K2	NA	NA	2.49	NA
K1	NA	1.77	NA	1.47
J6	NA	3.17	3.59	1.97
J5	NA	2.41	1.53	3.49
J4	NA	1.77	NA	1.62
J3	NA	1.59	1.82	3.16
J2	NA	NA	1.59	NA
J1	NA	NA	1.55	4.38
North America
	Chelonioids	Crocodyliformes	Ichthyosaurs	Sauropterygians
K8	2.49	1.59	NA	2.96
K7	4.26	1.61	NA	3.28
K6	2.46	NA	NA	3.91
K5	NA	NA	1	2.85
K4	NA	NA	2	NA
K3	NA	NA	NA	NA
K2	NA	NA	NA	NA
K1	NA	NA	NA	NA
J6	NA	NA	NA	NA
J5	NA	NA	2.24	2.39
J4	NA	NA	NA	NA
J3	NA	NA	NA	NA
J2	NA	NA	NA	NA
J1	NA	NA	NA	NA
South America
	Chelonioids	Crocodyliformes	Ichthyosaurs	Sauropterygians
K8	NA	NA	NA	2.68
K7	1	NA	NA	NA
K6	NA	NA	NA	NA
K5	NA	NA	NA	NA
K4	NA	NA	NA	NA
K3	NA	1	1	1.52
K2	NA	NA	NA	NA
K1	NA	1.77	NA	NA
J6	NA	1.95	1.79	1
J5	NA	1.18	NA	3.07
J4	NA	1	1.74	NA
J3	NA	NA	NA	NA
J2	NA	NA	NA	NA
J1	NA	NA	NA	NA

## Sheet: Non-marine, Europe
Bin name	Midpoint	Aves				Choristoderes				Crocodyliformes				Lepidosauria				Lissamphibia				Mammaliaformes				Ornithischia				Pterosauria				Sauropodomorpha				Testudines				Theropoda					Mean Good's u
		Raw genera	Collections	Subsampled richness	Good's u	Raw genera	Collections	Subsampled richness	Good's u	Raw genera	Collections	Subsampled richness	Good's u	Raw genera	Collections	Subsampled richness	Good's u	Raw genera	Collections	Subsampled richness	Good's u	Raw genera	Collections	Subsampled richness	Good's u	Raw genera	Collections	Subsampled richness	Good's u	Raw genera	Collections	Subsampled richness	Good's u	Raw genera	Collections	Subsampled richness	Good's u	Raw genera	Collections	Subsampled richness	Good's u	Raw genera	Collections	Subsampled richness	Good's u
K12	68.3	1	1	NA	NA	NA	NA	NA	NA	8	35	3.14	0.944	3	3	2.17	0.5	5	12	2.11	0.949	10	13	4.71	0.562	16	67	3.81	0.868	2	3	1.67	0.667	4	28	1.71	0.969	5	10	2.77	0.6	15	26	5.85	0.724		0.753667
K11	77.05	NA	NA	NA	NA	NA	NA	NA	NA	NA	NA	NA	NA	NA	NA	NA	NA	NA	NA	NA	NA	NA	NA	NA	NA	NA	NA	NA	NA	NA	NA	NA	NA	NA	NA	NA	NA	NA	NA	NA	NA	NA	NA	NA	NA		NA
K10	84.65	2	2	1.66	1	NA	NA	NA	NA	2	1	NA	NA	NA	NA	NA	NA	2	1	NA	NA	NA	NA	NA	NA	3	3	2.36	0.5	1	1	NA	NA	NA	NA	NA	NA	1	1	NA	NA	1	1	NA	NA		0.75
K9	87.55	1	1	NA	NA	NA	NA	NA	NA	NA	NA	NA	NA	NA	NA	NA	NA	NA	NA	NA	NA	NA	NA	NA	NA	NA	NA	NA	NA	NA	NA	NA	NA	NA	NA	NA	NA	NA	NA	NA	NA	NA	NA	NA	NA		NA
K8	91.4	NA	NA	NA	NA	NA	NA	NA	NA	NA	NA	NA	NA	NA	NA	NA	NA	NA	NA	NA	NA	NA	NA	NA	NA	NA	NA	NA	NA	NA	NA	NA	NA	NA	NA	NA	NA	NA	NA	NA	NA	NA	NA	NA	NA		NA
K7	96.55	NA	NA	NA	NA	NA	NA	NA	NA	NA	NA	NA	NA	NA	NA	NA	NA	NA	NA	NA	NA	NA	NA	NA	NA	NA	NA	NA	NA	NA	NA	NA	NA	NA	NA	NA	NA	NA	NA	NA	NA	NA	NA	NA	NA		NA
K6	105.8	1	1	NA	NA	NA	NA	NA	NA	NA	NA	NA	NA	NA	NA	NA	NA	NA	NA	NA	NA	NA	NA	NA	NA	2	2	NA	NA	7	11	3.2	0.909	1	1	NA	NA	NA	NA	NA	NA	2	2	NA	NA		0.909
K5	118.5	NA	NA	NA	NA	NA	NA	NA	NA	NA	NA	NA	NA	NA	NA	NA	NA	NA	NA	NA	NA	NA	NA	NA	NA	2	2	NA	NA	NA	NA	NA	NA	1	1	NA	NA	NA	NA	NA	NA	NA	NA	NA	NA		NA
K4	127.5	5	5	3.33	0.571	NA	NA	NA	NA	10	23	4.42	0.783	8	12	3.07	0.533	11	12	6.22	0.533	10	10	3.67	0.749	7	27	2.35	0.897	4	7	2.64	0.681	1	1	NA	NA	4	4	NA	NA	9	9	NA	NA		0.678143
K3	133.2	NA	NA	NA	NA	NA	NA	NA	NA	3	6	2.3	0.833	1	1	NA	NA	NA	NA	NA	NA	1	1	NA	NA	2	5	1.26	1	1	2	1	1	NA	NA	NA	NA	2	2	1.74	0.667	NA	NA	NA	NA		0.875
K2	138.3	NA	NA	NA	NA	NA	NA	NA	NA	5	7	3.82	0.429	NA	NA	NA	NA	NA	NA	NA	NA	4	4	3.28	1	5	21	2.28	1	2	2	NA	NA	2	2	1.52	0.667	8	8	5.58	0.455	4	5	3.01	0.4		0.6585
K1	142.85	NA	NA	NA	NA	NA	NA	NA	NA	6	27	2.32	0.969	10	28	6.56	0.933	3	9	3	1	23	29	8.73	0.828	9	30	2.54	0.848	5	6	NA	NA	1	1	NA	NA	8	16	2.51	0.923	4	13	1.41	0.923		0.917714
J11	148.15	1	7	1	1	1	1	NA	NA	6	11	3.67	0.727	4	5	2.58	0.714	NA	NA	NA	NA	NA	NA	NA	NA	5	8	2.12	0.75	11	18	3.01	0.774	4	5	2.45	0.4	11	23	4.04	0.943	5	7	3.84	0.571		0.734875
J10	153.25	NA	NA	NA	NA	1	1	NA	NA	6	10	2.54	0.867	9	9	5.48	0.417	1	1	NA	NA	21	1	NA	NA	5	11	2.02	0.636	8	15	3.85	0.778	7	14	3.87	0.643	12	27	3.98	0.904	10	14	5.89	0.687		0.704571
J9	158.45	NA	NA	NA	NA	NA	NA	NA	NA	1	1	NA	NA	1	1	NA	NA	NA	NA	NA	NA	NA	NA	NA	NA	3	3	NA	NA	2	2	NA	NA	NA	NA	NA	NA	NA	NA	NA	NA	2	4	1.5	0.75		0.75
J8	162.95	NA	NA	NA	NA	NA	NA	NA	NA	NA	NA	NA	NA	NA	NA	NA	NA	NA	NA	NA	NA	NA	NA	NA	NA	3	5	2.23	0.8	NA	NA	NA	NA	3	3	NA	NA	NA	NA	NA	NA	3	7	1.8	0.875		0.8375
J7	166.2	NA	NA	NA	NA	1	4	1	1	1	1	NA	NA	4	7	2.52	0.714	4	9	1.54	0.727	23	16	13.27	0.707	1	1	NA	NA	2	7	1.08	0.909	2	15	1.12	0.937	1	1	NA	NA	7	19	2.06	0.7		0.813429
J6	169.65	NA	NA	NA	NA	NA	NA	NA	NA	NA	NA	NA	NA	NA	NA	NA	NA	NA	NA	NA	NA	NA	NA	NA	NA	NA	NA	NA	NA	NA	NA	NA	NA	1	1	NA	NA	NA	NA	NA	NA	3	6	2.02	0.667		0.667
J5	173.6	NA	NA	NA	NA	NA	NA	NA	NA	NA	NA	NA	NA	NA	NA	NA	NA	NA	NA	NA	NA	NA	NA	NA	NA	NA	NA	NA	NA	NA	NA	NA	NA	NA	NA	NA	NA	NA	NA	NA	NA	NA	NA	NA	NA		NA
J4	179.3	NA	NA	NA	NA	NA	NA	NA	NA	NA	NA	NA	NA	1	3	1	1	NA	NA	NA	NA	NA	NA	NA	NA	1	1	NA	NA	3	51	1.46	1	1	1	NA	NA	NA	NA	NA	NA	NA	NA	NA	NA		1
J3	186.3	NA	NA	NA	NA	NA	NA	NA	NA	NA	NA	NA	NA	NA	NA	NA	NA	NA	NA	NA	NA	NA	NA	NA	NA	1	1	NA	NA	NA	NA	NA	NA	NA	NA	NA	NA	NA	NA	NA	NA	NA	NA	NA	NA		NA
J2	193.05	NA	NA	NA	NA	NA	NA	NA	NA	NA	NA	NA	NA	NA	NA	NA	NA	NA	NA	NA	NA	NA	NA	NA	NA	1	4	1	1	NA	NA	NA	NA	NA	NA	NA	NA	NA	NA	NA	NA	1	2	1	1		1
J1	199.05	NA	NA	NA	NA	NA	NA	NA	NA	1	1	NA	NA	NA	NA	NA	NA	NA	NA	NA	NA	NA	NA	NA	NA	NA	NA	NA	NA	2	2	NA	NA	NA	NA	NA	NA	NA	NA	NA	NA	1	1	NA	NA		NA

## Sheet: Marine, Europe
Bin name	Midpoint	Chelonioides				Crocodyliformes				Ichthyopterygia				Sauropterygia					Mean Good's u
		Raw genera	Collections	Subsampled richness	Good's u	Raw genera	Collections	Subsampled richness	Good's u	Raw genera	Collections	Subsampled richness	Good's u	Raw genera	Collections	Subsampled richness	Good's u
K12	68.3	NA	NA	NA	NA	1	3	1	1	NA	NA	NA	NA	NA	NA	NA	NA		1
K11	77.05	NA	NA	NA	NA	NA	NA	NA	NA	NA	NA	NA	NA	NA	NA	NA	NA		NA
K10	84.65	NA	NA	NA	NA	NA	NA	NA	NA	NA	NA	NA	NA	1	1	NA	NA		NA
K9	87.55	NA	NA	NA	NA	NA	NA	NA	NA	NA	NA	NA	NA	NA	NA	NA	NA		NA
K8	91.4	NA	NA	NA	NA	NA	NA	NA	NA	NA	NA	NA	NA	NA	NA	NA	NA		NA
K7	96.55	NA	NA	NA	NA	NA	NA	NA	NA	NA	NA	NA	NA	NA	NA	NA	NA		NA
K6	105.8	1	1	NA	NA	NA	NA	NA	NA	3	8	1.83	0.875	2	3	1.64	0.667		0.771
K5	118.5	NA	NA	NA	NA	1	1	NA	NA	1	1	NA	NA	2	2	NA	NA		NA
K4	127.5	NA	NA	NA	NA	NA	NA	NA	NA	2	2	NA	NA	2	2	NA	NA		NA
K3	133.2	NA	NA	NA	NA	1	1	NA	NA	2	4	1.5	0.75	1	1	NA	NA		0.75
K2	138.3	NA	NA	NA	NA	2	4	1.85	1	1	1	NA	NA	1	5	1	1		1
K1	142.85	NA	NA	NA	NA	NA	NA	NA	NA	1	1	NA	NA	3	3	NA	NA		NA
J11	148.15	NA	NA	NA	NA	8	17	3.82	0.913	10	16	3.78	0.722	7	22	1.91	0.826		0.820333
J10	153.25	NA	NA	NA	NA	12	43	2.77	0.941	4	10	2.6	1	6	26	2.29	0.929		0.956667
J9	158.45	NA	NA	NA	NA	6	13	2.56	0.812	1	1	NA	NA	3	7	1.61	0.714		0.763
J8	162.95	NA	NA	NA	NA	7	23	2.08	0.955	3	10	1.54	0.9	11	45	3.7	0.92		0.925
J7	166.2	NA	NA	NA	NA	3	18	1.5	0.966	NA	NA	NA	NA	1	2	1	1		0.983
J6	169.65	NA	NA	NA	NA	NA	NA	NA	NA	NA	NA	NA	NA	1	1	NA	NA		NA
J5	173.6	NA	NA	NA	NA	NA	NA	NA	NA	1	2	1	1	NA	NA	NA	NA		1
J4	179.3	NA	NA	NA	NA	4	29	1.55	0.955	7	31	1.91	0.947	9	28	3.14	0.85		0.917333
J3	186.3	NA	NA	NA	NA	NA	NA	NA	NA	2	5	1.59	1	3	3	NA	NA		1
J2	193.05	NA	NA	NA	NA	NA	NA	NA	NA	4	11	1.73	0.923	5	8	2.78	0.667		0.795
J1	199.05	NA	NA	NA	NA	NA	NA	NA	NA	3	12	1.7	1	8	12	4.22	0.643		0.8215

## Sheet: Non-marine, N. America
Bin name	Midpoint	Aves				Choristoderes				Crocodyliformes				Lepidosauria				Lissamphibia				Mammaliaformes				Ornithischia				Pterosauria				Sauropodomorpha				Testudines				Theropoda					Mean Good's u
		Raw genera	Collections	Subsampled richness	Good's u	Raw genera	Collections	Subsampled richness	Good's u	Raw genera	Collections	Subsampled richness	Good's u	Raw genera	Collections	Subsampled richness	Good's u	Raw genera	Collections	Subsampled richness	Good's u	Raw genera	Collections	Subsampled richness	Good's u	Raw genera	Collections	Subsampled richness	Good's u	Raw genera	Collections	Subsampled richness	Good's u	Raw genera	Collections	Subsampled richness	Good's u	Raw genera	Collections	Subsampled richness	Good's u	Raw genera	Collections	Subsampled richness	Good's u
K12	68.3	16	24	6.05	0.656	1	43	1	1	10	181	2.18	0.964	23	137	7.92	0.953	15	195	3.84	0.988	45	510	7.32	0.986	35	215	3.61	0.966	1	6	1	1	1	21	1	1	36	166	5.08	0.981	27	333	4.5	0.974		0.951636
K11	77.05	2	5	1.5	0.8	2	21	1.14	0.982	4	45	1.55	0.969	21	83	6.21	0.863	7	146	2.62	0.987	27	126	6.23	0.976	23	50	4.73	0.902	1	2	1	1	NA	NA	NA	NA	11	35	3.17	0.969	18	212	3.57	0.97		0.9418
K10	84.65	2	2	NA	NA	NA	NA	NA	NA	1	1	NA	NA	5	6	NA	NA	1	2	1	1	15	14	11.85	0.421	9	11	5.19	0.429	1	2	1	1	NA	NA	NA	NA	4	5	3.01	0.4	5	7	3.25	0.429		0.613167
K9	87.55	2	2	NA	NA	NA	NA	NA	NA	NA	NA	NA	NA	NA	NA	NA	NA	NA	NA	NA	NA	2	2	NA	NA	2	NA	NA	NA	1	1	NA	NA	NA	NA	NA	NA	NA	NA	NA	NA	NA	NA	NA	NA		NA
K8	91.4	NA	NA	NA	NA	NA	NA	NA	NA	NA	NA	NA	NA	1	1	NA	NA	1	1	NA	NA	5	8	2.83	0.867	NA	NA	NA	NA	NA	NA	NA	NA	NA	NA	NA	NA	NA	NA	NA	NA	NA	NA	NA	NA		0.867
K7	96.55	NA	NA	NA	NA	NA	NA	NA	NA	1	2	1	1	5	14	3.87	0.894	1	2	1	1	15	82	7.82	0.963	1	5	1	1	NA	NA	NA	NA	NA	NA	NA	NA	NA	NA	NA	NA	2	2	NA	NA		0.9714
K6	105.8	NA	NA	NA	NA	NA	NA	NA	NA	NA	NA	NA	NA	NA	NA	NA	NA	NA	NA	NA	NA	1	1	NA	NA	7	14	3.08	0.942	1	1	NA	NA	1	2	1	1	2	4	1.5	0.807	3	23	1.43	0.957		0.9265
K5	118.5	NA	NA	NA	NA	NA	NA	NA	NA	1	1	NA	NA	NA	NA	NA	NA	NA	NA	NA	NA	1	1	NA	NA	2	2	1.75	0.667	NA	NA	NA	NA	1	1	NA	NA	1	1	NA	NA	3	4	2.5	0.5		0.5835
K4	127.5	NA	NA	NA	NA	NA	NA	NA	NA	NA	NA	NA	NA	NA	NA	NA	NA	NA	NA	NA	NA	NA	NA	NA	NA	6	9	4.01	0.7	NA	NA	NA	NA	2	4	1.84	1	NA	NA	NA	NA	5	8	3.63	0.75		0.816667
K3	133.2	NA	NA	NA	NA	NA	NA	NA	NA	NA	NA	NA	NA	NA	NA	NA	NA	NA	NA	NA	NA	NA	NA	NA	NA	NA	NA	NA	NA	NA	NA	NA	NA	NA	NA	NA	NA	NA	NA	NA	NA	NA	NA	NA	NA		NA
K2	138.3	NA	NA	NA	NA	NA	NA	NA	NA	NA	NA	NA	NA	NA	NA	NA	NA	NA	NA	NA	NA	NA	NA	NA	NA	1	NA	NA	NA	NA	NA	NA	NA	NA	NA	NA	NA	NA	NA	NA	NA	NA	NA	NA	NA		NA
K1	142.85	NA	NA	NA	NA	NA	NA	NA	NA	NA	NA	NA	NA	NA	NA	NA	NA	NA	NA	NA	NA	NA	NA	NA	NA	NA	NA	NA	NA	NA	NA	NA	NA	NA	NA	NA	NA	NA	NA	NA	NA	NA	NA	NA	NA		NA
J11	148.15	NA	NA	NA	NA	1	2	1	1	4	6	2.52	0.5	5	6	NA	NA	NA	NA	NA	NA	9	4	NA	NA	7	10	3.64	0.882	1	1	NA	NA	7	22	2.74	0.935	3	5	2.17	0.9	7	14	3.69	0.714		0.821833
J10	153.25	NA	NA	NA	NA	NA	NA	NA	NA	3	7	2.15	0.857	4	6	2.53	0.5	3	2	NA	NA	5	2	NA	NA	7	20	2.6	0.909	1	1	NA	NA	8	46	3.16	0.939	1	4	1	1	8	30	1.94	0.871		0.846
J9	158.45	NA	NA	NA	NA	NA	NA	NA	NA	NA	NA	NA	NA	NA	NA	NA	NA	NA	NA	NA	NA	NA	NA	NA	NA	NA	NA	NA	NA	NA	NA	NA	NA	1	1	NA	NA	NA	NA	NA	NA	NA	NA	NA	NA		NA
J8	162.95	NA	NA	NA	NA	NA	NA	NA	NA	1	1	NA	NA	NA	NA	NA	NA	NA	NA	NA	NA	NA	NA	NA	NA	NA	NA	NA	NA	NA	NA	NA	NA	NA	NA	NA	NA	NA	NA	NA	NA	NA	NA	NA	NA		NA
J7	166.2	NA	NA	NA	NA	1	NA	NA	NA	NA	NA	NA	NA	NA	NA	NA	NA	NA	NA	NA	NA	NA	NA	NA	NA	NA	NA	NA	NA	NA	NA	NA	NA	NA	NA	NA	NA	NA	NA	NA	NA	NA	NA	NA	NA		NA
J6	169.65	NA	NA	NA	NA	NA	NA	NA	NA	NA	NA	NA	NA	NA	NA	NA	NA	NA	NA	NA	NA	NA	NA	NA	NA	NA	NA	NA	NA	NA	NA	NA	NA	NA	NA	NA	NA	NA	NA	NA	NA	NA	NA	NA	NA		NA
J5	173.6	NA	NA	NA	NA	NA	NA	NA	NA	NA	NA	NA	NA	NA	NA	NA	NA	NA	NA	NA	NA	NA	NA	NA	NA	NA	NA	NA	NA	NA	NA	NA	NA	NA	NA	NA	NA	NA	NA	NA	NA	NA	NA	NA	NA		NA
J4	179.3	NA	NA	NA	NA	NA	NA	NA	NA	NA	NA	NA	NA	NA	NA	NA	NA	NA	NA	NA	NA	NA	NA	NA	NA	NA	NA	NA	NA	NA	NA	NA	NA	NA	NA	NA	NA	NA	NA	NA	NA	NA	NA	NA	NA		NA
J3	186.3	NA	NA	NA	NA	NA	NA	NA	NA	NA	NA	NA	NA	NA	NA	NA	NA	NA	NA	NA	NA	NA	NA	NA	NA	NA	NA	NA	NA	NA	NA	NA	NA	NA	NA	NA	NA	NA	NA	NA	NA	NA	NA	NA	NA		NA
J2	193.05	NA	NA	NA	NA	NA	NA	NA	NA	NA	NA	NA	NA	NA	NA	NA	NA	NA	NA	NA	NA	NA	NA	NA	NA	NA	NA	NA	NA	NA	NA	NA	NA	NA	NA	NA	NA	NA	NA	NA	NA	NA	NA	NA	NA		NA
J1	199.05	NA	NA	NA	NA	NA	NA	NA	NA	1	10	1	1	1	6	1	1	NA	NA	NA	NA	1	1	NA	NA	NA	NA	NA	NA	NA	NA	NA	NA	1	3	1	1	NA	NA	NA	NA	1	1	NA	NA		1

## Sheet: Marine, N. America
Bin name	Midpoint	Chelonioides				Crocodyliformes				Ichthyopterygia				Sauropterygia					Mean Good's u
		Raw genera	Collections	Subsampled richness	Good's u	Raw genera	Collections	Subsampled richness	Good's u	Raw genera	Collections	Subsampled richness	Good's u	Raw genera	Collections	Subsampled richness	Good's u
K12	68.3	6	17	2.5	0.842	3	26	1.59	0.967	NA	NA	NA	NA	5	9	2.86	0.667		0.825333
K11	77.05	1	8	1	1	NA	NA	NA	NA	NA	NA	NA	NA	NA	NA	NA	NA		1
K10	84.65	5	3	3.58	0.571	NA	NA	NA	NA	NA	NA	NA	NA	NA	NA	NA	NA		0.571
K9	87.55	NA	NA	NA	NA	NA	NA	NA	NA	NA	NA	NA	NA	NA	NA	NA	NA		NA
K8	91.4	NA	NA	NA	NA	NA	NA	NA	NA	NA	NA	NA	NA	NA	NA	NA	NA		NA
K7	96.55	NA	NA	NA	NA	NA	NA	NA	NA	NA	NA	NA	NA	1	1	NA	NA		NA
K6	105.8	NA	NA	NA	NA	NA	NA	NA	NA	1	2	1	1	1	1	NA	NA		1
K5	118.5	NA	NA	NA	NA	NA	NA	NA	NA	NA	NA	NA	NA	NA	NA	NA	NA		NA
K4	127.5	NA	NA	NA	NA	NA	NA	NA	NA	NA	NA	NA	NA	NA	NA	NA	NA		NA
K3	133.2	NA	NA	NA	NA	NA	NA	NA	NA	NA	NA	NA	NA	NA	NA	NA	NA		NA
K2	138.3	NA	NA	NA	NA	NA	NA	NA	NA	NA	NA	NA	NA	NA	NA	NA	NA		NA
K1	142.85	NA	NA	NA	NA	NA	NA	NA	NA	NA	NA	NA	NA	NA	NA	NA	NA		NA
J11	148.15	NA	NA	NA	NA	NA	NA	NA	NA	1	1	NA	NA	NA	NA	NA	NA		NA
J10	153.25	NA	NA	NA	NA	NA	NA	NA	NA	NA	NA	NA	NA	NA	NA	NA	NA		NA
J9	158.45	NA	NA	NA	NA	NA	NA	NA	NA	3	3	NA	NA	3	9	2.03	0.9		0.9
J8	162.95	NA	NA	NA	NA	NA	NA	NA	NA	NA	NA	NA	NA	1	1	NA	NA		NA
J7	166.2	NA	NA	NA	NA	NA	NA	NA	NA	NA	NA	NA	NA	NA	NA	NA	NA		NA
J6	169.65	NA	NA	NA	NA	NA	NA	NA	NA	NA	NA	NA	NA	NA	NA	NA	NA		NA
J5	173.6	NA	NA	NA	NA	NA	NA	NA	NA	NA	NA	NA	NA	NA	NA	NA	NA		NA
J4	179.3	NA	NA	NA	NA	NA	NA	NA	NA	NA	NA	NA	NA	NA	NA	NA	NA		NA
J3	186.3	NA	NA	NA	NA	NA	NA	NA	NA	NA	NA	NA	NA	NA	NA	NA	NA		NA
J2	193.05	NA	NA	NA	NA	NA	NA	NA	NA	1	1	NA	NA	NA	NA	NA	NA		NA
J1	199.05	NA	NA	NA	NA	NA	NA	NA	NA	NA	NA	NA	NA	NA	NA	NA	NA		NA

[truncated: 4 more sheets: Latitudinal (non-marine), Bootstrapped SQS (R), Latitudinal (marine), PDE, global (stage)]
