# Supplementary material for: Sea level regulated tetrapod diversity dynamics through the Jurassic/Cretaceous interval
Source: Nat Commun. 2016 Sep 2;7:12737. doi: 10.1038/ncomms12737 (PMC5025807; doi:10.1038/ncomms12737)
Supplement: Supplementary Data 4 — Quorum variation results [file ncomms12737-s5.xlsx]

## Sheet: Crocodyliforms (marine)
10 myr
Quorum level	0.1	0.2	0.3	0.4	0.5	0.6	0.7	0.8	0.9
K8	1.72	1.69	1.71	1.75	1.88	2.06	2.57	3.13	NA
K7	2.37	2.38	2.34	2.33	2.3	NA	NA	NA	NA
K6	NA	NA	NA	NA	NA	NA	NA	NA	NA
K5	NA	NA	NA	NA	NA	NA	NA	NA	NA
K4	NA	NA	NA	NA	NA	NA	NA	NA	NA
K3	1.33	1.33	1.34	1.34	1.34	1.35	2	2	2
K2	NA	NA	NA	NA	NA	NA	NA	NA	NA
K1	2.22	2.25	2.24	2.22	2.25	2.56	2.7	2.68	2.9
J6	2.82	2.74	2.91	3.16	3.61	4.18	5	6.06	8.13
J5	2.16	2.17	2.16	2.28	2.5	2.91	3.54	4.19	6.42
J4	1.88	1.84	1.93	1.84	1.96	2.13	2.49	2.78	4.03
J3	1.43	1.41	1.39	1.41	1.42	1.5	1.68	1.68	2.24
J2	NA	NA	NA	NA	NA	NA	NA	NA	NA
J1	NA	NA	NA	NA	NA	NA	NA	NA	NA
Stage
Quorum level	0.1	0.2	0.3	0.4	0.5	0.6	0.7	0.8	0.9
K12	1.73	1.72	1.73	1.75	1.89	2.07	2.55	3.06	NA
K11	NA	NA	NA	NA	NA	NA	NA	NA	NA
K10	NA	NA	NA	NA	NA	NA	NA	NA	NA
K9	NA	NA	NA	NA	NA	NA	NA	NA	NA
K8	NA	NA	NA	NA	NA	NA	NA	NA	NA
K7	NA	NA	NA	NA	NA	NA	NA	NA	NA
K6	NA	NA	NA	NA	NA	NA	NA	NA	NA
K5	NA	NA	NA	NA	NA	NA	NA	NA	NA
K4	NA	NA	NA	NA	NA	NA	NA	NA	NA
K3	NA	NA	NA	NA	NA	NA	NA	NA	NA
K2	1.83	1.84	1.85	1.81	1.83	1.85	2	2	2
K1	1.73	1.74	1.74	1.74	1.74	1.73	NA	NA	NA
J11	2.9	2.85	3.08	3.21	3.55	4.04	4.78	5.4	6.54
J10	2.49	2.49	2.58	2.82	3.16	3.8	4.78	6.07	8.46
J9	2.23	2.24	2.24	2.5	2.8	3.38	3.99	4.76	NA
J8	1.94	1.92	1.99	2.04	2.2	2.45	2.89	3.31	4.41
J7	1.58	1.62	1.63	1.62	1.63	1.66	1.96	2.06	2.38
J6	NA	NA	NA	NA	NA	NA	NA	NA	NA
J5	NA	NA	NA	NA	NA	NA	NA	NA	NA
J4	1.43	1.42	1.4	1.41	1.43	1.53	1.69	1.73	2.21
J3	NA	NA	NA	NA	NA	NA	NA	NA	NA
J2	NA	NA	NA	NA	NA	NA	NA	NA	NA
J1	NA	NA	NA	NA	NA	NA	NA	NA	NA

## Sheet: Crocodyliforms (non-marine)
Quorum level	0.1	0.2	0.3	0.4	0.5	0.6	0.7	0.8	0.9
K8	3.8	4.05	4.37	5.02	6.07	7.8	10.59	15.64	24.45
K7	3.57	3.67	4.22	4.63	5.54	6.95	9.24	12.06	NA
K6	8.36	12.53	19.93	NA	NA	NA	NA	NA	NA
K5	3.74	4.04	5.19	6.58	8.61	11.69	NA	NA	NA
K4	5.08	5.68	7.31	NA	NA	NA	NA	NA	NA
K3	2.8	2.7	2.92	3.36	3.63	4.72	5.79	7.12	NA
K2	3.56	3.63	3.8	4.32	4.84	5.67	7.16	9.12	NA
K1	2.61	2.54	2.61	2.81	3.21	3.69	4.28	5.09	NA
J6	2.56	2.72	2.98	3.27	3.81	5	6.77	9.48	NA
J5	2.19	2.2	2.27	2.36	2.67	NA	NA	NA	NA
J4	NA	NA	NA	NA	NA	NA	NA	NA	NA
J3	NA	NA	NA	NA	NA	NA	NA	NA	NA
J2	NA	NA	NA	NA	NA	NA	NA	NA	NA
J1	2.06	2.05	2.07	2.12	2.28	2.83	3.61	NA	NA
Stage
Quorum level	0.1	0.2	0.3	0.4	0.5	0.6	0.7	0.8	0.9
K12	3.76	4.04	4.44	5.1	5.87	7.69	10.49	15.16	24.95
K11	1.62	1.58	1.51	1.52	1.6	1.71	2.1	2.26	NA
K10	4.17	4.55	5.42	6.83	NA	NA	NA	NA	NA
K9	NA	NA	NA	NA	NA	NA	NA	NA	NA
K8	NA	NA	NA	NA	NA	NA	NA	NA	NA
K7	1	1	1	1	1	1	1	1	1
K6	1	1	1	1	1	1	1	1	1
K5	NA	NA	NA	NA	NA	NA	NA	NA	NA
K4	3.49	3.67	3.93	4.26	4.89	5.89	7.15	NA	NA
K3	2.3	2.35	2.29	2.31	2.24	2.6	2.7	2.71	NA
K2	3.37	3.32	3.38	3.82	NA	NA	NA	NA	NA
K1	2.26	2.3	2.26	2.32	2.54	2.99	3.34	3.83	4.3
J11	3.52	3.56	4.17	5.08	6.36	NA	NA	NA	NA
J10	2.98	2.92	3.24	3.34	3.64	4.33	5.4	6.36	NA
J9	2.67	2.59	2.57	2.74	3.32	NA	NA	NA	NA
J8	1.51	1.5	1.51	1.49	1.51	1.51	1.77	NA	NA
J7	NA	NA	NA	NA	NA	NA	NA	NA	NA
J6	NA	NA	NA	NA	NA	NA	NA	NA	NA
J5	NA	NA	NA	NA	NA	NA	NA	NA	NA
J4	NA	NA	NA	NA	NA	NA	NA	NA	NA
J3	NA	NA	NA	NA	NA	NA	NA	NA	NA
J2	3.07	3.11	3.12	3.09	NA	NA	NA	NA	NA
J1	1	1	1	1	1	1	1	1	1

## Sheet: Ichthyosaurs
Quorum level	0.1	0.2	0.3	0.4	0.5	0.6	0.7	0.8	0.9
K8	NA	NA	NA	NA	NA	NA	NA	NA	NA
K7	NA	NA	NA	NA	NA	NA	NA	NA	NA
K6	NA	NA	NA	NA	NA	NA	NA	NA	NA
K5	1.51	1.47	1.48	1.47	1.5	1.59	1.84	NA	NA
K4	1.43	1.42	1.45	1.5	1.46	1.53	1.82	2.13	3.14
K3	1.65	1.7	1.67	1.64	1.67	1.84	2.16	NA	NA
K2	2.83	2.77	2.76	3.07	3.44	3.79	NA	NA	NA
K1	NA	NA	NA	NA	NA	NA	NA	NA	NA
J6	2.65	2.73	2.9	3.06	3.45	4.18	5.06	6.37	NA
J5	2	2.07	2.1	2.18	2.24	2.78	3.45	4.14	NA
J4	1.76	1.77	1.75	1.75	1.73	1.73	NA	NA	NA
J3	1.77	1.78	1.84	1.86	1.95	2.24	2.59	2.91	4.18
J2	1.58	1.61	1.59	1.6	1.6	1.59	1.89	1.91	1.88
J1	1.74	1.74	1.71	1.71	1.7	1.98	2.15	2.31	2.68
Stage
Quorum level	0.1	0.2	0.3	0.4	0.5	0.6	0.7	0.8	0.9
K12	NA	NA	NA	NA	NA	NA	NA	NA	NA
K11	NA	NA	NA	NA	NA	NA	NA	NA	NA
K10	NA	NA	NA	NA	NA	NA	NA	NA	NA
K9	NA	NA	NA	NA	NA	NA	NA	NA	NA
K8	NA	NA	NA	NA	NA	NA	NA	NA	NA
K7	NA	NA	NA	NA	NA	NA	NA	NA	NA
K6	1.28	1.31	1.32	1.29	1.29	1.32	1.51	1.64	1.98
K5	NA	NA	NA	NA	NA	NA	NA	NA	NA
K4	NA	NA	NA	NA	NA	NA	NA	NA	NA
K3	1.49	1.46	1.51	1.5	1.48	1.5	1.66	NA	NA
K2	NA	NA	NA	NA	NA	NA	NA	NA	NA
K1	NA	NA	NA	NA	NA	NA	NA	NA	NA
J11	2.53	2.59	2.75	3.1	3.54	4.58	5.73	7.81	NA
J10	2.61	2.6	2.64	2.59	2.93	3.09	3.45	3.55	3.81
J9	NA	NA	NA	NA	NA	NA	NA	NA	NA
J8	1.56	1.53	1.52	1.56	1.56	1.71	2	2.12	2.47
J7	NA	NA	NA	NA	NA	NA	NA	NA	NA
J6	1.76	1.76	1.73	1.76	1.76	1.77	NA	NA	NA
J5	1	1	1	1	1	1	1	1	1
J4	1.88	1.88	1.94	1.89	2.1	2.41	2.8	3.21	4.53
J3	1.6	1.58	1.58	1.61	1.61	1.57	1.89	1.9	1.89
J2	1.74	1.75	1.71	1.73	1.81	1.98	2.32	2.46	2.96
J1	1.59	1.65	1.64	1.62	1.63	1.73	1.95	2.01	2.4

## Sheet: Lepidosauromorpha
Quorum level	0.1	0.2	0.3	0.4	0.5	0.6	0.7	0.8	0.9
K8	5.32	6.22	7.29	8.23	9.17	10.89	13.03	15.89	NA
K7	6.67	8.89	10.71	13.18	17.35	25.33	37.54	NA	NA
K6	7.14	NA	NA	NA	NA	NA	NA	NA	NA
K5	5.75	5.93	6.25	6.26	NA	NA	NA	NA	NA
K4	5.87	8.21	NA	NA	NA	NA	NA	NA	NA
K3	2.61	2.7	2.7	2.82	3.09	3.36	3.96	NA	NA
K2	4.74	5.43	8.34	NA	NA	NA	NA	NA	NA
K1	5.58	5.92	6.49	7.68	8.43	9.01	10.48	12.07	NA
J6	3.13	3.16	3.46	4.02	4.77	5.75	6.87	8.65	12.04
J5	NA	NA	NA	NA	NA	NA	NA	NA	NA
J4	3.04	3.08	3.04	3.28	3.78	4.07	NA	NA	NA
J3	3.06	3.03	2.96	3.22	NA	NA	NA	NA	NA
J2	NA	NA	NA	NA	NA	NA	NA	NA	NA
J1	1.4	1.41	1.39	1.37	1.39	1.43	1.44	1.46	1.6
Stage
Quorum level	0.1	0.2	0.3	0.4	0.5	0.6	0.7	0.8	0.9
K12	5.38	6.19	7.3	8.24	9.16	11.23	13.08	16.1	NA
K11	4.38	4.82	5.56	6.22	7.4	9.73	13.07	NA	NA
K10	3.92	4.02	4.09	NA	NA	NA	NA	NA	NA
K9	NA	NA	NA	NA	NA	NA	NA	NA	NA
K8	NA	NA	NA	NA	NA	NA	NA	NA	NA
K7	3.92	3.75	3.81	3.89	4.06	4.24	NA	NA	NA
K6	NA	NA	NA	NA	NA	NA	NA	NA	NA
K5	NA	NA	NA	NA	NA	NA	NA	NA	NA
K4	3.52	3.7	4.3	5.87	6.94	NA	NA	NA	NA
K3	NA	NA	NA	NA	NA	NA	NA	NA	NA
K2	3	3	3	3	3	NA	NA	NA	NA
K1	6.15	6.33	7.18	7.54	8.15	8.74	9.44	10.44	NA
J11	4.36	4.63	5.08	5.35	6.25	NA	NA	NA	NA
J10	3.66	4.26	5.16	7.15	NA	NA	NA	NA	NA
J9	NA	NA	NA	NA	NA	NA	NA	NA	NA
J8	NA	NA	NA	NA	NA	NA	NA	NA	NA
J7	2.94	2.97	3.02	3.29	3.74	4.07	NA	NA	NA
J6	NA	NA	NA	NA	NA	NA	NA	NA	NA
J5	NA	NA	NA	NA	NA	NA	NA	NA	NA
J4	1	1	1	1	1	1	1	1	1
J3	NA	NA	NA	NA	NA	NA	NA	NA	NA
J2	NA	NA	NA	NA	NA	NA	NA	NA	NA
J1	1	1	1	1	1	1	1	1	1

## Sheet: Lissamphibians
Quorum level	0.1	0.2	0.3	0.4	0.5	0.6	0.7	0.8	0.9
K8	3.53	3.64	4	4.48	4.71	5.61	6.89	8.26	11.41
K7	2.13	2.14	2.26	2.32	2.58	2.99	3.64	4.21	5.78
K6	4.58	4.6	5.25	5.89	6.6	8.13	9.72	10.93	NA
K5	2.39	2.41	2.42	2.59	2.91	3.48	4.31	NA	NA
K4	2.34	2.4	2.41	2.41	2.64	3.03	3.4	NA	NA
K3	3.86	3.96	3.96	4.31	NA	NA	NA	NA	NA
K2	3.97	5.01	5.84	6.75	8.18	NA	NA	NA	NA
K1	5.59	5.52	5.54	5.47	5.47	5.85	NA	NA	NA
J6	5.13	5.17	NA	NA	NA	NA	NA	NA	NA
J5	3.94	3.96	3.9	NA	NA	NA	NA	NA	NA
J4	2.08	2.06	2.05	2.19	2.41	3.13	4.22	NA	NA
J3	NA	NA	NA	NA	NA	NA	NA	NA	NA
J2	NA	NA	NA	NA	NA	NA	NA	NA	NA
J1	NA	NA	NA	NA	NA	NA	NA	NA	NA
Stage
Quorum level	0.1	0.2	0.3	0.4	0.5	0.6	0.7	0.8	0.9
K12	3.44	3.77	4.06	4.52	4.85	5.68	6.83	8.27	11.23
K11	2.53	2.58	2.68	2.72	2.81	3.02	3.47	3.92	4.77
K10	1.98	2.08	1.99	2.8	2.98	NA	NA	NA	NA
K9	3.15	3.18	3.36	3.8	4.33	5.26	6.21	7.29	8.04
K8	NA	NA	NA	NA	NA	NA	NA	NA	NA
K7	1	1	1	1	1	1	1	1	1
K6	NA	NA	NA	NA	NA	NA	NA	NA	NA
K5	NA	NA	NA	NA	NA	NA	NA	NA	NA
K4	3.16	3.44	4.06	5.21	6.38	7.81	NA	NA	NA
K3	NA	NA	NA	NA	NA	NA	NA	NA	NA
K2	NA	NA	NA	NA	NA	NA	NA	NA	NA
K1	5.5	5.6	5.43	5.55	5.49	5.81	NA	NA	NA
J11	NA	NA	NA	NA	NA	NA	NA	NA	NA
J10	NA	NA	NA	NA	NA	NA	NA	NA	NA
J9	NA	NA	NA	NA	NA	NA	NA	NA	NA
J8	NA	NA	NA	NA	NA	NA	NA	NA	NA
J7	2.09	2.04	2.09	2.18	2.42	3.22	4.13	NA	NA
J6	NA	NA	NA	NA	NA	NA	NA	NA	NA
J5	NA	NA	NA	NA	NA	NA	NA	NA	NA
J4	NA	NA	NA	NA	NA	NA	NA	NA	NA
J3	NA	NA	NA	NA	NA	NA	NA	NA	NA
J2	NA	NA	NA	NA	NA	NA	NA	NA	NA
J1	NA	NA	NA	NA	NA	NA	NA	NA	NA

## Sheet: Mammals
Quorum level	0.1	0.2	0.3	0.4	0.5	0.6	0.7	0.8	0.9
K8	4.65	5.26	6.47	7.37	8.89	10.87	13.86	17.53	27.3
K7	4.39	5.28	6.33	7.58	9.51	12.6	17.14	24.49	43.04
K6	5.08	5.27	5.85	6.54	7.46	9.24	12.16	14.62	NA
K5	4.89	5.69	6.77	7.82	9.47	11.49	14.29	17.72	NA
K4	4.06	4.43	4.88	5.53	6.3	8.33	10.81	NA	NA
K3	6.54	7.85	9.67	NA	NA	NA	NA	NA	NA
K2	4.24	4.71	5.53	6.71	8.39	11.2	NA	NA	NA
K1	6.25	8.01	11.16	15.38	19.09	23.95	31.03	NA	NA
J6	5	5.53	6.71	8.18	10.77	15.78	23.01	NA	NA
J5	6.05	9.2	12.48	NA	NA	NA	NA	NA	NA
J4	7.52	9.92	12.31	13.75	16.32	18.99	NA	NA	NA
J3	NA	NA	NA	NA	NA	NA	NA	NA	NA
J2	NA	NA	NA	NA	NA	NA	NA	NA	NA
J1	3.45	3.48	3.59	3.87	4.29	4.84	5.82	6.99	NA
Stage
Quorum level	0.1	0.2	0.3	0.4	0.5	0.6	0.7	0.8	0.9
K12	4.8	5.26	6.37	7.63	8.88	10.96	13.81	17.36	27.69
K11	4.52	4.88	5.74	6.64	7.34	8.68	10.19	12.2	16.3
K10	7.78	9.44	11.01	12.75	NA	NA	NA	NA	NA
K9	4.48	4.83	5.28	5.93	7.36	8.86	10.13	12.23	NA
K8	2.8	2.8	2.92	2.84	3.18	3.6	3.82	4.05	NA
K7	5.34	5.96	7.01	7.8	8.6	9.95	11.22	12.04	NA
K6	NA	NA	NA	NA	NA	NA	NA	NA	NA
K5	NA	NA	NA	NA	NA	NA	NA	NA	NA
K4	4.62	5.3	6.45	7.6	10.07	NA	NA	NA	NA
K3	NA	NA	NA	NA	NA	NA	NA	NA	NA
K2	4.78	4.64	5.22	5.29	5.61	5.73	5.97	NA	NA
K1	5	6.39	8.99	11.71	14.81	18.13	22.45	NA	NA
J11	NA	NA	NA	NA	NA	NA	NA	NA	NA
J10	9.42	11.76	13.93	16.75	NA	NA	NA	NA	NA
J9	4.36	5.26	6.17	NA	NA	NA	NA	NA	NA
J8	5.94	6.73	7	NA	NA	NA	NA	NA	NA
J7	7.36	9.99	12.15	13.87	16.21	18.71	NA	NA	NA
J6	NA	NA	NA	NA	NA	NA	NA	NA	NA
J5	NA	NA	NA	NA	NA	NA	NA	NA	NA
J4	NA	NA	NA	NA	NA	NA	NA	NA	NA
J3	NA	NA	NA	NA	NA	NA	NA	NA	NA
J2	1.97	1.97	1.99	2.03	2.02	2.16	2.53	2.53	NA
J1	NA	NA	NA	NA	NA	NA	NA	NA	NA

## Sheet: Ornithischians
Quorum level	0.1	0.2	0.3	0.4	0.5	0.6	0.7	0.8	0.9
K8	3.52	3.72	4.5	5.27	6.33	9.32	13.13	20.11	40.88
K7	4.7	5.77	7.41	11	15.16	23.43	36.67	57.96	NA
K6	4.02	4.86	6.68	9.71	NA	NA	NA	NA	NA
K5	3.73	4.11	4.69	5.66	7.29	NA	NA	NA	NA
K4	5.26	6.01	7.73	11.08	16.35	NA	NA	NA	NA
K3	2.9	2.87	3.14	3.51	3.99	5.04	7.01	11.02	NA
K2	3.27	3.29	3.76	4.23	5.19	7.02	9.35	13.24	NA
K1	2.6	2.67	3	3.46	4.09	5.16	7.14	10.16	NA
J6	2.76	2.89	3.11	3.38	3.78	4.63	5.67	7.83	14.26
J5	5.09	5.6	7.12	9.05	10.88	NA	NA	NA	NA
J4	NA	NA	NA	NA	NA	NA	NA	NA	NA
J3	NA	NA	NA	NA	NA	NA	NA	NA	NA
J2	NA	NA	NA	NA	NA	NA	NA	NA	NA
J1	3.28	3.25	3.69	4.13	4.56	5.48	6.3	7.66	NA
Stage
Quorum level	0.1	0.2	0.3	0.4	0.5	0.6	0.7	0.8	0.9
K12	3.44	3.86	4.25	5.2	6.57	8.92	13.2	20.17	41.51
K11	3.38	3.51	3.96	4.67	5.91	7.76	10.51	14.16	NA
K10	3.87	4.57	5.97	NA	NA	NA	NA	NA	NA
K9	2.49	2.48	2.54	2.5	2.73	NA	NA	NA	NA
K8	NA	NA	NA	NA	NA	NA	NA	NA	NA
K7	1	1	1	1	1	1	1	1	1
K6	3.89	4.03	4.85	5.74	7.26	NA	NA	NA	NA
K5	3.73	3.75	3.83	NA	NA	NA	NA	NA	NA
K4	3.48	3.52	4.07	4.56	5.66	7.49	10.13	NA	NA
K3	1.25	1.26	1.23	1.27	1.24	1.25	1.74	1.73	1.74
K2	2.74	2.65	2.89	2.98	3.38	4.22	4.8	5.61	NA
K1	2.13	2.28	2.32	2.48	2.91	3.5	4.27	5.68	NA
J11	2.94	2.93	3.36	3.78	4.41	5.54	7.36	9.02	NA
J10	3.18	3.16	3.4	3.82	4.11	4.93	6.06	8.19	NA
J9	NA	NA	NA	NA	NA	NA	NA	NA	NA
J8	2.35	2.29	2.24	2.25	2.62	2.91	3.27	3.52	NA
J7	NA	NA	NA	NA	NA	NA	NA	NA	NA
J6	NA	NA	NA	NA	NA	NA	NA	NA	NA
J5	NA	NA	NA	NA	NA	NA	NA	NA	NA
J4	NA	NA	NA	NA	NA	NA	NA	NA	NA
J3	NA	NA	NA	NA	NA	NA	NA	NA	NA
J2	2.31	2.25	2.24	2.23	2.51	2.9	3.2	NA	NA
J1	NA	NA	NA	NA	NA	NA	NA	NA	NA

## Sheet: Pterosaurs
Quorum level	0.1	0.2	0.3	0.4	0.5	0.6	0.7	0.8	0.9
K8	2.12	2.15	2.12	2.32	2.68	3.2	4.11	NA	NA
K7	2.96	3.03	3.55	4.27	5.23	6.95	NA	NA	NA
K6	2.04	2.02	2.01	2.2	2.41	2.88	3.56	4.28	NA
K5	3.12	3.12	3.39	3.63	3.9	4.49	4.89	NA	NA
K4	3.28	3.48	4.03	4.29	5.29	7.16	10.6	NA	NA
K3	8.21	11.81	17.01	NA	NA	NA	NA	NA	NA
K2	2.08	2.09	2.13	2.09	2.32	2.69	3.11	NA	NA
K1	5.46	5.94	6.77	NA	NA	NA	NA	NA	NA
J6	3.26	3.3	3.64	4.59	5.42	7.68	10.82	NA	NA
J5	NA	NA	NA	NA	NA	NA	NA	NA	NA
J4	1.08	1.09	1.1	1.07	1.09	1.1	1.16	1.17	1.58
J3	1.48	1.46	1.47	1.45	1.47	1.55	1.82	1.87	2.29
J2	NA	NA	NA	NA	NA	NA	NA	NA	NA
J1	2.37	2.36	2.34	2.32	2.35	NA	NA	NA	NA
Stage
Quorum level	0.1	0.2	0.3	0.4	0.5	0.6	0.7	0.8	0.9
K12	2.12	2.18	2.13	2.3	2.64	3.2	4.01	NA	NA
K11	1	1	1	1	1	1	1	1	1
K10	2.35	2.33	2.33	2.29	2.29	NA	NA	NA	NA
K9	NA	NA	NA	NA	NA	NA	NA	NA	NA
K8	NA	NA	NA	NA	NA	NA	NA	NA	NA
K7	NA	NA	NA	NA	NA	NA	NA	NA	NA
K6	3.04	3.07	3.75	4.07	4.86	5.7	6.5	7.13	NA
K5	2.99	2.91	2.98	3.69	NA	NA	NA	NA	NA
K4	3.2	3.1	3.1	3.36	NA	NA	NA	NA	NA
K3	1	1	1	1	1	1	1	1	1
K2	NA	NA	NA	NA	NA	NA	NA	NA	NA
K1	3.66	3.66	3.73	NA	NA	NA	NA	NA	NA
J11	2.84	2.74	3.05	3.43	3.81	4.96	7.55	NA	NA
J10	3.59	3.72	4.1	5	5.74	6.81	7.96	NA	NA
J9	NA	NA	NA	NA	NA	NA	NA	NA	NA
J8	NA	NA	NA	NA	NA	NA	NA	NA	NA
J7	1.1	1.1	1.1	1.09	1.09	1.09	1.17	1.19	1.58
J6	NA	NA	NA	NA	NA	NA	NA	NA	NA
J5	NA	NA	NA	NA	NA	NA	NA	NA	NA
J4	1.46	1.46	1.47	1.48	1.46	1.55	1.82	1.9	2.27
J3	NA	NA	NA	NA	NA	NA	NA	NA	NA
J2	NA	NA	NA	NA	NA	NA	NA	NA	NA
J1	NA	NA	NA	NA	NA	NA	NA	NA	NA

## Sheet: Sauropodomorphs
Quorum level	0.1	0.2	0.3	0.4	0.5	0.6	0.7	0.8	0.9
K8	2.79	2.76	2.97	3.26	3.87	4.95	6.96	10.54	NA
K7	5.28	5.89	7.07	8.75	10.18	NA	NA	NA	NA
K6	7.58	11.03	NA	NA	NA	NA	NA	NA	NA
K5	3.24	3.26	3.74	4.57	5.45	NA	NA	NA	NA
K4	4.3	4.86	5.87	NA	NA	NA	NA	NA	NA
K3	3.44	3.45	3.76	4.22	5.03	6.08	NA	NA	NA
K2	5.31	5.26	6.03	6.11	NA	NA	NA	NA	NA
K1	3.54	3.56	NA	NA	NA	NA	NA	NA	NA
J6	3.14	3.19	3.51	3.79	4.34	5.33	6.74	8.94	14.24
J5	4.62	5.01	6.13	7.77	10.27	NA	NA	NA	NA
J4	1.53	1.59	1.53	1.57	1.56	1.73	2.18	3.4	NA
J3	NA	NA	NA	NA	NA	NA	NA	NA	NA
J2	NA	NA	NA	NA	NA	NA	NA	NA	NA
J1	2.51	2.52	2.74	3.09	3.47	4.5	6.98	12.89	NA
Stage
Quorum level	0.1	0.2	0.3	0.4	0.5	0.6	0.7	0.8	0.9
K12	2.75	2.81	2.91	3.38	3.92	5.09	6.94	10.42	NA
K11	NA	NA	NA	NA	NA	NA	NA	NA	NA
K10	NA	NA	NA	NA	NA	NA	NA	NA	NA
K9	NA	NA	NA	NA	NA	NA	NA	NA	NA
K8	NA	NA	NA	NA	NA	NA	NA	NA	NA
K7	NA	NA	NA	NA	NA	NA	NA	NA	NA
K6	1.97	1.99	2.02	2.01	2.04	NA	NA	NA	NA
K5	NA	NA	NA	NA	NA	NA	NA	NA	NA
K4	3.55	3.57	3.58	3.88	3.97	NA	NA	NA	NA
K3	NA	NA	NA	NA	NA	NA	NA	NA	NA
K2	1.47	1.5	1.48	1.51	1.54	1.46	NA	NA	NA
K1	NA	NA	NA	NA	NA	NA	NA	NA	NA
J11	2.96	3.03	3.34	4.05	4.87	6.08	7.89	10.04	14.95
J10	4.22	4.46	4.67	5.41	5.83	7.06	8.61	11.76	NA
J9	3.11	3	3.12	3.6	4.12	5.14	NA	NA	NA
J8	3.57	3.55	4.01	4.74	NA	NA	NA	NA	NA
J7	1.45	1.48	1.46	1.44	1.43	1.54	1.82	2.51	NA
J6	NA	NA	NA	NA	NA	NA	NA	NA	NA
J5	NA	NA	NA	NA	NA	NA	NA	NA	NA
J4	NA	NA	NA	NA	NA	NA	NA	NA	NA
J3	NA	NA	NA	NA	NA	NA	NA	NA	NA
J2	1.82	1.82	1.85	1.85	1.97	2.19	2.59	3.07	4.78
J1	3.02	3.12	3.2	3.8	4.1	4.65	NA	NA	NA

## Sheet: Sauropterygians
Quorum level	0.1	0.2	0.3	0.4	0.5	0.6	0.7	0.8	0.9
K8	3.62	3.53	3.96	4.44	5.11	6.25	7.86	8.73	NA
K7	3.17	3.29	3.57	4.07	4.68	5.92	7.32	NA	NA
K6	3.05	3.32	4.02	5.03	6.34	8.88	NA	NA	NA
K5	2.76	2.77	3.01	3.22	3.58	4.34	5.2	NA	NA
K4	3.35	3.36	4.22	4.66	5.29	NA	NA	NA	NA
K3	2.15	2.17	2.12	2.62	2.87	3.61	3.85	NA	NA
K2	2.48	2.47	2.49	2.49	2.74	NA	NA	NA	NA
K1	2.2	2.12	2.19	2.24	2.49	3.12	3.69	4.41	NA
J6	2.01	1.93	2.11	2.07	2.26	2.76	3.4	9.28	7.03
J5	3.48	3.5	3.93	4.45	4.99	6.18	7.37	NA	NA
J4	2.36	2.37	2.3	2.32	2.37	NA	NA	7.11	NA
J3	2.93	2.93	3.04	3.39	4.02	4.74	5.68	NA	NA
J2	NA	NA	NA	NA	NA	NA	NA	NA	NA
J1	3.27	3.33	3.81	4.42	5.08	6.49	8.31	NA	NA
Stage
Quorum level	0.1	0.2	0.3	0.4	0.5	0.6	0.7	0.8	0.9
K12	3.6	3.56	4.08	4.45	5.17	6.22	7.94	NA	NA
K11	NA	NA	NA	NA	NA	NA	NA	NA	NA
K10	3.05	2.91	3	3.21	NA	NA	NA	NA	NA
K9	NA	NA	NA	NA	NA	NA	NA	NA	NA
K8	NA	NA	NA	NA	NA	NA	NA	NA	NA
K7	NA	NA	NA	NA	NA	NA	NA	NA	NA
K6	2.66	2.68	2.67	2.68	NA	NA	NA	NA	NA
K5	NA	NA	NA	NA	NA	NA	NA	NA	NA
K4	NA	NA	NA	NA	NA	NA	NA	NA	NA
K3	NA	NA	NA	NA	NA	NA	NA	NA	NA
K2	1.31	1.3	1.31	1.33	1.33	1.32	1.48	1.51	NA
K1	NA	NA	NA	NA	NA	NA	NA	NA	NA
J11	2.27	2.22	2.25	2.34	2.67	3.11	4.05	5.75	NA
J10	2.13	2.1	2.04	2.18	2.32	2.61	3.18	3.6	4.58
J9	3.22	3.24	3.37	3.73	4	4.68	5.61	6.58	NA
J8	3.32	3.3	3.53	3.81	4.3	5.03	5.84	7.08	9.91
J7	1	1	1	1	1	1	1	1	1
J6	NA	NA	NA	NA	NA	NA	NA	NA	NA
J5	NA	NA	NA	NA	NA	NA	NA	NA	NA
J4	2.89	2.87	3.01	3.36	3.73	4.55	5.89	NA	NA
J3	NA	NA	NA	NA	NA	NA	NA	NA	NA
J2	2.52	2.65	2.55	2.8	2.99	3.47	NA	NA	NA
J1	3.03	3.03	3.64	4.29	4.81	5.92	NA	NA	NA

[truncated: 2 more sheets: Testudines, Theropods]
