# Supplementary material for: Sea level regulated tetrapod diversity dynamics through the Jurassic/Cretaceous interval
Source: Nat Commun. 2016 Sep 2;7:12737. doi: 10.1038/ncomms12737 (PMC5025807; doi:10.1038/ncomms12737)
Supplement: Supplementary Data 5 — Extinction and origination results [file ncomms12737-s6.xlsx]

## Sheet: Foote extinction
10 myr time bin
	Aves	Chelonioides	Choristoderes	Crocodyliformes (terrestrial)	Crocodyliformes (marine)	Ichthyosaurs	Lepidosauromorphs	Lissamphibians	Mammals	Ornithischians	Plesiosaurs	Pterosaurs	Sauropodormorphs	Testudines	Theropods
K8	0.559616	2.07944	0.693147	0.820981	0.916291	NA	1.07756	1.17866	1.22378	1.12214	0.367725	0.510826	0.405465	1.14513	0.965081
K7	0.81093	0.693147	0.405465	0.0870114	NA	NA	0.0571584	0.223144	0.641854	0.251314	0.441833	0.693147	0.200671	0.236389	0.328504
K6	NA	0.405465	NA	0.154151	NA	NA	0.0540672	0.405465	0.0953102	NA	0.182322	NA	NA	0.211309	NA
K5	0.287682	NA	NA	0.287682	NA	0.693147	0.133531	0.223144	0.310155	0.348307	NA	0.693147	0.182322	0.374693	0.125163
K4	NA	NA	0.405465	0.405465	NA	NA	0.167054	0.336472	NA	0.241162	0.10536	0.559616	0.241162	0.348307	0.143101
K3	NA	NA	0.405465	NA	0.223144	0.287682	0.167054	0.182322	0.182322	0.200671	0.10536	0.223144	0.241162	0.154151	0.310155
K2	0.405465	NA	NA	0.287682	0.287682	NA	0.241162	NA	0.405465	0.318454	0.117783	NA	NA	0.0800427	0.200671
K1	NA	NA	NA	0.182322	0.223144	0.916291	0.336472	0.336472	0.81093	0.117783	0.154151	0.510826	0.200671	0.287682	NA
J6	NA	NA	NA	0.81093	0.587787	0.693147	NA	NA	0.405465	0.847298	0.287682	1.09861	1.335	0.955511	0.619039
J5	NA	NA	NA	0.182322	0.287682	NA	0.105361	0.182322	0.693147	0.405465	NA	0.405465	NA	0.223144	0.133531
J4	NA	NA	NA	NA	NA	0.693147	NA	NA	NA	NA	NA	NA	NA	NA	NA
J3	NA	NA	NA	NA	NA	0.510826	NA	NA	NA	NA	0.405465	NA	NA	NA	NA
J2	NA	NA	NA	NA	NA	NA	NA	NA	NA	1.09861	NA	0.693147	NA	NA	NA
J1	NA	NA	NA	NA	NA	NA	NA	NA	NA	NA	NA	NA	NA	NA	NA
Stage
	Aves	Chelonioides	Choristoderes	Crocodyliformes (marine)	Crocodyliformes (terrestrial)	Ichthyosaurs	Lepidosauromorphs	Lissamphibians	Mammals	Ornithischians	Plesiosaurs	Pterosaurs	Sauropodormorphs	Testudines	Theropods
Maastrichtian	0.693147	1.20397	NA	0.916291	0.693147	NA	1.07756	0.826679	0.788457	1.07614	0.287682	0.223144	0.451985	0.959776	0.81093
Campanian	0.510826	0.510826	0.693147	NA	0.074108	NA	0.0606246	0.133531	0.371564	0.182322	0.325422	0.559616	0.251314	0.191055	0.223144
Santonian	NA	0.287682	NA	NA	0.074108	NA	0.0540672	0.133531	0.0487902	0.0645385	NA	NA	NA	0.182322	0.0487902
Coniacian	0.405465	NA	NA	NA	NA	NA	0.0606246	0.693147	0.223144	0.074108	NA	NA	NA	NA	0.0487902
Turonian	NA	NA	NA	NA	0.074108	NA	0.0645385	NA	0.0540672	NA	0.143101	NA	NA	0.0512933	NA
Cenomanian	NA	NA	NA	NA	0.223144	0.510826	0.154151	0.154151	0.268264	0.325422	NA	0.405465	0.0645385	0.305382	0.117783
Albian	NA	NA	0.405465	0.223144	0.310155	NA	0.182322	0.336472	NA	0.207639	0.0800427	0.470004	0.182322	0.287682	0.133531
Aptian	NA	NA	0.405465	NA	NA	0.223144	0.167054	0.182322	0.154151	0.167054	0.0800427	0.182322	0.182322	0.125163	0.223144
Barremian	0.693147	NA	NA	NA	0.200671	NA	NA	NA	0.405465	0.167054	0.0870114	NA	NA	NA	0.0953102
Hauterivian	NA	NA	NA	0.182322	NA	NA	0.0953102	NA	NA	NA	NA	NA	NA	0.0800427	NA
Valanginian	NA	NA	0.405465	0.133531	NA	0.510826	0.0953102	NA	0.154151	NA	0.105361	NA	0.0953102	0.143101	NA
Berriasian	NA	NA	NA	NA	0.133531	0.287682	0.336472	0.336472	0.336472	0.0953102	0.105361	0.405465	0.0953102	0.0953102	0.133531
Tithonian	NA	NA	NA	0.405465	0.538996	0.287682	0.200671	NA	0.405465	0.510826	0.223144	0.693147	0.875469	0.693147	0.538996
Kimmeridgian	NA	NA	NA	0.367725	0.133531	NA	0.105361	0.154151	0.510826	0.154151	0.117783	NA	NA	NA	NA
Oxfordian	NA	NA	NA	NA	NA	NA	NA	NA	0.287682	0.287682	NA	0.223144	NA	0.287682	NA
Callovian	NA	NA	NA	NA	NA	NA	NA	0.223144	0.510826	NA	NA	NA	NA	NA	NA
Bathonian	NA	NA	NA	NA	NA	NA	NA	NA	NA	NA	NA	NA	NA	NA	NA
Bajocian	NA	NA	NA	NA	NA	0.405465	NA	NA	NA	NA	NA	NA	NA	NA	NA
Aalenian	NA	NA	NA	NA	NA	NA	NA	NA	NA	NA	NA	NA	NA	NA	NA
Toarcian	NA	NA	NA	NA	NA	0.405465	NA	NA	NA	NA	0.405465	NA	NA	NA	NA
Pliensbachian	NA	NA	NA	NA	NA	NA	NA	NA	NA	NA	NA	0.405465	NA	NA	NA
Sinemurian	NA	NA	NA	NA	NA	NA	NA	NA	NA	NA	0.405465	NA	NA	NA	1.38629
Hettangian	NA	NA	NA	NA	NA	NA	NA	NA	NA	NA	NA	NA	NA	NA	NA

## Sheet: Foote origination
10 myr time bin
	Aves	Chelonioides	Choristoderes	Crocodyliformes (terrestrial)	Crocodyliformes (marine)	Ichthyosaurs	Lepidosauromorphs	Lissamphibians	Mammals	Ornithischians	Plesiosaurs	Pterosaurs	Sauropodormorphs	Testudines	Theropods
K8	NA	NA	NA	NA	NA	NA	NA	NA	NA	NA	NA	NA	NA	NA	NA
K7	0.405465	1.38629	NA	0.492476	0.405465	NA	0.693147	0.916291	1.02962	0.998529	NA	0.287682	0.105361	0.788457	0.664976
K6	0.559616	0.916291	0.287682	0.287682	NA	NA	0.476924	0.223144	0.530628	0.287682	0.262364	0.693147	0.262364	0.498991	0.313658
K5	0.287682	NA	NA	0.287682	NA	NA	0.251314	0.405465	0.435318	0.0800427	0.0953102	NA	NA	0.241162	0.125163
K4	0.693147	0.693147	NA	0.117783	0.223144	0.405465	0.0870114	0.182322	0.619039	0.374693	0.105361	0.223144	NA	0.223144	0.143101
K3	NA	NA	0.405465	0.405465	0.223144	NA	NA	0.336472	0.182322	0.105361	0.200671	0.405465	0.0870114	0.287682	0.310155
K2	0.405465	NA	NA	0.154151	NA	0.287682	0.241162	0.182322	0.223144	NA	0.223144	0.405465	0.167054	0.223144	0.10536
K1	NA	NA	0.405465	0.336472	NA	NA	0.0953102	NA	0.405465	0.628609	0.154151	0.287682	0.367725	0.441833	0.287682
J6	0.693147	NA	NA	0.223144	NA	0.693147	NA	NA	0.223144	0.287682	NA	0.405465	0.182322	0.470004	NA
J5	NA	NA	NA	0.955511	0.606136	0.916291	0.510826	0.470004	0.693147	1.0116	0.510826	1.09861	1.60944	1.38629	0.998529
J4	NA	NA	0.693147	0.405465	0.510826	NA	0.847298	0.916291	1.25276	0.693147	0.510826	0.693147	0.693147	NA	0.693147
J3	NA	NA	NA	NA	0.693147	0.287682	NA	NA	0.693147	NA	NA	NA	NA	NA	NA
J2	NA	NA	NA	NA	NA	NA	NA	NA	NA	NA	NA	NA	NA	NA	NA
J1	NA	NA	NA	0.693147	NA	0.693147	NA	NA	NA	1.38629	0.693147	1.09861	NA	NA	0.693147
Stage
	Aves	Chelonioides	Choristoderes	Crocodyliformes (marine)	Crocodyliformes (terrestrial)	Ichthyosaurs	Lepidosauromorphs	Lissamphibians	Mammals	Ornithischians	Plesiosaurs	Pterosaurs	Sauropodormorphs	Testudines	Theropods
Maastrichtian	NA	NA	NA	NA	NA	NA	NA	NA	NA	NA	NA	NA	NA	NA	NA
Campanian	0.510826	1.09861	0.693147	0.405465	0.430783	NA	0.782759	0.619039	0.641854	0.955511	NA	0.223144	0.251314	0.693147	0.615186
Santonian	0.287682	0.510826	NA	NA	0.143101	NA	0.200671	0.133531	NA	0.182322	0.074108	NA	0.200671	0.223144	0.0487902
Coniacian	0.405465	NA	NA	NA	NA	NA	0.117783	NA	0.0953102	0.074108	NA	0.223144	NA	NA	0.0487902
Turonian	0.693147	0.693147	NA	NA	0.143101	NA	0.287682	0.619039	0.476924	0.133531	0.143101	0.223144	NA	0.274437	0.191055
Cenomanian	0.693147	NA	NA	NA	0.154151	NA	0.287682	0.287682	0.37949	0.074108	0.0800427	NA	NA	0.133531	0.117783
Albian	NA	NA	NA	0.182322	0.0870114	0.287682	0.0953102	0.182322	0.559616	0.325422	0.0800427	0.182322	NA	0.182322	0.133531
Aptian	NA	NA	0.405465	0.223144	0.310155	NA	NA	0.336472	0.154151	0.167054	0.154151	0.336472	0.125163	0.236389	0.287682
Barremian	NA	NA	NA	NA	0.105361	NA	0.241162	0.182322	0.154151	NA	0.0870114	0.287682	0.194156	0.182322	NA
Hauterivian	NA	NA	NA	NA	NA	0.223144	NA	NA	0.154151	NA	0.0953102	0.182322	0.0870114	NA	NA
Valanginian	NA	NA	NA	NA	0.117783	NA	NA	NA	0.154151	0.0870114	NA	NA	NA	0.207639	0.262364
Berriasian	NA	NA	0.693147	NA	0.133531	NA	0.182322	NA	0.182322	0.336472	0.200671	NA	NA	0.182322	NA
Tithonian	0.693147	NA	NA	NA	0.133531	0.510826	NA	NA	0.405465	0.154151	NA	0.223144	0.0953102	0.318454	NA
Kimmeridgian	NA	NA	NA	0.200671	0.619039	0.405465	0.441833	0.287682	0.510826	0.693147	0.117783	0.559616	0.798508	1.09861	0.826679
Oxfordian	NA	NA	NA	0.318454	0.223144	NA	0.182322	NA	0.287682	0.287682	NA	0.223144	0.451985	0.287682	0.510826
Callovian	NA	NA	NA	0.287682	0.287682	0.287682	NA	0.405465	NA	0.405465	0.451985	NA	0.287682	0.405465	NA
Bathonian	NA	NA	0.693147	0.223144	0.405465	NA	0.693147	0.916291	0.980829	0.693147	0.287682	0.510826	0.405465	0.693147	NA
Bajocian	NA	NA	NA	0.287682	NA	NA	NA	NA	NA	NA	0.405465	NA	0.693147	NA	NA
Aalenian	NA	NA	NA	NA	NA	NA	NA	NA	NA	NA	NA	NA	NA	NA	NA
Toarcian	NA	NA	NA	0.693147	NA	0.223144	NA	NA	NA	NA	NA	NA	NA	NA	NA
Pliensbachian	NA	NA	NA	NA	NA	NA	NA	NA	NA	NA	NA	NA	NA	NA	NA
Sinemurian	NA	NA	NA	NA	0.693147	NA	NA	NA	NA	NA	NA	NA	NA	NA	NA
Hettangian	NA	NA	NA	NA	NA	0.693147	NA	NA	NA	NA	0.916291	0.693147	NA	NA	1.60944

## Sheet: 3T extinction
10 myr time bin
	Aves	Chelonioides	Choristoderes	Crocodyliformes (terrestrial)	Crocodyliformes (marine)	Ichthyosaurs	Plesiosaurs	Ornithischians	Sauropodormorphs	Theropods	Lissamphibians	Lepidosauromorphs	Mammals	Pterosaurs	Testudines
K8	NA	NA	NA	NA	NA	NA	NA	NA	NA	NA	NA	NA	NA	NA	NA
K7	1.792	NA	NA	0.377	NA	NA	1.153	1.504	0.934	1.426	1.216	0.405	1.648	NA	0.78
K6	0.405	NA	NA	1.253	NA	NA	1.623	NA	NA	0.55	1.91	1.003	0.571	NA	1.245
K5	NA	0.693	NA	NA	NA	NA	0.236	NA	NA	NA	1.504	NA	1.196	NA	1.581
K4	NA	NA	NA	0.847	NA	0.223	0.93	1.974	1.34	1.466	NA	NA	0.348	NA	1.022
K3	NA	NA	NA	1.253	NA	0.916	0.236	1.504	1.34	NA	NA	NA	NA	NA	0.329
K2	NA	NA	NA	0.442	NA	0.223	0.93	1.058	0.241	1.936	NA	NA	NA	NA	NA
K1	NA	NA	NA	0.442	1.417	1.609	0.236	NA	0.934	NA	NA	0.821	NA	2.485	1.938
J6	NA	NA	NA	1.135	1.166	0.916	1.846	NA	2.381	1.849	NA	0.492	1.447	2.996	2.033
J5	NA	NA	NA	0.154	1.012	NA	0.236	NA	0.934	1.243	NA	0.598	NA	NA	NA
J4	NA	NA	NA	NA	0.318	NA	NA	NA	NA	NA	NA	NA	NA	NA	NA
J3	NA	NA	NA	NA	NA	NA	NA	NA	NA	NA	NA	NA	NA	NA	NA
J2	NA	NA	NA	NA	NA	0.223	0.236	NA	NA	NA	NA	NA	NA	NA	NA
J1	NA	NA	NA	NA	NA	NA	NA	NA	NA	NA	NA	NA	NA	NA	NA
Stage
	Aves	Chelonioides	Choristoderes	Crocodyliformes (terrestrial)	Crocodyliformes (marine)	Ichthyosaurs	Plesiosaurs	Ornithischians	Sauropodormorphs	Theropods	Lissamphibians	Lepidosauromorphs	Mammals	Pterosaurs	Testudines
Maastrichtian	NA	NA	NA	NA	NA	NA	NA	NA	NA	NA	NA	NA	NA	NA	NA
Campanian	0.693	NA	NA	NA	NA	NA	1.038	1.034	1.658	0.916	NA	0.452	NA	NA	0.84
Santonian	NA	NA	NA	NA	NA	NA	0.345	NA	NA	0.511	0.875	0.606	NA	1.012	NA
Coniacian	NA	NA	NA	NA	NA	NA	0.345	NA	NA	1.897	2.955	0.724	3.519	NA	NA
Turonian	0.693	NA	NA	NA	NA	NA	NA	NA	NA	0.916	1.569	NA	NA	NA	NA
Cenomanian	NA	NA	NA	NA	NA	NA	1.038	NA	NA	NA	1.569	NA	2.575	NA	1.805
Albian	NA	NA	NA	0.956	NA	0.305	1.038	2.015	1.658	1.427	NA	NA	1.322	NA	1.245
Aptian	NA	NA	NA	1.361	NA	0.305	0.345	NA	1.253	NA	NA	NA	NA	NA	0.552
Barremian	NA	NA	NA	0.262	NA	0.305	0.345	0.629	0.56	NA	NA	NA	NA	NA	NA
Hauterivian	NA	NA	NA	0.262	NA	NA	NA	0.629	NA	NA	NA	NA	NA	NA	1.245
Valanginian	NA	NA	NA	0.262	0.125	NA	NA	1.322	NA	NA	NA	NA	NA	NA	1.245
Berriasian	NA	NA	NA	0.55	0.818	NA	NA	NA	NA	1.204	NA	NA	NA	2.11	0.958
Tithonian	NA	NA	NA	0.956	1.378	1.404	1.731	NA	3.268	2.015	NA	0.724	NA	2.621	2.855
Kimmeridgian	NA	NA	NA	0.262	0.307	0.305	0.345	0.629	0.56	0.511	NA	NA	NA	1.012	NA
Oxfordian	NA	NA	NA	NA	0.125	0.305	0.633	NA	NA	0.511	0.875	NA	NA	NA	NA
Callovian	NA	NA	NA	NA	0.125	NA	NA	NA	NA	0.511	NA	NA	NA	NA	0.552
Bathonian	NA	NA	NA	NA	0.125	NA	NA	NA	0.56	0.511	NA	NA	NA	NA	NA
Bajocian	NA	NA	NA	NA	NA	NA	NA	NA	NA	NA	NA	NA	NA	NA	NA
Aalenian	NA	NA	NA	NA	NA	NA	NA	NA	NA	NA	NA	NA	NA	NA	NA
Toarcian	NA	NA	NA	NA	NA	0.999	NA	NA	NA	NA	NA	NA	NA	NA	NA
Pliensbachian	NA	NA	NA	NA	NA	0.999	0.345	NA	NA	NA	NA	NA	NA	NA	NA
Sinemurian	NA	NA	NA	NA	NA	0.305	1.038	NA	NA	NA	NA	NA	NA	NA	NA
Hettangian	NA	NA	NA	NA	NA	0.711	NA	NA	NA	NA	NA	NA	NA	NA	NA

## Sheet: 3T origination
10 myr time bin
	Aves	Chelonioides	Choristoderes	Crocodyliformes (terrestrial)	Crocodyliformes (marine)	Ichthyosaurs	Plesiosaurs	Ornithischians	Sauropodormorphs	Theropods	Lissamphibians	Lepidosauromorphs	Mammals	Pterosaurs	Testudines
K8	NA	NA	NA	NA	NA	NA	NA	NA	NA	NA	NA	NA	NA	NA	NA
K7	1.504	NA	NA	1.253	NA	NA	0.236	3.19	0.647	2.236	2.197	1.34	2.428	NA	1.678
K6	1.792	NA	NA	1.764	NA	NA	1.846	NA	NA	1.936	1.91	2.708	1.36	NA	2.033
K5	NA	0.693	NA	NA	NA	NA	0.93	NA	NA	NA	1.91	NA	0.859	NA	1.245
K4	NA	NA	NA	0.56	NA	0.916	0.236	2.197	0.241	1.243	NA	NA	2.294	NA	1.176
K3	NA	NA	NA	1.54	NA	0.223	0.93	1.281	1.34	NA	NA	NA	NA	NA	2.12
K2	NA	NA	NA	0.154	NA	0.916	0.93	0.588	0.241	1.243	NA	NA	NA	NA	NA
K1	NA	NA	NA	0.442	0.318	0.223	0.93	NA	1.34	NA	NA	0.598	NA	2.079	1.022
J6	NA	NA	NA	0.442	0.318	0.916	0.236	NA	0.241	0.55	NA	0.31	1.041	2.485	1.245
J5	NA	NA	NA	2.234	1.571	NA	1.153	NA	3.074	2.948	NA	1.003	NA	NA	NA
J4	NA	NA	NA	NA	1.012	NA	NA	NA	NA	NA	NA	NA	NA	NA	NA
J3	NA	NA	NA	NA	NA	NA	NA	NA	NA	NA	NA	NA	NA	NA	NA
J2	NA	NA	NA	NA	NA	0.223	0.236	NA	NA	NA	NA	NA	NA	NA	NA
J1	NA	NA	NA	NA	NA	NA	NA	NA	NA	NA	NA	NA	NA	NA	NA
Stage
	Aves	Chelonioides	Choristoderes	Crocodyliformes (terrestrial)	Crocodyliformes (marine)	Ichthyosaurs	Plesiosaurs	Ornithischians	Sauropodormorphs	Theropods	Lissamphibians	Lepidosauromorphs	Mammals	Pterosaurs	Testudines
Maastrichtian	NA	NA	NA	NA	NA	NA	NA	NA	NA	NA	NA	NA	NA	NA	NA
Campanian	1.792	NA	NA	NA	NA	NA	1.038	3.231	1.658	3.114	2.955	1.705	NA	NA	2.056
Santonian	NA	NA	NA	NA	NA	NA	1.038	NA	NA	1.609	NA	1.299	NA	1.705	NA
Coniacian	NA	NA	NA	NA	NA	NA	0.345	NA	NA	0.511	0.875	1.012	1.322	NA	NA
Turonian	1.386	NA	NA	NA	NA	NA	NA	NA	NA	1.204	2.955	NA	NA	NA	NA
Cenomanian	NA	NA	NA	NA	NA	NA	1.443	NA	NA	NA	1.569	NA	1.727	NA	1.245
Albian	NA	NA	NA	0.668	NA	0.999	0.345	2.238	0.56	1.204	NA	NA	3.268	NA	1.399
Aptian	NA	NA	NA	1.649	NA	0.305	1.731	NA	1.658	NA	NA	NA	NA	NA	2.344
Barremian	NA	NA	NA	0.262	NA	0.305	0.345	1.034	1.253	NA	NA	NA	NA	NA	NA
Hauterivian	NA	NA	NA	0.262	NA	NA	NA	1.322	NA	NA	NA	NA	NA	NA	0.552
Valanginian	NA	NA	NA	0.262	0.125	NA	NA	0.629	NA	NA	NA	NA	NA	NA	0.552
Berriasian	NA	NA	NA	0.262	0.125	NA	NA	NA	NA	0.511	NA	NA	NA	1.012	1.245
Tithonian	NA	NA	NA	0.55	0.125	0.999	0.345	NA	0.56	0.511	NA	0.318	NA	2.11	1.651
Kimmeridgian	NA	NA	NA	2.054	0.462	0.711	0.633	2.42	2.575	2.708	NA	NA	NA	2.621	NA
Oxfordian	NA	NA	NA	NA	0.818	0.305	0.345	NA	NA	0.511	0.875	NA	NA	NA	NA
Callovian	NA	NA	NA	NA	0.531	NA	NA	NA	NA	0.511	NA	NA	NA	NA	0.552
Bathonian	NA	NA	NA	NA	0.818	NA	NA	NA	0.56	0.511	NA	NA	NA	NA	NA
Bajocian	NA	NA	NA	NA	NA	NA	NA	NA	NA	NA	NA	NA	NA	NA	NA
Aalenian	NA	NA	NA	NA	NA	0.305	NA	NA	NA	NA	NA	NA	NA	NA	NA
Toarcian	NA	NA	NA	NA	NA	0.999	NA	NA	NA	NA	NA	NA	NA	NA	NA
Pliensbachian	NA	NA	NA	NA	NA	0.305	0.345	NA	NA	NA	NA	NA	NA	NA	NA
Sinemurian	NA	NA	NA	NA	NA	0.305	0.345	NA	NA	NA	NA	NA	NA	NA	NA
Hettangian	NA	NA	NA	NA	NA	NA	NA	NA	NA	NA	NA	NA	NA	NA	NA
