# Supplementary material for: Sea level regulated tetrapod diversity dynamics through the Jurassic/Cretaceous interval
Source: Nat Commun. 2016 Sep 2;7:12737. doi: 10.1038/ncomms12737 (PMC5025807; doi:10.1038/ncomms12737)
Supplement: Supplementary Data 6 — Model fitting results [file ncomms12737-s7.xlsx]

## Sheet: Aves
Genus diversity	AICc		Spearman's rank			Pearson's PMCC
	Likelihood	Weight	rho	p-value	adjusted p-value	r	p-value	adjusted p-value
Non-marine area	67.7631	0.165533	0.392857	0.3956	0.56025	0.655246	0.1101	0.33
Sea-level (Miller)	70.4503	0.0431896	-0.357143	0.4444	0.56025	-0.402868	0.3702	0.55
Oxygen	67.4529	0.193309	0.678571	0.1095	0.495	0.67386	0.09695	0.33
Carbon	66.3409	0.337069	0.0714286	0.9063	0.906	0.730938	0.06201	0.33
Strontium	71.5997	0.0243096	0.321429	0.4976	0.56025	0.113167	0.8091	0.942
Sulphur	68.9679	0.0906281	-0.392857	0.3956	0.56025	-0.5676	0.1838	0.3312
Sea-surface temp.	68.7964	0.0987436	-0.738769	0.05786	0.495	-0.581874	0.1705	0.3312
TBF	71.6817	0.0233335	0.392857	0.3956	0.56025	0.0343578	0.9417	0.942
TBC	71.635	0.0238847	0.571429	0.2	0.56025	0.0884394	0.8504	0.942
SQS diversity	AICc		Spearman's rank			Pearson's PMCC
	Likelihood	Weight	rho	p-value	adjusted p-value	r	p-value	adjusted p-value
Non-marine area	62.5496	0.224415	0.392857	0.3956	0.5544	0.705221	0.07672	0.2537
Sea-level (Miller)	66.6302	0.0291725	-0.392857	0.3956	0.5544	-0.315569	0.4905	0.5728
Oxygen	64.0863	0.104079	0.857143	0.02381	0.168	0.611505	0.1445	0.2537
Carbon	61.1349	0.455263	-0.107143	0.8397	0.84	0.767672	0.04389	0.2537
Strontium	67.1271	0.0227549	0.142857	0.7825	0.84	-0.182607	0.6951	0.695
Sulphur	63.6549	0.129135	-0.571429	0.2	0.467	-0.641371	0.1205	0.2537
Sea-surface temp.	66.2557	0.0351801	-0.738769	0.05786	0.203	-0.382742	0.3968	0.5558

## Sheet: Chelonioides
Genus diversity	AICc		Spearman's rank			Pearson's PMCC
	Likelihood	Weight	rho	p-value	adjusted p-value	r	p-value	adjusted p-value
Non-marine area	-3.64315	1.2269e-05	NA	NA	NA	0.932809	0.2347	0.47
Sea-level (Miller)	-7.71742	9.40862e-05	NA	NA	NA	-0.98316	0.117	0.47
Oxygen	-4.01177	1.47521e-05	NA	NA	NA	0.940824	0.2201	0.47
Carbon	1.70739	8.4519e-07	NA	NA	NA	-0.476651	0.6837	0.684
Strontium	0.169316	1.82366e-06	NA	NA	NA	0.732927	0.4763	0.595
Sulphur	-0.995666	3.26525e-06	NA	NA	NA	-0.828325	0.3786	0.5771
SQS diversity	-4.50443	1.88727e-05	NA	NA	NA	0.950022	0.2021	0.47
Sea-surface temp.	0.96278	1.22644e-06	NA	NA	NA	-0.630126	0.566	0.6289
MBF	-26.2597	0.99985	NA	NA	NA	0.999965	0.005292	0.05
MBC	-0.659801	2.76048e-06	NA	NA	NA	0.805567	0.4037	0.577
SQS diversity	AICc		Spearman's rank			Pearson's PMCC
	Likelihood	Weight	rho	p-value	adjusted p-value	r	p-value	adjusted p-value
Non-marine area	-12.2645	0.0366299	NA	NA	NA	-0.164854	0.8946	0.895
Sea-level (Miller)	-12.2833	0.0369751	NA	NA	NA	-0.182323	0.8833	0.895
Oxygen	-17.4248	0.483474	NA	NA	NA	-0.908744	0.2741	0.895
Carbon	-12.4938	0.0410795	NA	NA	NA	-0.31426	0.7965	0.895
Strontium	-13.1486	0.0569925	NA	NA	NA	-0.524869	0.6482	0.895
Sulphur	-15.0438	0.147012	NA	NA	NA	-0.78409	0.4263	0.895
SQS diversity	-15.1232	0.152964	NA	NA	NA	-0.790478	0.4197	0.895
Sea-surface temp.	-12.6705	0.0448725	NA	NA	NA	0.387672	0.7466	0.895

## Sheet: Choristoderes
Genus diversity	AICc		Spearman's rank			Pearson's PMCC
	Likelihood	Weight	rho	p-value	adjusted p-value	r	p-value	adjusted p-value
Non-marine area	-8.35562	0.14469	NA	NA	NA	0.904311	0.2808	0.930375
Sea-level (Miller)	-3.24808	0.0112551	NA	NA	NA	0.00356464	0.9977	0.930375
Oxygen	-4.00729	0.0164517	NA	NA	NA	0.47286	0.6864	0.930375
Carbon	-6.19221	0.0490522	NA	NA	NA	0.790702	0.4194	0.930375
Strontium	-6.10613	0.0469857	NA	NA	NA	-0.783772	0.4266	0.930375
Sulphur	-11.4764	0.688808	NA	NA	NA	-0.967268	0.1633	0.930375
Sea-surface temp.	-4.11109	0.0173281	NA	NA	NA	0.5	0.6667	0.930375
TBF	-3.51134	0.0128386	NA	NA	NA	-0.28987	0.8128	0.930375
TBC	-3.47241	0.012591	NA	NA	NA	-0.268438	0.827	0.930375
SQS diversity	AICc		Spearman's rank			Pearson's PMCC
	Likelihood	Weight	rho	p-value	adjusted p-value	r	p-value	adjusted p-value
Non-marine area	-17.5375	2.63952e-05	NA	NA	NA	0.983992	0.1141	0.399
Sea-level (Miller)	-7.39124	1.65304e-07	NA	NA	NA	-0.255439	0.8356	0.836
Oxygen	-9.08792	3.86112e-07	NA	NA	NA	0.684852	0.5197	0.683667
Carbon	-8.55752	2.96168e-07	NA	NA	NA	0.605256	0.5861	0.683667
Strontium	-12.7322	2.38813e-06	NA	NA	NA	-0.917832	0.2599	0.606667
Sulphur	-38.6221	0.99997	NA	NA	NA	-0.999986	0.003378	0.021
Sea-surface temp.	-9.26866	4.2263e-07	NA	NA	NA	0.707154	0.5	0.683667

## Sheet: Crocodyliformes (marine)
Genus diversity	AICc		Spearman's rank			Pearson's PMCC
	Likelihood	Weight	rho	p-value	adjusted p-value	r	p-value	adjusted p-value
Non-marine area	56.1786	0.00535958	0.0238095	0.9768	0.977	-0.0757215	0.8586	0.947
Sea-level (Miller)	52.968	0.026686	0.178571	0.7131	0.977	0.230567	0.6189	0.884286
Oxygen	53.9305	0.0164926	-0.428571	0.2992	0.7475	-0.499305	0.2078	0.52
Carbon	56.2161	0.0052598	-0.0714286	0.882	0.977	0.0324265	0.9392	0.947
Strontium	53.3597	0.0219402	-0.595238	0.1323	0.44	-0.548638	0.1591	0.52
Sulphur	55.1718	0.00886614	-0.119048	0.793	0.977	-0.351139	0.3937	0.788
SQS diversity	55.6148	0.00710471	-0.0476191	0.9349	0.977	-0.270898	0.5164	0.86
Sea-surface temp.	56.2181	0.00525475	0.347312	0.3993	0.798	-0.0284861	0.9466	0.947
MBF	47.2207	0.472403	0.904762	0.004563	0.05	0.821891	0.01231	0.065
MBC	47.4058	0.430633	0.761905	0.03676	0.185	0.817256	0.01324	0.065
SQS diversity	AICc		Spearman's rank			Pearson's PMCC
	Likelihood	Weight	rho	p-value	adjusted p-value	r	p-value	adjusted p-value
Non-marine area	24.3904	0.103677	-0.452381	0.2675	0.6336	-0.326264	0.4303	0.677714
Sea-level (Miller)	24.2081	0.113568	0.392857	0.3956	0.6336	0.380429	0.3999	0.677714
Oxygen	22.7406	0.236551	-0.52381	0.1966	0.6336	-0.522455	0.1841	0.677714
Carbon	24.674	0.0899696	-0.404762	0.3268	0.6336	-0.272401	0.514	0.677714
Strontium	24.876	0.0813262	-0.238095	0.5821	0.776	-0.224783	0.5925	0.677714
Sulphur	25.0678	0.0738879	0	1	1	-0.165783	0.6948	0.695
SQS diversity	24.3617	0.105171	-0.0714286	0.882	1	-0.331118	0.423	0.677714
Sea-surface temp.	23.1182	0.195849	-0.491027	0.2166	0.6336	-0.487664	0.2203	0.677714

## Sheet: Crocodyliformes (non-marine)
Genus diversity	AICc		Spearman's rank			Pearson's PMCC
	Likelihood	Weight	rho	p-value	adjusted p-value	r	p-value	adjusted p-value
Non-marine area	95.7123	0.0158575	0.104895	0.7495	0.75	0.0123613	0.9696	0.97
Sea-level (Miller)	88.6974	0.529061	0.345454	0.2994	0.6102	0.155884	0.6472	0.83025
Oxygen	95.2285	0.0201976	-0.174825	0.5883	0.714375	-0.199161	0.5349	0.83025
Carbon	93.6619	0.0442063	0.552448	0.06663	0.603	0.396483	0.202	0.83025
Strontium	94.6861	0.0264889	-0.251748	0.4301	0.645	-0.286531	0.3666	0.83025
Sulphur	94.8529	0.0243705	0.342657	0.2762	0.6102	0.263172	0.4086	0.83025
Sea-surface temp.	89.9058	0.289133	0.302824	0.3387	0.6102	0.619438	0.03171	0.288
TBF	95.4904	0.0177182	0.153846	0.6351	0.714375	0.135911	0.6736	0.83025
TBC	95.5727	0.0170043	0.426573	0.1689	0.6102	0.108266	0.7377	0.83025
SQS diversity	AICc		Spearman's rank			Pearson's PMCC
	Likelihood	Weight	rho	p-value	adjusted p-value	r	p-value	adjusted p-value
Non-marine area	35.7853	0.00837979	-0.357576	0.3128	0.67725	-0.588532	0.07348	0.15225
Sea-level (Miller)	26.2854	0.968527	0.75	0.02549	0.175	0.846027	0.004043	0.028
Oxygen	39.2348	0.00149344	-0.030303	0.9457	0.946	-0.277721	0.4372	0.6118
Carbon	39.5646	0.00126641	0.309091	0.3871	0.67725	0.214909	0.551	0.642833
Strontium	40.0349	0.00100104	-0.0545455	0.8916	0.946	-0.0160098	0.965	0.965
Sulphur	35.2945	0.0107108	0.466667	0.1782	0.623	0.614557	0.05868	0.15225
Sea-surface temp.	36.1413	0.0070135	0.042948	0.9062	0.946	0.568052	0.08669	0.15225

## Sheet: Ichthyosaurs
Genus diversity	AICc		Spearman's rank			Pearson's PMCC
	Likelihood	Weight	rho	p-value	adjusted p-value	r	p-value	adjusted p-value
Non-marine area	62.2041	0.000328559	0.21918	0.5173	0.989	0.141131	0.6789	0.86
Sea-level (Miller)	51.6316	0.0649251	0.349423	0.3962	0.989	0.121566	0.7743	0.86
Oxygen	61.9744	0.000368557	0.0273975	0.9363	0.989	-0.200441	0.5546	0.86
Carbon	62.3974	0.000298289	0.205482	0.5444	0.989	0.0504199	0.883	0.883
Strontium	62.1199	0.00034269	0.00456626	0.9894	0.989	-0.165509	0.6267	0.86
Sulphur	61.7605	0.000410148	-0.105024	0.7586	0.989	-0.24219	0.4731	0.86
SQS diversity	61.9094	0.000380718	0.00456626	0.9894	0.989	-0.214069	0.5273	0.86
Sea-surface temp.	62.2411	0.000322539	-0.0600476	0.8608	0.989	-0.128908	0.7056	0.86
MBF	54.8806	0.0127911	0.534252	0.09046	0.45	0.70453	0.01549	0.075
MBC	46.3297	0.919832	0.675806	0.02245	0.22	0.876651	0.0003972	0.03972
SQS diversity	AICc		Spearman's rank			Pearson's PMCC
	Likelihood	Weight	rho	p-value	adjusted p-value	r	p-value	adjusted p-value
Non-marine area	24.6728	0.0818206	-0.0909091	0.8114	0.906	-0.18441	0.61	0.962
Sea-level (Miller)	26.6463	0.0305015	0.0714286	0.9063	0.906	0.0535444	0.9092	0.962
Oxygen	25.0158	0.0689246	0.139394	0.7072	0.906	-0.0171876	0.9624	0.962
Carbon	23.3544	0.158179	-0.127273	0.7329	0.906	-0.391567	0.2631	0.962
Strontium	24.6857	0.081294	-0.236364	0.5139	0.906	-0.180993	0.6168	0.962
Sulphur	25.0018	0.0694071	0.224242	0.5367	0.906	0.0411007	0.9102	0.962
SQS diversity	21.4025	0.419747	-0.369697	0.2956	0.906	-0.550868	0.09888	0.792
Sea-surface temp.	24.4794	0.0901258	-0.317079	0.372	0.906	-0.229141	0.5243	0.962

## Sheet: Lepidosauromorphs
Genus diversity	AICc		Spearman's rank			Pearson's PMCC
	Likelihood	Weight	rho	p-value	adjusted p-value	r	p-value	adjusted p-value
Non-marine area	122.161	2.94e-05	-0.0197802	0.9517	0.952	-0.405557	0.1502	0.27
Sea-level (Miller)	101.473	0.915	0.4	0.225	0.405	0.243519	0.4706	0.672429
Oxygen	124.654	8.46e-06	-0.0945055	0.75	0.84375	-0.040505	0.8907	0.891
Carbon	124.413	9.55e-06	0.12967	0.6595	0.84375	0.136695	0.6412	0.721125
Strontium	120.722	6.05e-05	0.397802	0.1602	0.405	0.496108	0.07119	0.213
Sulphur	124.182	1.07e-05	0.178022	0.5423	0.813	0.186488	0.5232	0.672429
Sea-surface temp.	121.82	3.49e-05	-0.601114	0.02299	0.207	-0.429667	0.1252	0.27
TBF	114.558	0.00132	0.38022	0.1808	0.405	0.71735	0.003876	0.01744
TBC	106.252	0.0839	0.441758	0.1158	0.405	0.855467	9.568e-05	0.00086112
SQS diversity	AICc		Spearman's rank			Pearson's PMCC
	Likelihood	Weight	rho	p-value	adjusted p-value	r	p-value	adjusted p-value
Non-marine area	48.3685	0.113995	-0.65	0.06656	0.469	-0.530393	0.1418	0.85
Sea-level (Miller)	44.6634	0.726815	0.214286	0.6615	0.912	0.0886597	0.8501	0.85
Oxygen	50.8849	0.0323924	0.116667	0.7756	0.912	0.222399	0.5652	0.85
Carbon	51.2909	0.0264421	0.116667	0.7756	0.912	-0.0748798	0.8482	0.85
Strontium	50.9902	0.0307321	0.0666667	0.8801	0.912	0.195658	0.6139	0.85
Sulphur	51.1582	0.0282559	-0.05	0.9116	0.912	0.141987	0.7156	0.85
Sea-surface temp.	50.3958	0.0413669	-0.476992	0.1942	0.679	-0.315818	0.4077	0.85

## Sheet: Lissamphibians
Genus diversity	AICc		Spearman's rank			Pearson's PMCC
	Likelihood	Weight	rho	p-value	adjusted p-value	r	p-value	adjusted p-value
Non-marine area	1.85077	0.096242	-0.111888	0.7328	1	-0.223302	0.4854	0.847286
Sea-level (Miller)	0.987795	0.148169	-0.181818	0.5952	1	-0.162274	0.6336	0.847286
Oxygen	2.43448	0.0718809	0	1	1	-0.050042	0.8773	0.877
Carbon	2.39956	0.0731471	0.0839161	0.8002	1	0.0735046	0.8204	0.877
Strontium	2.14441	0.0830999	-0.146853	0.6511	1	-0.162255	0.6144	0.847286
Sulphur	0.331474	0.205719	0.482517	0.1154	1	0.403553	0.1933	0.847286
Sea-surface temp.	1.3662	0.122627	-0.0281697	0.9307	1	0.295747	0.3507	0.847286
TBF	1.42587	0.119023	0.321678	0.3083	1	0.287955	0.3641	0.847286
TBC	2.21815	0.0800917	0.300699	0.3425	1	0.142566	0.6585	0.847286
SQS diversity	AICc		Spearman's rank			Pearson's PMCC
	Likelihood	Weight	rho	p-value	adjusted p-value	r	p-value	adjusted p-value
Non-marine area	43.3437	0.0626576	0.316667	0.4101	0.81	0.457269	0.2159	0.756
Sea-level (Miller)	44.2977	0.0388888	-0.15	0.7081	0.81	-0.347359	0.3597	0.7882
Oxygen	38.2603	0.795837	0.7	0.04325	0.301	0.741891	0.02211	0.154
Carbon	44.9935	0.0274616	-0.1	0.81	0.81	-0.22355	0.5631	0.7882
Strontium	44.8111	0.0300844	-0.1	0.81	0.81	-0.262752	0.4946	0.7882
Sulphur	45.4471	0.0218888	0.133333	0.7435	0.81	-0.0293853	0.9402	0.94
Sea-surface temp.	45.3324	0.0231813	0.101709	0.7946	0.81	0.116277	0.7658	0.893667

## Sheet: Mammaliaformes
Genus diversity	AICc		Spearman's rank			Pearson's PMCC
	Likelihood	Weight	rho	p-value	adjusted p-value	r	p-value	adjusted p-value
Non-marine area	10.9132	0.00480799	-0.340659	0.2334	0.374	-0.297792	0.3011	0.67725
Sea-level (Miller)	6.76576	0.0382451	0.327273	0.327	0.374	0.121301	0.7224	0.81225
Oxygen	7.95931	0.0210571	-0.586813	0.03033	0.135	-0.511891	0.06131	0.183
Carbon	11.6093	0.00339477	0.327472	0.253	0.374	0.205484	0.481	0.7215
Strontium	11.5421	0.00351085	0.257143	0.374	0.374	0.216364	0.4575	0.7215
Sulphur	11.9385	0.00287965	0.257143	0.374	0.374	0.139427	0.6345	0.81225
Sea-surface temp.	11.9136	0.00291563	-0.324867	0.2571	0.374	0.0362025	0.9022	0.902
TBF	0.596934	0.835832	0.595604	0.02751	0.135	0.750891	0.001968	0.018
TBC	5.11378	0.087357	0.450549	0.1081	0.324	0.630686	0.0156	0.072
SQS diversity	AICc		Spearman's rank			Pearson's PMCC
	Likelihood	Weight	rho	p-value	adjusted p-value	r	p-value	adjusted p-value
Non-marine area	61.508	0.0059279	-0.527273	0.1228	0.4305	-0.186832	0.6053	0.671
Sea-level (Miller)	51.3941	0.931305	-0.45	0.2298	0.536667	-0.666101	0.05013	0.301
Oxygen	61.4162	0.00620629	0.260606	0.4697	0.658	0.209103	0.5621	0.671
Carbon	57.9458	0.0351897	-0.357576	0.3128	0.54775	-0.569319	0.08583	0.301
Strontium	61.5327	0.00585498	-0.0909091	0.8114	0.811	-0.180317	0.6181	0.671
Sulphur	61.6228	0.00559711	-0.151515	0.6818	0.795667	-0.154141	0.6707	0.671
Sea-surface temp.	60.4784	0.00991918	-0.674775	0.03231	0.224	-0.359622	0.3074	0.671

## Sheet: Ornithischians
Genus diversity	AICc		Spearman's rank			Pearson's PMCC
	Likelihood	Weight	rho	p-value	adjusted p-value	r	p-value	adjusted p-value
Non-marine area	17.2684	1.59057e-05	0.0769231	0.8173	0.834	-0.10703	0.7406	0.952714
Sea-level (Miller)	10.3397	0.000508263	0.175758	0.632	0.834	-0.00347108	0.9924	0.992
Oxygen	16.7975	2.0128e-05	-0.370629	0.2367	0.711	-0.222473	0.4871	0.8505
Carbon	16.5028	2.33231e-05	0.223776	0.4849	0.834	0.269351	0.3972	0.8505
Strontium	16.4482	2.39696e-05	0.0699301	0.8344	0.834	0.277068	0.3833	0.8505
Sulphur	17.3614	1.51829e-05	-0.0769231	0.8173	0.834	-0.0613459	0.8498	0.956625
Sea-surface temp.	16.9933	1.82514e-05	-0.215176	0.5018	0.834	-0.184018	0.567	0.8505
TBF	-4.80337	0.987129	0.811189	0.002369	0.021321	0.918093	2.527e-05	0.002313
TBC	3.98177	0.0122097	0.72028	0.01102	0.04959	0.820554	0.001075	0.0048375
SQS diversity	AICc		Spearman's rank			Pearson's PMCC
	Likelihood	Weight	rho	p-value	adjusted p-value	r	p-value	adjusted p-value
Non-marine area	62.2742	0.132348	-0.327273	0.327	0.68133	-0.401384	0.2211	0.75133
Sea-level (Miller)	60.1065	0.391234	0.2	0.5835	0.68133	0.0465907	0.8983	0.898
Oxygen	61.2721	0.218434	-0.509091	0.114	0.6125	-0.483894	0.1315	0.751333
Carbon	63.9118	0.0583588	0.190909	0.5763	0.68133	0.162606	0.6329	0.898
Strontium	64.0745	0.0537996	0.0818182	0.8177	0.818	-0.109246	0.7492	0.898
Sulphur	64.1791	0.0510582	0.254545	0.4512	0.681333	-0.0499457	0.8841	0.898
Sea-surface temp.	62.9422	0.0947674	0.440385	0.1752	0.6125	0.329522	0.3224	0.751

[truncated: 5 more sheets: Pterosaurs, Sauropodomorphs, Sauropterygians, Testudines, Theropods]
