# Supplementary material for: Sea level regulated tetrapod diversity dynamics through the Jurassic/Cretaceous interval
Source: Nat Commun. 2016 Sep 2;7:12737. doi: 10.1038/ncomms12737 (PMC5025807; doi:10.1038/ncomms12737)
Supplement: Supplementary Data 7 — Sampling results [file ncomms12737-s8.xlsx]

## Sheet: Collections
Group	Spearman's rank			Pearson's PMCC
Non-marine	rho	p-value	Adjusted p-value	r	p-value	Adjusted p-value
Aves	0.321429	0.4976	0.988167	-0.174439	0.7083	0.865333
Choristoderes	-0.5	1	1	-0.508668	0.6603	0.865333
Crocodyliformes	0.272727	0.4483	0.988167	0.0149303	0.9673	0.967
Lepidosauromorphs	0.05	0.9116	1	0.316754	0.4063	0.757167
Lissamphibians	0	1	1	-0.340118	0.3705	0.757167
Mammaliaformes	0.0787879	0.838	1	-0.291992	0.413	0.757167
Ornithischians	0.209091	0.5391	0.988167	0.423513	0.5391	0.847
Pterosaurs	0.520838	0.1227	0.451	0.309091	0.3871	0.757167
Sauropodomorphs	0.73649	0.02363	0.264	0.733333	0.03112	0.1705
Testudines	-0.116667	0.7756	1	-0.0942141	0.8095	0.891
Theropods	0.531469	0.0793	0.4345	0.79021	0.003617	0.044
Marine
Chelonioides	-0.5	1	1	-0.473658	0.6859	0.842
Crocodyliformes	0.690476	0.06939	0.138	0.740153	0.03576	0.144
Ichthyopterygians	0.612284	0.05989	0.138	0.478788	0.1661	0.332
Sauropterygians	0.335165	0.2631	0.350667	0.0613817	0.8421	0.842

## Sheet: Formations
Group	Spearman's rank			Pearson's PMCC
Non-marine	rho	p-value	Adjusted p-value	r	p-value	Adjusted p-value
Aves	0.0714286	0.9063	1	-0.265842	0.5645	0.982
Choristoderes	-0.5	1	1	-0.527757	0.6461	0.982
Crocodyliformes	-0.0787879	0.838	1	-0.083363	0.8189	0.982
Lepidosauromorphs	0.26208	0.4957	1	0.0166667	0.9816	0.982
Lissamphibians	-0.533333	0.1475	0.814	-0.416876	0.2643	0.968
Mammaliaformes	0.2	0.5835	1	-0.0827827	0.8201	0.982
Ornithischians	0.509091	0.114	0.814	0.62279	0.04069	0.451
Pterosaurs	-0.030303	0.9457	1	0.271259	0.4484	0.982
Sauropodomorphs	0.316667	0.4101	1	0.519696	0.1516	0.836
Testudines	0.166667	0.6777	1	0.0503299	0.8977	0.982
Theropods	0.146853	0.6511	1	0.178415	0.579	0.982
Marine
Chelonioides	0.3333	1	1	-0.991642	0.08237	0.164
Crocodyliformes	0.571429	0.1511	0.302	0.579469	0.1322	0.176
Ichthyopterygians	0.551515	0.1043	0.302	0.597862	0.06792	0.164
Sauropterygians	0.126374	0.6826	0.911	0.130314	0.6713	0.671

## Sheet: Outcrop area, non-marine
Europe	Spearman's rank			Pearson's PMCC
	rho	p-value	Adjusted p-value	r	p-value	Adjusted p-value
Raw richness	0.670588	0.005673	0.034038	0.513359	0.04197	0.16732
Collections	0.467647	0.06982	0.13964	0.473717	0.0638	0.16732
Occurrences	0.511765	0.04503	0.13509	0.445601	0.08366	0.16732
Good's u	-0.147253	0.6158	0.6595	-0.347889	0.2229	0.26748
Formations	0.326459	0.1725	0.25875	0.327691	0.1708	0.2562
Global sea-level	-0.115196	0.6595	0.6595	-0.153237	0.5571	0.5571
Subsampled richness
Crocodyliformes	0.0357143	0.9635	0.9635	0.380632	0.3996	0.5994
Lepidosauromorpha	0.657143	0.175	0.525	0.448908	0.3719	0.5994
Ornithischia	0.0909091	0.8114	0.9635	0.322749	0.363	0.5994
Pterosauria	-0.107143	0.8397	0.9635	0.277204	0.5473	0.65676
Testudines	-0.257143	0.6583	0.9635	0.0343123	0.9486	0.9486
Theropoda	0.527273	0.1228	0.525	0.604959	0.06388	0.38328
North America	Spearman's rank			Pearson's PMCC
	rho	p-value	Adjusted p-value	r	p-value	Adjusted p-value
Raw richness	0.346429	0.206	0.309	0.278415	0.315	0.4638
Collections	0.446429	0.09724	0.29172	0.560852	0.02963	0.08889
Occurrences	0.385714	0.1565	0.309	0.388345	0.1526	0.3052
Good's u	-0.0727273	0.8388	0.965	-0.290312	0.3865	0.4638
Formations	-0.0119416	0.965	0.965	-0.146226	0.5889	0.5889
Global sea-level	0.580882	0.01626	0.09756	0.630036	0.006713	0.040278
Subsampled richness
Ornithischia	0.15	0.7081	0.708	0.2682	0.4853	0.4853
Theropoda	-0.452381	0.2675	0.536	-0.404141	0.3207	0.4853

## Sheet: Outcrop area, marine
Europe	Spearman's rank			Pearson's PMCC
	rho	p-value	Adjusted p-value	r	p-value	Adjusted p-value
Raw richness	-0.217391	0.3175	0.54696	-0.141013	0.521	0.6252
Collections	-0.163578	0.4558	0.54696	-0.173039	0.4298	0.6252
Occurrences	-0.228261	0.2934	0.54696	-0.180015	0.4111	0.6252
Good's u	-0.547253	0.04585	0.2751	-0.428555	0.1263	0.6252
Formations	0.178687	0.4384	0.54696	0.173941	0.4508	0.6252
Global sea-level	-0.0686275	0.7947	0.7947	-0.0182861	0.9445	0.9445
Subsampled richness
Crocodyliformes	0.142857	0.752	0.7588	0.239	0.5686	0.5686
Ichthyopterygia	0.115152	0.7588	0.7588	-0.309082	0.3849	0.5686
Sauropterygia	0.321212	0.3677	0.7588	0.347336	0.3254	0.5686
North America	Spearman's rank			Pearson's PMCC
	rho	p-value	Adjusted p-value	r	p-value	Adjusted p-value
Raw richness	0.428571	0.1126	0.3322	0.508831	0.05274	0.133335
Collections	0.153571	0.5844	0.6833	0.454324	0.08889	0.133335
Occurrences	0.146429	0.6024	0.6833	0.474053	0.07423	0.133335
Good's u	0.3	0.6833	0.6833	0.298436	0.6257	0.6257
Formations	0.478788	0.1661	0.3322	0.456729	0.1845	0.2214
Global sea-level	0.463235	0.06299	0.3322	0.701558	0.001698	0.0102
